# Supplementary material for: Characterization of a Cytokine-Independent STAT5 Activator
Source: Biomedicines. 2026 May 13;14(5):1097. doi: 10.3390/biomedicines14051097 (PMC13204663; doi:10.3390/biomedicines14051097)
Supplement: Supplementary file 1 [file biomedicines-14-01097-s001.zip]

Archive with 3 entries (3 files):
- .DS_Store
- Aleck et al Biomedicines 04_2026_SI_revised_FINAL.pdf
- Raw AP-MS Data.xlsx
