# Supplementary material for: Characterization of a Cytokine-Independent STAT5 Activator
Source: Biomedicines. 2026 May 13;14(5):1097. doi: 10.3390/biomedicines14051097 (PMC13204663; doi:10.3390/biomedicines14051097)
Supplement: Supplementary file 1 [file biomedicines-14-01097-s001.zip › Raw AP-MS Data.xlsx]

## Sheet: Proteins&Peptides
Protein FDR Confidence: Combined	Accession	Description	Exp. q-value: Combined	Sum PEP Score	Coverage [%]	# Peptides	# PSMs	# Unique Peptides	# AAs	MW [kDa]	calc. pI	Abundance Ratio: (SH3B CSKH) / (EV)	Abundance Ratio: (STAT5a) / (EV)	Abundance Ratio: (TIP MIN) / (EV)	Abundance Ratio: (STAT5a) / (SH3B CSKH)	Abundance Ratio: (TIP MIN) / (SH3B CSKH)	Abundance Ratio (log2): (SH3B CSKH) / (EV)	Abundance Ratio (log2): (STAT5a) / (EV)	Abundance Ratio (log2): (TIP MIN) / (EV)	Abundance Ratio (log2): (STAT5a) / (SH3B CSKH)	Abundance Ratio (log2): (TIP MIN) / (SH3B CSKH)	Abundance Ratio P-Value: (SH3B CSKH) / (EV)	Abundance Ratio P-Value: (STAT5a) / (EV)	Abundance Ratio P-Value: (TIP MIN) / (EV)	Abundance Ratio P-Value: (STAT5a) / (SH3B CSKH)	Abundance Ratio P-Value: (TIP MIN) / (SH3B CSKH)	Abundance Ratio Adj. P-Value: (SH3B CSKH) / (EV)	Abundance Ratio Adj. P-Value: (STAT5a) / (EV)	Abundance Ratio Adj. P-Value: (TIP MIN) / (EV)	Abundance Ratio Adj. P-Value: (STAT5a) / (SH3B CSKH)	Abundance Ratio Adj. P-Value: (TIP MIN) / (SH3B CSKH)	Abundances (Grouped): EV	Abundances (Grouped): SH3B CSKH	Abundances (Grouped): STAT5a	Abundances (Grouped): TIP MIN	Abundances (Grouped) CV [%]: EV	Abundances (Grouped) CV [%]: SH3B CSKH	Abundances (Grouped) CV [%]: STAT5a	Abundances (Grouped) CV [%]: TIP MIN	Abundance Ratio Variability [%]: (SH3B CSKH) / (EV)	Abundance Ratio Variability [%]: (STAT5a) / (EV)	Abundance Ratio Variability [%]: (TIP MIN) / (EV)	Abundance Ratio Variability [%]: (STAT5a) / (SH3B CSKH)	Abundance Ratio Variability [%]: (TIP MIN) / (SH3B CSKH)	Abundances (Scaled): F1: 126, Sample, EV, 1	Abundances (Scaled): F1: 127N, Sample, EV, 2	Abundances (Scaled): F1: 128N, Sample, EV, 3	Abundances (Scaled): F1: 129N, Sample, SH3B CSKH, 1	Abundances (Scaled): F1: 130N, Sample, SH3B CSKH, 2
High	P62266	Small ribosomal subunit protein uS12 [OS=Homo sapiens]	0	160.314	81	22	404	22	143	15.8	10.49	1.01	0.989	0.846	0.98	0.837	0.01	-0.02	-0.24	-0.03	-0.26	0.926147	0.996932	0.681369	0.720336	0.477443	0.990049	0.999719	0.950876	0.975971	0.975369	107.1	110	106	90.6	10.64	0.99	6.31	2.93	8.86	21.18	15.99	0.42	2.63	116.5	94.1	107.6	110.6	110.5
	Confidence	Annotated Sequence	Modifications	Qvality PEP	Qvality q-value	# PSMs	Master Protein Accessions	Positions in Master Proteins	Modifications in Master Proteins	Master Protein Descriptions	# Missed Cleavages	Abundance Ratio: (AKTa) / (EV)	Abundance Ratio: (SH3B CSKH) / (EV)	Abundance Ratio: (STAT5a) / (EV)	Abundance Ratio: (AKTa) / (SH3B CSKH)	Abundance Ratio: (STAT5a) / (SH3B CSKH)	Abundance Ratio (log2): (AKTa) / (EV)	Abundance Ratio (log2): (SH3B CSKH) / (EV)	Abundance Ratio (log2): (STAT5a) / (EV)	Abundance Ratio (log2): (AKTa) / (SH3B CSKH)	Abundance Ratio (log2): (STAT5a) / (SH3B CSKH)	Abundance Ratio Adj. P-Value: (AKTa) / (EV)	Abundance Ratio Adj. P-Value: (SH3B CSKH) / (EV)	Abundance Ratio Adj. P-Value: (STAT5a) / (EV)	Abundance Ratio Adj. P-Value: (AKTa) / (SH3B CSKH)	Abundance Ratio Adj. P-Value: (STAT5a) / (SH3B CSKH)	Abundances (Grouped): AKTa	Abundances (Grouped): EV	Abundances (Grouped): SH3B CSKH	Abundances (Grouped): TIP MIN	Abundances (Grouped) CV [%]: AKTa	Abundances (Grouped) CV [%]: SH3B CSKH	Abundances (Grouped) CV [%]: STAT5a	Abundances (Grouped) CV [%]: TIP MIN	Abundances (Scaled): F1: 130C, Sample, AKTa, 1	Abundances (Scaled): F1: 132C, Sample, AKTa, 3	Abundances (Scaled): F1: 126, Sample, EV, 1	Abundances (Scaled): F1: 127N, Sample, EV, 2	Abundances (Scaled): F1: 128N, Sample, EV, 3	Abundances (Scaled): F1: 130N, Sample, SH3B CSKH, 2	Abundances (Scaled): F1: 131N, Sample, SH3B CSKH, 3	Abundances (Scaled): F1: 127C, Sample, STAT5a, 1	Abundances (Scaled): F1: 129C, Sample, STAT5a, 3	Abundances (Scaled): F1: 132N, Sample, TIP MIN, 1	Abundances (Normalized): F1: 131C, Sample, AKTa, 2	Abundances (Normalized): F1: 132C, Sample, AKTa, 3	Abundances (Normalized): F1: 126, Sample, EV, 1	Abundances (Normalized): F1: 127N, Sample, EV, 2	Abundances (Normalized): F1: 128N, Sample, EV, 3
	High	[K].ITAFVPNDGCLNFIEENDEVLVAGFGR.[K]	1xCarbamidomethyl [C10]; 1xTMTpro [N-Term]	1.07676e-06	0.000118358	185	P62266	P62266 [81-107]		Small ribosomal subunit protein uS12 [OS=Homo sapiens]	0	0.631	0.991	0.841	0.756	0.864	-0.66	-0.01	-0.25	-0.4	-0.21	0.877989	0.999957	0.999451	0.920702	0.992535	83	113.6	112.6	91.6	13.39	2.2	5.89	2.66	82.1	70.9	130.3	108.7	112.4	113.5	111.5	106	94.6	92.3	1256.6	959.6	1762.4	1470.1	1521.2
	High	[K].GHAVGDIPGVR.[F]	1xTMTpro [N-Term]	2.82768e-05	0.000118358	9	P62266	P62266 [109-119]		Small ribosomal subunit protein uS12 [OS=Homo sapiens]	0	0.737	1.021	0.898	0.722	0.906	-0.44	0.03	-0.16	-0.47	-0.14	0.996884	0.999957	0.999451	0.822715	0.999848	86	109.5	108.5	97.7	13.74	6.95	4.29	2.37	86	74.5	116.6	94.4	109.4	104.2	108.4	104.5	98.2	97.7	292.2	221.7	347.1	281	325.7
	High	[K].KITAFVPNDGCLNFIEENDEVLVAGFGR.[K]	1xCarbamidomethyl [C11]; 1xTMTpro [K1]; 1xTMTpro [N-Term]	4.10455e-08	0.000118358	141	P62266	P62266 [80-107]		Small ribosomal subunit protein uS12 [OS=Homo sapiens]	1	0.661	0.935	0.885	0.736	0.946	-0.6	-0.1	-0.18	-0.44	-0.08	0.92471	0.999957	0.999988	0.866071	0.999848	83.6	113.3	111.8	91.1	14.41	3.59	8.34	0.4	82.4	72.9	125.1	111.7	110.4	104.5	110.3	111	94.7	89.8	607	456.4	782.8	699	690.8
	High	[K].KAHLGTALKANPFGGASHAK.[G]	3xTMTpro [K1; K9; K20]; 1xTMTpro [N-Term]	2.82014e-06	0.000118358	3	P62266	P62266 [29-48]		Small ribosomal subunit protein uS12 [OS=Homo sapiens]	2	1.34	1.272	1.37	1.053	1.374	0.42	0.35	0.45	0.08	0.46	0.885759	0.751627	0.333028	0.994765	0.291689	102.2	76.2	97	76.1	21.3	8.79	43.34	21.44	105	88.4	78.4	55.5	111.5	114.9	98.4	62.2	152.7	64.3	138.5	91.2	80.8	57.2	114.9
	High	[K].KAHLGTALK.[A]	2xTMTpro [K1; K9]; 1xTMTpro [N-Term]	0.000103519	0.000118358	4	P62266	P62266 [29-37]		Small ribosomal subunit protein uS12 [OS=Homo sapiens]	1	0.989	1.111	1.199	0.909	0.908	-0.02	0.15	0.26	-0.14	-0.14	0.999951	0.938703	0.484229	0.997542	0.999848	91.2	92.3	112.9	97.8	25.38	7.72	19.47	8.28	90.6	79.4	91.6	78.3	101	115.6	112.1	81.3	121	97.1	236	147	169.6	145	186.9
	High	[R].KGHAVGDIPGVR.[F]	1xTMTpro [K1]; 1xTMTpro [N-Term]	9.60784e-06	0.000118358	12	P62266	P62266 [108-119]		Small ribosomal subunit protein uS12 [OS=Homo sapiens]	1	0.71	1.073	0.992	0.696	0.924	-0.49	0.1	-0.01	-0.52	-0.11	0.979566	0.971045	0.948923	0.738389	0.999848	83	104.9	112.6	95.3	18.35	3.47	4.67	0.37	82.2	71.1	115.8	97.7	103.9	111	111.6	95.8	103.1	94	533	371.8	605.6	510.8	543.2
	High	[K].VANVSLLALYKGKK.[E]	3xTMTpro [K11; K13; K14]; 1xTMTpro [N-Term]	1.23255e-05	0.000118358	2	P62266	P62266 [125-138]		Small ribosomal subunit protein uS12 [OS=Homo sapiens]	2	1.144	1.247	1.433	1.162	1.149	0.19	0.32	0.52	0.22	0.2	0.999951	0.990213	0.782943	0.991461	0.980832	121.9	70.6	104.8	74.4	51.41	18.21	19.48	24.1	74.2	112	64.9	44.2	139.1	116.5	96.3	93	138.3	68.3	44	24.1	14	9.5	29.9
	High	[K].VANVSLLALYK.[G]	1xTMTpro [K11]; 1xTMTpro [N-Term]	5.3659e-05	0.000118358	10	P62266	P62266 [125-135]		Small ribosomal subunit protein uS12 [OS=Homo sapiens]	0	0.578	1.017	0.932	0.685	0.944	-0.79	0.02	-0.1	-0.55	-0.08	0.785526	0.999957	0.999451	0.692809	0.999848	76.5	108.2	111.7	98.6	26.52	8.25	2.48	4.41	76	60	131.4	95.8	107.3	97.4	114.2	104.7	100.1	95.1	376.4	222.2	486.8	354.9	397.8
	High	[K].ANPFGGASHAK.[G]	1xTMTpro [K11]; 1xTMTpro [N-Term]	6.0471e-06	0.000118358	11	P62266	P62266 [38-48]		Small ribosomal subunit protein uS12 [OS=Homo sapiens]	0	0.778	1.193	1.061	0.923	0.889	-0.36	0.26	0.09	-0.11	-0.17	0.999951	0.632829	0.784948	0.997542	0.999848	94.6	98	107.7	99.3	17.1	6.76	5.29	6.14	93.6	75.5	120.9	86.4	97	106.6	115.8	99.4	102.9	107.2	299.4	211.6	338.7	242.1	272
	High	[K].AHLGTALKANPFGGASHAK.[G]	2xTMTpro [K8; K19]; 1xTMTpro [N-Term]	1.70947e-07	0.000118358	6	P62266	P62266 [30-48]		Small ribosomal subunit protein uS12 [OS=Homo sapiens]	1	1.134	1.367	1.318	0.883	1.173	0.18	0.45	0.4	-0.18	0.23	0.997999	0.294583	0.174172	0.997542	0.499969	94.2	83.1	111.9	79.5	23.04	7.44	33.75	18.16	97.7	90.6	86.2	63.7	105.4	116.1	102.6	70.3	138.9	63.4	225.2	148.9	141.6	104.7	173.3
	High	[K].VVKVANVSLLALYK.[G]	2xTMTpro [K3; K14]; 1xTMTpro [N-Term]	0.000318293	0.000238006	1	P62266	P62266 [122-135]		Small ribosomal subunit protein uS12 [OS=Homo sapiens]	1
	High	[R].VQLIKNGKK.[I]	3xTMTpro [K5; K8; K9]; 1xTMTpro [N-Term]	0.00148651	0.000256217	2	P62266	P62266 [72-80]		Small ribosomal subunit protein uS12 [OS=Homo sapiens]	2	1.052	1.269	0.992	0.761	0.91	0.07	0.34	-0.01	-0.39	-0.14	0.999951	0.855598	0.999451	0.972854	0.999848	92.3	95.8	121.3	84.2	15.7	2.11	14.11	5.15	93	78.4	88.4	96.4	108	122.4	117.8	87	107.2	81.5	68.9	50.2	56.6	61.7	69.2
	High	[K].VANVSLLALYKGK.[K]	2xTMTpro [K11; K13]; 1xTMTpro [N-Term]	0.00178642	0.000256217	1	P62266	P62266 [125-137]		Small ribosomal subunit protein uS12 [OS=Homo sapiens]	1
	High	[K].AHLGTALK.[A]	1xTMTpro [K8]; 1xTMTpro [N-Term]	0.000425795	0.000256217	7	P62266	P62266 [30-37]		Small ribosomal subunit protein uS12 [OS=Homo sapiens]	0	0.742	0.999	1.03	0.8	1	-0.43	0	0.04	-0.32	0	0.999951	0.999957	0.876198	0.981805	0.991071	88.7	103.7	110.8	90	15.26	5.92	11.68	7.47	87.2	75.7	129.8	95.6	101.9	114.7	101.9	90.7	105	84.9	578.5	426.7	731.9	539	574.9
	High	[K].ANPFGGASHAKGIVLEK.[V]	2xTMTpro [K11; K17]; 1xTMTpro [N-Term]	0.00302446	0.000332799	1	P62266	P62266 [38-54]		Small ribosomal subunit protein uS12 [OS=Homo sapiens]	1	0.781	0.951	0.725	0.821	0.798	-0.36	-0.07	-0.46	-0.28	-0.33	0.999951	0.999957	0.851234	0.994765	0.944528	95.2	110.8	112.3	101.4	18.95	18.95	24.92	15.76	104.6	71.5	134	100.9	112.3	86.7	113.8	111.5	81.4	102.7	18.5	13.7	25.7	19.4	21.6
	High	[R].FKVVKVANVSLLALYK.[G]	3xTMTpro [K2; K5; K16]; 1xTMTpro [N-Term]	0.00688716	0.00112813	1	P62266	P62266 [120-135]		Small ribosomal subunit protein uS12 [OS=Homo sapiens]	2	1.83	1.554	1.427	1.017	1.131	0.87	0.64	0.51	0.02	0.18	0.664194	0.291889	0.428502	0.997542	0.956104	114.7	70.3	109.2	82.5	59.25	1.94	15.3	18.4	136.1	30.9	74.4	32.6	132.7	119.5	115.5	106.1	130.6	89.7	80.7	20.5	49.4	21.6	88.2
	High	[K].WHDKQYKK.[A]	3xTMTpro [K4; K7; K8]; 1xTMTpro [N-Term]	0.0113991	0.00189871	3	P62266	P62266 [22-29]		Small ribosomal subunit protein uS12 [OS=Homo sapiens]	2	1.523	1.781	1.632	1.076	1.482	0.61	0.83	0.71	0.11	0.57	0.711182	0.00130358	0.000456701	0.994765	0.00583537	94.7	60.6	107.9	80.5	14.99	16.94	53.62	32.15	98	100.6	64.3	48.8	101.6	118.4	85.5	49.8	165.8	55.4	292.8	231.1	147.9	112.1	233.5
	High	[K].QYKKAHLGTALK.[A]	3xTMTpro [K3; K4; K12]; 1xTMTpro [N-Term]	0.013881	0.00223527	1	P62266	P62266 [26-37]		Small ribosomal subunit protein uS12 [OS=Homo sapiens]	2	1.203	1.357	0.998	0.886	1.034	0.27	0.44	0	-0.17	0.05	0.983403	0.723856	0.999451	0.997542	0.998508	100.1	83.2	112.9	85.4	9.46	3.81	24.53	16.32	99.6	93.1	82.8	67	118.1	106	114	79.4	117.8	85.1	63	52.4	46.6	37.7	66.4
	High	[K].GIVLEKVGVEAK.[Q]	2xTMTpro [K6; K12]; 1xTMTpro [N-Term]	0.0164645	0.00268082	1	P62266	P62266 [49-60]		Small ribosomal subunit protein uS12 [OS=Homo sapiens]	1	2.276	1.855	1.173	1.057	0.632	1.19	0.89	0.23	0.08	-0.66	0.393119	0.229356	0.988767	0.997542	0.268944	141.4	68.7	111.5	104.9	25.82	18.93	10.78	31.02	91.8	139.6	67.8	68.6	59.4	147.6	110.1	72.6	69.6	77.7	41.9	37.5	18.2	18.4	15.9
	High	[K].QPNSAIR.[K]	1xTMTpro [N-Term]	0.0427117	0.00529314	1	P62266	P62266 [61-67]		Small ribosomal subunit protein uS12 [OS=Homo sapiens]	0	0.566	0.612	0.84	0.85	1.234	-0.82	-0.71	-0.25	-0.23	0.3	0.652585	0.336946	0.985445	0.997542	0.95723	79.9	139.9	85.7	76.9	31.55	19.37	33.92	39.22	72.6	79.6	139.4	127.1	140.7	71.2	104.8	117.2	129.4	114.5	14.8	9.3	16.3	14.9	16.5
	High	[R].DQKWHDK.[Q]	2xTMTpro [K3; K7]; 1xTMTpro [N-Term]	0.0501383	0.00585363	1	P62266	P62266 [19-25]		Small ribosomal subunit protein uS12 [OS=Homo sapiens]	1	1.574	1.64	1.57	1.044	1.278	0.65	0.71	0.65	0.06	0.35	0.808068	0.412075	0.193743	0.997542	0.642912	100.3	63.7	104.5	94.6	33.8	6.72	43.16	18.69	96.7	94.8	61.4	57.8	109.6	103.3	90.8	66.4	172	65.2	83.9	48.1	31.2	29.3	55.6
	High	[R].DQKWHDKQYK.[K]	3xTMTpro [K3; K7; K10]; 1xTMTpro [N-Term]	0.0891242	0.00901463	1	P62266	P62266 [19-28]		Small ribosomal subunit protein uS12 [OS=Homo sapiens]	2	1.764	1.662	1.22	1.061	1.081	0.82	0.73	0.29	0.09	0.11	0.688238	0.442643	0.963153	0.994765	0.993424	117.8	66.8	113.2	75.1	41.58	2.86	46.21	43.99	110.5	97.2	62.6	46.1	97.6	106.2	110.1	47.3	119.1	61.4	54.5	26.3	16.9	12.5	26.4
High	P11142	Heat shock cognate 71 kDa protein [OS=Homo sapiens]	0	396.016	71	50	281	41	646	70.9	5.52	1.516	1.357	1.775	0.895	1.155	0.6	0.44	0.83	-0.16	0.21	0.00506423	0.13135	0.0530149	0.652524	0.332962	0.0860079	0.636077	0.379753	0.975971	0.894226	72.1	110.7	99.6	127.9	2.1	4.43	4.97	1.72	1.99	0.11	3.69	2.1	1.75	71.4	69.7	72.7	109.7	101.7
	Confidence	Annotated Sequence	Modifications	Qvality PEP	Qvality q-value	# PSMs	Master Protein Accessions	Positions in Master Proteins	Modifications in Master Proteins	Master Protein Descriptions	# Missed Cleavages	Abundance Ratio: (AKTa) / (EV)	Abundance Ratio: (SH3B CSKH) / (EV)	Abundance Ratio: (STAT5a) / (EV)	Abundance Ratio: (AKTa) / (SH3B CSKH)	Abundance Ratio: (STAT5a) / (SH3B CSKH)	Abundance Ratio (log2): (AKTa) / (EV)	Abundance Ratio (log2): (SH3B CSKH) / (EV)	Abundance Ratio (log2): (STAT5a) / (EV)	Abundance Ratio (log2): (AKTa) / (SH3B CSKH)	Abundance Ratio (log2): (STAT5a) / (SH3B CSKH)	Abundance Ratio Adj. P-Value: (AKTa) / (EV)	Abundance Ratio Adj. P-Value: (SH3B CSKH) / (EV)	Abundance Ratio Adj. P-Value: (STAT5a) / (EV)	Abundance Ratio Adj. P-Value: (AKTa) / (SH3B CSKH)	Abundance Ratio Adj. P-Value: (STAT5a) / (SH3B CSKH)	Abundances (Grouped): AKTa	Abundances (Grouped): EV	Abundances (Grouped): SH3B CSKH	Abundances (Grouped): TIP MIN	Abundances (Grouped) CV [%]: AKTa	Abundances (Grouped) CV [%]: SH3B CSKH	Abundances (Grouped) CV [%]: STAT5a	Abundances (Grouped) CV [%]: TIP MIN	Abundances (Scaled): F1: 130C, Sample, AKTa, 1	Abundances (Scaled): F1: 132C, Sample, AKTa, 3	Abundances (Scaled): F1: 126, Sample, EV, 1	Abundances (Scaled): F1: 127N, Sample, EV, 2	Abundances (Scaled): F1: 128N, Sample, EV, 3	Abundances (Scaled): F1: 130N, Sample, SH3B CSKH, 2	Abundances (Scaled): F1: 131N, Sample, SH3B CSKH, 3	Abundances (Scaled): F1: 127C, Sample, STAT5a, 1	Abundances (Scaled): F1: 129C, Sample, STAT5a, 3	Abundances (Scaled): F1: 132N, Sample, TIP MIN, 1	Abundances (Normalized): F1: 131C, Sample, AKTa, 2	Abundances (Normalized): F1: 132C, Sample, AKTa, 3	Abundances (Normalized): F1: 126, Sample, EV, 1	Abundances (Normalized): F1: 127N, Sample, EV, 2	Abundances (Normalized): F1: 128N, Sample, EV, 3
	High	[R].IINEPTAAAIAYGLDK.[KRG]	1xTMTpro [K16]; 1xTMTpro [N-Term]	1.4508e-07	0.000118358	5	P11142; P11021	P11142 [172-187]; P11021 [198-213]		Heat shock cognate 71 kDa protein [OS=Homo sapiens] Endoplasmic reticulum chaperone BiP [OS=Homo sapiens]	0	1.5	1.663	1.385	0.902	0.876	0.59	0.73	0.47	-0.15	-0.19	0.746642	0.034859	0.334695	0.997542	0.992535	94.9	65.7	109.8	133.5	17.38	5.01	8.64	9.48	122.7	91.2	64.2	61.9	67.9	102.9	107.3	88.2	94	116.9	136	133.6	94.1	90.7	99.5
	High	[R].IINEPTAAAIAYGLDKK.[GV]	2xTMTpro [K16; K17]; 1xTMTpro [N-Term]	6.12905e-07	0.000118358	5	P11142	P11142 [172-188]		Heat shock cognate 71 kDa protein [OS=Homo sapiens]	1	1.387	1.484	1.637	0.903	0.943	0.47	0.57	0.71	-0.15	-0.08	0.887491	0.2562	0.187958	0.997542	0.999848	98.5	71	105.4	121.9	15.72	2.12	12.95	14.92	100.6	100.4	54.8	75.9	72.3	107.4	107.4	105.1	96.8	124.2	67.1	89.3	48.8	67.5	64.4
	High	[K].GPAVGIDLGTTYSCVGVFQHGK.[V]	1xCarbamidomethyl [C14]; 1xTMTpro [K22]; 1xTMTpro [N-Term]	1.03598e-08	0.000118358	8	P11142	P11142 [4-25]		Heat shock cognate 71 kDa protein [OS=Homo sapiens]	0	1.201	1.439	1.429	0.835	0.883	0.26	0.52	0.51	-0.26	-0.18	0.951929	0.225081	0.151684	0.994765	0.997278	90.8	70.1	108.7	134.4	19.98	6.02	8.56	9.05	112.2	89.8	66.5	69.4	74.8	99	107.6	95.1	95	118.5	115.6	137.5	101.9	106.3	114.5
	High	[R].GVPQIEVTFDIDANGILNVSAVDK.[S]	1xTMTpro [K24]; 1xTMTpro [N-Term]	2.61592e-05	0.000118358	16	P11142	P11142 [470-493]		Heat shock cognate 71 kDa protein [OS=Homo sapiens]	0	1.007	1.29	1.476	0.633	0.928	0.01	0.37	0.56	-0.66	-0.11	0.999951	0.972798	0.794457	0.740848	0.999848	77.3	76.8	122.1	112.7	21.9	18.34	14.02	20.64	110	78.9	72.4	101.4	78.4	130.9	124.7	113.4	115.7	122.8	11.7	12.4	11.4	15.9	12.3
	High	[K].HWPFMVVNDAGRPK.[V]	1xOxidation [M5]; 1xTMTpro [K14]; 1xTMTpro [N-Term]	0.000129399	0.000118358	6	P11142	P11142 [89-102]		Heat shock cognate 71 kDa protein [OS=Homo sapiens]	0	1.24	1.379	1.166	0.9	0.841	0.31	0.46	0.22	-0.15	-0.25	0.930668	0.335109	0.882747	0.997542	0.95723	95.3	81.4	109.1	119.4	10.74	3.97	9.07	2.62	111.4	93.3	79.7	74.6	86.8	102.9	106.8	93	89.9	120.3	125.6	126.6	108.2	101.3	117.8
	High	[K].HWPFMVVNDAGRPK.[V]	1xTMTpro [K14]; 1xTMTpro [N-Term]	1.23255e-05	0.000118358	4	P11142	P11142 [89-102]		Heat shock cognate 71 kDa protein [OS=Homo sapiens]	0	1.591	1.733	1.725	0.861	0.942	0.67	0.79	0.79	-0.22	-0.09	0.773916	0.058334	0.117652	0.997542	0.999848	92.2	61.4	107.1	136.7	12.61	12.21	2.43	1.85	93.3	77	55.4	62.1	67	91	116	102.1	103.8	138.3	92.5	72.1	51.9	58.2	62.7
	High	[R].TTPSYVAFTDTER.[L]	1xTMTpro [N-Term]	1.6972e-05	0.000118358	18	P17066; P11142; P0DMV9	P17066 [39-51]; P11142 [37-49]; P0DMV9 [37-49]		Heat shock 70 kDa protein 6 [OS=Homo sapiens] Heat shock cognate 71 kDa protein [OS=Homo sapiens] Heat shock 70 kDa protein 1B [OS=Homo sapiens]	0	1.177	1.257	1.179	0.936	0.938	0.23	0.33	0.24	-0.1	-0.09	0.976947	0.552084	0.563701	0.999484	0.999848	90.5	84.5	106.2	119.5	6.39	6.54	3.6	5.45	99.9	88.6	84.9	75	87.9	96.1	108.7	100.1	93.9	117	154.8	150.8	144.5	127.7	149.5
	High	[K].TVTNAVVTVPAYFNDSQR.[Q]	1xTMTpro [N-Term]	9.95509e-07	0.000118358	6	P11142	P11142 [138-155]		Heat shock cognate 71 kDa protein [OS=Homo sapiens]	0	1.288	1.609	1.489	0.783	0.926	0.37	0.69	0.57	-0.35	-0.11	0.899835	0.0395325	0.120392	0.963869	0.999848	92.4	71.6	106.1	131.8	18.34	7.45	8.04	5.83	110.4	91.4	65.3	70.9	71	101.4	116.7	97.2	93.9	137.9	110.9	132.6	94.7	102.8	102.9
	High	[RK].VEIIANDQGNR.[TI]	1xTMTpro [N-Term]	0.000107102	0.000118358	28	P17066; P11142; P11021; P0DMV9	P17066 [28-38]; P11142 [26-36]; P11021 [50-60]; P0DMV9 [26-36]		Heat shock 70 kDa protein 6 [OS=Homo sapiens] Heat shock cognate 71 kDa protein [OS=Homo sapiens] Endoplasmic reticulum chaperone BiP [OS=Homo sapiens] Heat shock 70 kDa protein 1B [OS=Homo sapiens]	0	1.224	1.394	1.259	0.878	0.895	0.29	0.48	0.33	-0.19	-0.16	0.948495	0.269655	0.3379	0.997542	0.999848	92.1	78.2	106.9	124.4	10.26	3.53	1.58	3.38	108.3	91.5	77.7	74	80.2	103.2	106.2	97.7	95.1	125.8	156.9	158.4	134.4	128.1	138.8
	High	[K].VQVEYKGETK.[TS]	2xTMTpro [K6; K10]; 1xTMTpro [N-Term]	0.000224819	0.000118358	4	P11142	P11142 [103-112]		Heat shock cognate 71 kDa protein [OS=Homo sapiens]	1	2.085	2.002	1.491	1.041	0.516	1.06	1	0.58	0.06	-0.96	0.440361	0.0277511	0.282101	0.997542	0.00283892	104.5	53.2	101	162	33.42	25.86	27.04	7.39	97.4	165.6	46.7	51.4	49.5	94.1	143.2	45.1	73.8	168.7	75.6	131.1	37	40.7	39.2
	High	[KR].NVLIFDLGGGTFDVSILTIEDGIFEVK.[S]	1xTMTpro [K27]; 1xTMTpro [N-Term]	2.35964e-06	0.000118358	12	P11142	P11142 [194-220]		Heat shock cognate 71 kDa protein [OS=Homo sapiens]	0	0.976	1.212	1.167	0.806	0.954	-0.03	0.28	0.22	-0.31	-0.07	0.999951	0.977318	0.980315	0.99456	0.999848	90.2	95.6	106.9	118.8	11.82	11.15	29.72	36.47	92.6	73.8	94.8	75.1	117.1	91.9	106	141.6	87	144.3	30.9	25.5	32.8	26	40.5
	High	[K].NSLESYAFNMK.[A]	1xTMTpro [K11]; 1xTMTpro [N-Term]	3.51992e-05	0.000118358	3	P11142	P11142 [540-550]		Heat shock cognate 71 kDa protein [OS=Homo sapiens]	0	1.301	1.406	1.497	0.861	1.039	0.38	0.49	0.58	-0.22	0.06	0.9025	0.387842	0.188204	0.997542	0.99753	91.4	70.3	98.8	136.9	12.07	10.34	7.03	5.61	100	91.4	65.1	73.8	70.2	96.5	98.7	97.4	102.6	136.9	80.5	93.8	66.8	75.8	72.1
	High	[K].NQVAMNPTNTVFDAKR.[L]	1xTMTpro [K15]; 1xTMTpro [N-Term]	1.18104e-05	0.000118358	1	P11142	P11142 [57-72]		Heat shock cognate 71 kDa protein [OS=Homo sapiens]	1
	High	[K].NQVAMNPTNTVFDAK.[R]	1xOxidation [M5]; 1xTMTpro [K15]; 1xTMTpro [N-Term]	7.11948e-07	0.000118358	5	P11142	P11142 [57-71]		Heat shock cognate 71 kDa protein [OS=Homo sapiens]	0	1.082	1.283	1.231	0.931	0.957	0.11	0.36	0.3	-0.1	-0.06	0.999951	0.531098	0.431998	0.998204	0.999848	88.8	81.7	104.8	124.5	10.7	5.39	4.67	5.29	103	83.9	78.7	82.5	82.1	95.8	105.3	96.9	100.8	128.8	151.9	142.9	134.1	140.4	139.7
	High	[K].NSLESYAFNMK.[A]	1xOxidation [M10]; 1xTMTpro [K11]; 1xTMTpro [N-Term]	6.12725e-05	0.000118358	3	P11142	P11142 [540-550]		Heat shock cognate 71 kDa protein [OS=Homo sapiens]	0	1.14	1.381	1.352	0.84	0.979	0.19	0.47	0.44	-0.25	-0.03	0.993447	0.490049	0.411092	0.994765	0.999848	87.7	77	106.3	125	8.22	5.47	2.96	4.61	98.7	85.9	74.8	82.7	75.4	102.2	104.1	101.4	101.9	122.4	86.8	86.8	75.6	83.5	76.1
	High	[K].NQVAMNPTNTVFDAK.[R]	1xTMTpro [K15]; 1xTMTpro [N-Term]	3.80043e-07	0.000118358	4	P11142	P11142 [57-71]		Heat shock cognate 71 kDa protein [OS=Homo sapiens]	0	1.514	1.75	1.659	0.865	0.967	0.6	0.81	0.73	-0.21	-0.05	0.748061	0.0156615	0.0273799	0.997427	0.999848	90.5	63.7	104.7	135.4	20.07	6.57	2.73	6.23	115.9	89.2	62.8	66.7	58.9	96.5	103.1	104.1	99.7	133.3	116.8	131.6	92.6	98.5	86.9
	High	[K].NQTAEKEEFEHQQK.[E]	2xTMTpro [K6; K14]; 1xTMTpro [N-Term]	4.86472e-05	0.000118358	3	P11142	P11142 [584-597]		Heat shock cognate 71 kDa protein [OS=Homo sapiens]	1	1.371	1.502	1.528	1.089	1.026	0.46	0.59	0.61	0.12	0.04	0.880149	0.422183	0.30372	0.994765	0.999848	105.7	67.5	99.4	125.7	19.48	2.21	7.46	7.39	132.4	103.8	58	66.3	86.5	99.6	95.3	88.7	99.9	136.7	52	59.4	33.2	37.9	49.5
	High	[R].MVNHFIAEFK.[R]	1xOxidation [M1]; 1xTMTpro [K10]; 1xTMTpro [N-Term]	0.000103519	0.000118358	3	P11142	P11142 [237-246]		Heat shock cognate 71 kDa protein [OS=Homo sapiens]	0	0.928	1.044	1.052	0.88	1.008	-0.11	0.06	0.07	-0.18	0.01	0.999951	0.999957	0.983703	0.997542	0.999848	90.8	97.8	102.1	106.5	7.69	17.78	8.32	2.72	94.1	80.9	97.6	97.1	91.4	101.4	92	111.8	94.7	105.7	81	72.7	87.7	87.3	82.2
	High	[K].MKEIAEAYLGK.[T]	2xTMTpro [K2; K11]; 1xTMTpro [N-Term]	7.09065e-05	0.000118358	7	P11142	P11142 [127-137]		Heat shock cognate 71 kDa protein [OS=Homo sapiens]	1	1.193	1.71	1.466	0.835	0.836	0.25	0.77	0.55	-0.26	-0.26	0.965715	0.00118118	0.00735621	0.994765	0.974472	84.4	70.1	115.4	133.5	8.37	9.91	6.93	2.57	96.9	84.5	65.9	70.2	71.4	100.4	122.2	96.6	90.8	133.7	389.4	392.9	306.4	326.4	332.2
	High	[K].SINPDEAVAYGAAVQAAILSGDK.[S]	1xTMTpro [K23]; 1xTMTpro [N-Term]	7.53757e-07	0.000118358	5	P11142	P11142 [362-384]		Heat shock cognate 71 kDa protein [OS=Homo sapiens]	0	1.248	1.494	1.443	0.835	0.91	0.32	0.58	0.53	-0.26	-0.14	0.933234	0.156818	0.220259	0.994765	0.999848	86.8	69.6	106.9	136.9	18.28	2.68	2.5	4.26	113	81.2	72.7	69.1	66.7	103.2	108.9	95.2	99.1	126.4	122.1	114.9	103	97.9	94.5
	High	[K].SQIHDIVLVGGSTR.[I]	1xTMTpro [N-Term]	2.71015e-05	0.000118358	7	P11142	P11142 [329-342]		Heat shock cognate 71 kDa protein [OS=Homo sapiens]	0	1.281	1.525	1.373	0.871	0.931	0.36	0.61	0.46	-0.2	-0.1	0.933234	0.151709	0.425891	0.997542	0.999848	92.1	73.5	105.8	127.6	13.47	3.64	6.87	7.31	108.3	89.8	71.7	65.7	80.9	102.3	103.2	98.4	96	124.5	106.4	113.7	90.7	83.1	102.5
	High	[R].RFDDAVVQSDMK.[H]	1xOxidation [M11]; 1xTMTpro [K12]; 1xTMTpro [N-Term]	2.75693e-07	0.000118358	2	P11142	P11142 [77-88]		Heat shock cognate 71 kDa protein [OS=Homo sapiens]	1	1.052	1.228	1.205	0.878	0.982	0.07	0.3	0.27	-0.19	-0.03	0.999951	0.923136	0.928395	0.997542	0.999848	92.5	87.9	101.2	109.7	14.38	7.91	16.06	12.44	103.5	95.6	96	77.5	90.9	101.9	104.6	115.7	112.4	91.7	44.7	55	55.3	44.6	52.3
	High	[R].RFDDAVVQSDMK.[H]	1xTMTpro [K12]; 1xTMTpro [N-Term]	7.59561e-06	0.000118358	5	P11142	P11142 [77-88]		Heat shock cognate 71 kDa protein [OS=Homo sapiens]	1	1.312	1.599	1.561	0.877	0.898	0.39	0.68	0.64	-0.19	-0.16	0.940442	0.32038	0.334165	0.997542	0.998508	90	65.8	104.2	141.7	5.44	5.48	5.57	8.03	97	91	58.3	66.5	69.3	99.3	110.8	92.9	99.5	127.1	64.8	67.6	43.4	49.5	51.5
	High	[K].QTQTFTTYSDNQPGVLIQVYEGER.[A]	1xTMTpro [N-Term]	1.56923e-07	0.000118358	12	P11142	P11142 [424-447]		Heat shock cognate 71 kDa protein [OS=Homo sapiens]	0
	High	[K].SFYPEEVSSMVLTK.[M]	1xTMTpro [K14]; 1xTMTpro [N-Term]	2.08514e-05	0.000118358	4	P11142	P11142 [113-126]		Heat shock cognate 71 kDa protein [OS=Homo sapiens]	0	1.481	2.022	1.798	0.848	0.86	0.57	1.02	0.85	-0.24	-0.22	0.852623	0.00581096	0.0479364	0.994765	0.967045	80.3	58.7	118.6	129.6	21.88	16.2	13.03	7.14	113.1	77.8	58.4	64.5	52.6	94.3	130.8	90.4	112.5	140.4	80.3	78.1	58.7	64.7	52.8
	High	[K].SFYPEEVSSMVLTK.[M]	1xOxidation [M10]; 1xTMTpro [K14]; 1xTMTpro [N-Term]	1.73375e-05	0.000118358	7	P11142	P11142 [113-126]		Heat shock cognate 71 kDa protein [OS=Homo sapiens]	0	0.89	1.022	0.988	0.883	0.967	-0.17	0.03	-0.02	-0.18	-0.05	0.999951	0.999957	0.983703	0.997542	0.999848	91.7	101.5	106.5	99.9	4.13	1.59	3.54	0.42	95.2	91.2	107	98.5	100.9	105.8	103.2	99.9	99.8	99.2	161.1	167.6	196.7	181	185.5
	High	[R].FDDAVVQSDMK.[H]	1xTMTpro [K11]; 1xTMTpro [N-Term]	4.19767e-05	0.000118358	8	P11142	P11142 [78-88]		Heat shock cognate 71 kDa protein [OS=Homo sapiens]	0	1.479	1.495	1.652	0.99	1.041	0.56	0.58	0.72	-0.01	0.06	0.775166	0.133178	0.00569169	0.997542	0.959964	97.3	65.8	104.7	123.2	20.53	4.08	0.84	5.52	120.6	80.2	76.9	65.1	64.3	97.3	105.1	107.9	106.3	130	172	143.2	137.3	116.3	114.9
	High	[R].FEELNADLFR.[G]	1xTMTpro [N-Term]	1.99824e-05	0.000118358	13	P11142	P11142 [302-311]		Heat shock cognate 71 kDa protein [OS=Homo sapiens]	0	1.211	1.441	1.404	0.85	0.917	0.28	0.53	0.49	-0.24	-0.13	0.956389	0.400333	0.426044	0.994765	0.999848	88.4	70.6	110.8	128.6	11.81	13.21	3.61	2.63	104.9	87.6	67.3	69.9	76.2	94.6	109.8	94.5	100.6	127.5	89	92.1	70.7	73.5	80.1
	High	[K].CNEIINWLDK.[N]	1xCarbamidomethyl [C1]; 1xTMTpro [K10]; 1xTMTpro [N-Term]	0.000149822	0.000118358	3	P11142	P11142 [574-583]		Heat shock cognate 71 kDa protein [OS=Homo sapiens]	0	1.947	2.067	2.138	1.06	1.021	0.96	1.05	1.1	0.08	0.03	0.340464	0.00507725	0.00383794	0.99456	0.999848	101	50	103.4	139.4	12.2	12.18	4.34	12.52	117.7	101	50	47.7	53.3	87.5	111.7	105.5	114	118.1	106.6	116.1	57.5	54.8	61.3
	High	[K].DAGTIAGLNVLR.[I]	1xTMTpro [N-Term]	0.000113078	0.000118358	6	P11142	P11142 [160-171]		Heat shock cognate 71 kDa protein [OS=Homo sapiens]	0	1.24	1.374	1.361	0.779	0.991	0.31	0.46	0.44	-0.36	-0.01	0.934617	0.301555	0.247933	0.963658	0.99753	90.6	77.5	108	118.5	10.49	6.35	5.51	1.54	98.4	91.4	79.3	78.2	73.5	103.5	117.3	108	97.4	119.6	119.5	137	118.9	117.2	110.2
	High	[K].ILDKCNEIINWLDK.[N]	1xCarbamidomethyl [C5]; 2xTMTpro [K4; K14]; 1xTMTpro [N-Term]	0.000318293	0.000238006	2	P11142	P11142 [570-583]		Heat shock cognate 71 kDa protein [OS=Homo sapiens]	1	1.272	1.531	1.719	0.907	1.145	0.35	0.61	0.78	-0.14	0.2	0.98224	0.495028	0.113424	0.997542	0.938813	84.1	63.4	97	149.4	18.32	7.67	12.43	11.25	110.6	83.5	56.2	63	67.2	96.4	92.1	96.6	105.5	121.5	32.3	33.7	22.7	25.4	27.1
	High	[K].STAGDTHLGGEDFDNR.[M]	1xTMTpro [N-Term]	0.000405478	0.000238006	8	P11142	P11142 [221-236]		Heat shock cognate 71 kDa protein [OS=Homo sapiens]	0	1.209	1.408	1.336	0.922	0.959	0.27	0.49	0.42	-0.12	-0.06	0.987254	0.557463	0.744265	0.997542	0.999848	96.7	75.1	105.6	121.4	9	1.21	4.37	5.81	105.6	88.4	74.1	89.1	73.1	103.5	106	100	97.6	125.2	60.5	56	47	56.4	46.3
	High	[R].MVNHFIAEFK.[R]	1xTMTpro [K10]; 1xTMTpro [N-Term]	0.000239204	0.000238006	4	P11142	P11142 [237-246]		Heat shock cognate 71 kDa protein [OS=Homo sapiens]	0	1.395	1.556	1.553	0.896	0.94	0.48	0.64	0.64	-0.16	-0.09	0.816446	0.0665326	0.0432485	0.997542	0.999848	90.7	67.3	108.6	131.4	10.92	5.85	2.08	5.5	101.6	81.9	69.5	64.4	66.7	100.2	112.6	101.1	104.1	142	148.8	135.7	115.2	106.7	110.5
	High	[K].ITITNDK.[G]	1xTMTpro [K7]; 1xTMTpro [N-Term]	0.000354813	0.000238006	7	P17066; P11142; P0DMV9	P17066 [503-509]; P11142 [501-507]; P0DMV9 [501-507]		Heat shock 70 kDa protein 6 [OS=Homo sapiens] Heat shock cognate 71 kDa protein [OS=Homo sapiens] Heat shock 70 kDa protein 1B [OS=Homo sapiens]	0	1.206	1.506	1.476	0.821	0.98	0.27	0.59	0.56	-0.29	-0.03	0.957489	0.0294051	0.00630704	0.99325	0.993424	88.2	71.2	106.3	126.4	16.6	3.24	5.22	8.16	112.7	87.4	69.4	70.5	72.5	102.3	109.1	97.9	106.9	114.3	360.2	375	297.6	302.7	310.9
	High	[K].LLQDFFNGK.[E]	1xTMTpro [K9]; 1xTMTpro [N-Term]	0.000815186	0.000256217	2	P17066; P11142	P17066 [351-359]; P11142 [349-357]		Heat shock 70 kDa protein 6 [OS=Homo sapiens] Heat shock cognate 71 kDa protein [OS=Homo sapiens]	0	1.502	1.553	1.559	0.967	1.066	0.59	0.63	0.64	-0.05	0.09	0.851944	0.479984	0.243472	0.997542	0.992535	99	65.9	102.3	130	26.1	10.11	6.27	17.43	121	97.2	64.8	60.9	64.7	104.2	100.5	99.1	100.8	167.9	62.6	86	57.4	53.9	57.3
	High	[R].LIGDAAKNQVAMNPTNTVFDAKR.[L]	2xTMTpro [K7; K22]; 1xTMTpro [N-Term]	0.00118412	0.000256217	1	P11142	P11142 [50-72]		Heat shock cognate 71 kDa protein [OS=Homo sapiens]	2	0.646	0.611	0.444	1.316	1.125	-0.63	-0.71	-1.17	0.4	0.17	0.876468	0.485103	0.078989	0.769265	0.992535	86.2	133.4	137.6	83.5	82.28	73.52	84.79	40.52	181.5	81.1	225.8	120.9	125.5	14.3	129.5	155.2	55.8	78.6	3.1	10	27.8	14.9	15.4
	High	[K].CNEIINWLDKNQTAEKEEFEHQQK.[E]	1xCarbamidomethyl [C1]; 3xTMTpro [K10; K16; K24]; 1xTMTpro [N-Term]	0.00194431	0.000256217	3	P11142	P11142 [574-597]		Heat shock cognate 71 kDa protein [OS=Homo sapiens]	2	1.758	2.17	1.621	0.845	0.747	0.81	1.12	0.7	-0.24	-0.42	0.72107	0.0497144	0.331991	0.994832	0.828432	89.6	51	106.7	164.5	4.75	17.7	33.55	19.64	96	88.5	54.6	40.2	58.3	114.2	126.5	52.8	94.5	124.5	31.5	28.9	17.8	13.1	19
	High	[R].MVQEAEK.[Y]	1xTMTpro [K7]; 1xTMTpro [N-Term]	0.000752165	0.000256217	4	P11142; P0DMV9	P11142 [518-524]; P0DMV9 [518-524]		Heat shock cognate 71 kDa protein [OS=Homo sapiens] Heat shock 70 kDa protein 1B [OS=Homo sapiens]	0	1.124	1.156	1.195	0.759	1.106	0.17	0.21	0.26	-0.4	0.15	0.999951	0.999957	0.976101	0.954101	0.992535	77.7	87.1	102.4	128.8	14.54	14.04	23.7	4.97	101.6	78.9	90.4	44.8	95.9	106.3	110.9	108	72.8	133.8	23	22.5	25.8	12.8	27.3
	High	[K].MKEIAEAYLGK.[T]	1xOxidation [M1]; 2xTMTpro [K2; K11]; 1xTMTpro [N-Term]	0.000667317	0.000256217	3	P11142	P11142 [127-137]		Heat shock cognate 71 kDa protein [OS=Homo sapiens]	1	1.127	1.494	1.172	0.779	0.821	0.17	0.58	0.23	-0.36	-0.28	0.999951	0.284724	0.93101	0.975289	0.905047	90.6	80.4	114.8	118.5	10.17	6.48	9.64	9.33	95.4	89.3	80.4	72.2	79.2	107.9	113.1	94.3	92.8	116.8	70.8	81.2	73.1	65.6	72
	High	[K].EIAEAYLGK.[T]	1xTMTpro [K9]; 1xTMTpro [N-Term]	0.00059505	0.000256217	3	P11142	P11142 [129-137]		Heat shock cognate 71 kDa protein [OS=Homo sapiens]	0	1.18	1.335	1.281	0.884	1.033	0.24	0.42	0.36	-0.18	0.05	0.974041	0.285957	0.213143	0.997542	0.953552	95.3	77.6	109.2	118.4	10.88	7.44	9.19	3.94	98.2	96.2	83.2	74.3	78.4	110.3	97.1	95.7	100.4	119.6	170.1	204.5	176.9	157.9	166.7
	High	[K].LDKSQIHDIVLVGGSTR.[I]	1xTMTpro [K3]; 1xTMTpro [N-Term]	0.00118412	0.000256217	2	P11142	P11142 [326-342]		Heat shock cognate 71 kDa protein [OS=Homo sapiens]	1	1.175	1.503	1.664	0.791	1.107	0.23	0.59	0.73	-0.34	0.15	0.996789	0.393866	0.264789	0.991031	0.95051	90	76.6	114.4	121.5	3.75	15.76	16.56	11.28	90.6	91	77.1	53.1	80.6	86.6	115.1	128.2	98.1	143.6	56.9	60.9	51.6	35.6	54
	High	[K].KDISENK.[R]	2xTMTpro [K1; K7]; 1xTMTpro [N-Term]	0.000469905	0.000256217	1	P11142	P11142 [251-257]		Heat shock cognate 71 kDa protein [OS=Homo sapiens]	1	2.554	1.906	1.815	1.34	0.952	1.35	0.93	0.86	0.42	-0.07	0.197279	0.25718	0.201561	0.750769	0.999848	124.1	41.4	92.6	175.5	15.72	24.03	17.36	5.04	96.5	125.1	41.8	33.6	49	104.7	93.3	66.7	88.9	189.7	48.4	46.2	15.4	12.4	18.1
	High	[K].KDISENKR.[A]	2xTMTpro [K1; K7]; 1xTMTpro [N-Term]	0.00105404	0.000256217	3	P11142	P11142 [251-258]		Heat shock cognate 71 kDa protein [OS=Homo sapiens]	2	1.487	1.821	1.281	0.95	0.868	0.57	0.86	0.36	-0.07	-0.2	0.771059	0.0141248	0.520222	0.997542	0.982802	95.5	60.6	110.4	130.6	9.69	9.25	20	5.36	106.3	96.9	61.4	58.9	82.2	120.2	99.9	72.3	105.4	132.5	100.3	110.9	70.4	67.4	94.2
	High	[K].RNTTIPTK.[Q]	1xTMTpro [K8]; 1xTMTpro [N-Term]	0.00372858	0.000496604	1	P11142	P11142 [416-423]		Heat shock cognate 71 kDa protein [OS=Homo sapiens]	1
	High	[R].MVQEAEK.[Y]	1xOxidation [M1]; 1xTMTpro [K7]; 1xTMTpro [N-Term]	0.00494364	0.000808275	2	P11142; P0DMV9	P11142 [518-524]; P0DMV9 [518-524]		Heat shock cognate 71 kDa protein [OS=Homo sapiens] Heat shock 70 kDa protein 1B [OS=Homo sapiens]	0	1.404	1.449	1.52	0.969	0.998	0.49	0.54	0.6	-0.05	0	0.839665	0.462251	0.239876	0.998204	0.999848	97.8	69.7	100.4	133.1	12.82	0.82	6.53	11.33	106.8	82.8	75.4	71.4	60.1	103.5	101.9	95.3	101.7	136.5	55.7	46	41.9	39.6	33.4
	High	[R].AMTKDNNLLGK.[F]	2xTMTpro [K4; K11]; 1xTMTpro [N-Term]	0.00587916	0.000937348	1	P11142	P11142 [448-458]		Heat shock cognate 71 kDa protein [OS=Homo sapiens]	1	1.296	1.415	1.532	0.662	0.828	0.37	0.5	0.62	-0.6	-0.27	0.956503	0.721053	0.309992	0.720653	0.950822	79.5	66.6	117.5	136.9	17.87	14.23	12.71	21.26	68.8	81	53.1	67.8	86.5	93.5	122.3	81.7	101.3	171.4	40.4	33.3	21.8	27.9	35.6
	High	[K].VCNPIITK.[L]	1xCarbamidomethyl [C2]; 1xTMTpro [K8]; 1xTMTpro [N-Term]	0.00628901	0.00101341	7	P11142	P11142 [602-609]		Heat shock cognate 71 kDa protein [OS=Homo sapiens]	0	1.19	1.557	1.475	0.767	0.95	0.25	0.64	0.56	-0.38	-0.07	0.967285	0.0140484	0.00638665	0.942299	0.999848	83.2	69.9	108.5	130.8	12.73	6.73	9.01	6.17	99.8	81.1	72.2	67.6	68.2	105.3	105.8	104.8	100.6	117.1	511.5	518.3	461.3	431.7	435.6
	High	[K].YKAEDEK.[Q]	2xTMTpro [K2; K7]; 1xTMTpro [N-Term]	0.00795654	0.00112813	1	P11142	P11142 [525-531]		Heat shock cognate 71 kDa protein [OS=Homo sapiens]	1	1.594	1.949	1.244	0.816	0.764	0.67	0.96	0.32	-0.29	-0.39	0.877497	0.105281	0.853637	0.994765	0.790516	91.3	57.3	111.9	145.6	17.41	12.84	30.1	6.7	118.3	88.2	47.4	55.8	77.7	109.1	119.7	59	91.5	141.9	41	40.6	21.8	25.7	35.8
	High	[R].LSKEDIER.[M]	1xTMTpro [K3]; 1xTMTpro [N-Term]	0.00734822	0.00112813	1	P11142	P11142 [510-517]		Heat shock cognate 71 kDa protein [OS=Homo sapiens]	1	1.343	2.202	2.181	0.61	0.972	0.43	1.14	1.12	-0.71	-0.04	0.999951	0.189882	0.548891	0.656118	0.999848	75.4	56.2	123.6	145.6	29.3	18.59	16.54	2.04	63.5	72.4	66.6	43.7	53.9	97.9	118.7	93.2	124	142.8	14.2	9.5	8.7	5.7	7.1
	High	[K].DNNLLGK.[F]	1xTMTpro [K7]; 1xTMTpro [N-Term]	0.00705744	0.00112813	3	P11142	P11142 [452-458]		Heat shock cognate 71 kDa protein [OS=Homo sapiens]	0	1.274	1.486	1.518	0.792	0.925	0.35	0.57	0.6	-0.34	-0.11	0.910335	0.0553274	0.00319097	0.979037	0.999848	88.8	69.7	103.3	132.4	11.24	6.03	9.69	9.32	102.3	89	75.1	69.7	69.9	103.6	114.6	92.6	106.1	112.8	199.9	216.8	182.9	169.8	170.2
	High	[R].MVNHFIAEFKR.[K]	1xTMTpro [K10]; 1xTMTpro [N-Term]	0.00990891	0.00159083	1	P11142	P11142 [237-247]		Heat shock cognate 71 kDa protein [OS=Homo sapiens]	1	1.752	1.677	1.428	1.101	0.852	0.81	0.75	0.51	0.14	-0.23	0.67118	0.239599	0.633523	0.994765	0.977225	116.5	66.5	110.9	111.7	13.76	20.65	1.04	36.68	113.8	87	61.6	62	68.1	97.1	140.5	88	87	187	87.7	70.3	49.8	50.1	55.1
	High	[R].LIGDAAK.[N]	1xTMTpro [K7]; 1xTMTpro [N-Term]	0.0107147	0.00178864	7	P11142; P11021; P0DMV9	P11142 [50-56]; P11021 [75-81]; P0DMV9 [50-56]		Heat shock cognate 71 kDa protein [OS=Homo sapiens] Endoplasmic reticulum chaperone BiP [OS=Homo sapiens] Heat shock 70 kDa protein 1B [OS=Homo sapiens]	0	1.377	1.722	1.418	0.834	0.859	0.46	0.78	0.5	-0.26	-0.22	0.850776	0.0113284	0.0828568	0.994765	0.992535	92.5	65.6	110.9	136.7	13.84	2.41	3.06	5.76	112.5	87.2	65.2	66.8	63.3	110.2	109	89.4	93.7	135.8	173.8	164.8	123.2	126.2	119.6
	High	[K].ITITNDKGR.[L]	1xTMTpro [K7]; 1xTMTpro [N-Term]	0.0122697	0.00215398	2	P17066; P11142; P0DMV9	P17066 [503-511]; P11142 [501-509]; P0DMV9 [501-509]		Heat shock 70 kDa protein 6 [OS=Homo sapiens] Heat shock cognate 71 kDa protein [OS=Homo sapiens] Heat shock 70 kDa protein 1B [OS=Homo sapiens]	1	1.759	2.276	1.657	0.894	0.728	0.82	1.19	0.73	-0.16	-0.46	0.660081	0.0371816	0.35091	0.997542	0.747428	91.8	52.2	116.4	160.7	14.62	7.83	11.25	2.98	91.7	91.9	57.7	35.8	52.2	116.6	118.9	79.1	86.6	164.6	47.4	37.2	23.3	14.5	21.1
	High	[K].DISENKR.[A]	1xTMTpro [K6]; 1xTMTpro [N-Term]	0.0140601	0.00223527	4	P11142	P11142 [252-258]		Heat shock cognate 71 kDa protein [OS=Homo sapiens]	1	1.388	1.604	1.654	0.865	0.748	0.47	0.68	0.73	-0.21	-0.42	0.896086	0.325034	0.300216	0.997542	0.64738	94.6	65	104.3	135	3.26	16.35	16.65	14.5	92.6	94	74	63.6	49	102.1	133.4	75.7	99	125.8	64.5	68.7	54	46.5	35.8
	High	[R].QATKDAGTIAGLNVLR.[I]	1xTMTpro [K4]; 1xTMTpro [N-Term]	0.0160592	0.00257973	1	P11142	P11142 [156-171]		Heat shock cognate 71 kDa protein [OS=Homo sapiens]	1
	High	[R].GTLDPVEK.[A]	1xTMTpro [K8]; 1xTMTpro [N-Term]	0.0192898	0.00334093	4	P11142	P11142 [312-319]		Heat shock cognate 71 kDa protein [OS=Homo sapiens]	0	1.241	1.47	1.301	0.858	0.885	0.31	0.56	0.38	-0.22	-0.18	0.936037	0.102067	0.220838	0.994765	0.999848	91.4	75.3	110.6	124.7	14.29	6.87	9.06	3.24	110.8	90.9	74.8	68.3	76.5	98.7	112.6	97.3	96.1	124	168.7	181	149	136	152.4
	High	[R].NTTIPTK.[QK]	1xTMTpro [K7]; 1xTMTpro [N-Term]	0.0213575	0.00366434	2	P11142; P38646	P11142 [417-423]; P38646 [461-467]		Heat shock cognate 71 kDa protein [OS=Homo sapiens] Stress-70 protein, mitochondrial [OS=Homo sapiens]	0	1.347	1.668	1.456	0.807	0.962	0.43	0.74	0.54	-0.31	-0.06	0.877949	0.0665326	0.279405	0.991031	0.999848	85.7	65.3	113	133.9	17.93	3.83	11.5	6.12	110.6	85.5	65.3	75.7	63.5	113.7	105.9	87.5	101.9	120.1	97.7	105.1	80.1	92.9	78
	High	[K].ENKITITNDK.[G]	2xTMTpro [K3; K10]; 1xTMTpro [N-Term]	0.0243348	0.00383691	1	P11142	P11142 [498-507]		Heat shock cognate 71 kDa protein [OS=Homo sapiens]	1	1.23	1.382	1.135	0.938	0.74	0.3	0.47	0.18	-0.09	-0.43	0.999951	0.899635	0.999451	0.997542	0.812974	107.5	87.4	114.7	106.3	16.53	5.59	10.31	11.31	106.5	90.1	86.5	73.3	90	112.5	124.3	98.3	82.1	105.3	20.1	14.4	13.9	11.7	14.4
	High	[R].MVNHFIAEFKR.[K]	1xOxidation [M1]; 1xTMTpro [K10]; 1xTMTpro [N-Term]	0.0320361	0.00472252	1	P11142	P11142 [237-247]		Heat shock cognate 71 kDa protein [OS=Homo sapiens]	1	1.529	1.611	1.5	0.985	0.931	0.61	0.69	0.59	-0.02	-0.1	0.899835	0.504783	0.492162	0.997542	0.999848	103.8	70.8	105.4	121.9	7.84	28.89	12.53	20.79	103.9	92.9	65.5	70.9	80.5	74.5	135.3	98.2	86.9	147.3	42.8	36.7	25.9	28	31.8
High	P62829	Large ribosomal subunit protein uL14 [OS=Homo sapiens]	0	192.578	90	21	270	21	140	14.9	10.51	0.857	0.843	0.771	0.915	0.854	-0.22	-0.25	-0.37	-0.13	-0.23	0.317399	0.447006	0.483397	0.80018	0.543979	0.858501	0.9565	0.93232	0.985265	0.989787	118.1	107.9	98.8	91.1	9	3.87	1.68	1.21	4.27	8.02	14.82	4.88	2.2	130.2	108.8	118.8	108.5	109.3
	Confidence	Annotated Sequence	Modifications	Qvality PEP	Qvality q-value	# PSMs	Master Protein Accessions	Positions in Master Proteins	Modifications in Master Proteins	Master Protein Descriptions	# Missed Cleavages	Abundance Ratio: (AKTa) / (EV)	Abundance Ratio: (SH3B CSKH) / (EV)	Abundance Ratio: (STAT5a) / (EV)	Abundance Ratio: (AKTa) / (SH3B CSKH)	Abundance Ratio: (STAT5a) / (SH3B CSKH)	Abundance Ratio (log2): (AKTa) / (EV)	Abundance Ratio (log2): (SH3B CSKH) / (EV)	Abundance Ratio (log2): (STAT5a) / (EV)	Abundance Ratio (log2): (AKTa) / (SH3B CSKH)	Abundance Ratio (log2): (STAT5a) / (SH3B CSKH)	Abundance Ratio Adj. P-Value: (AKTa) / (EV)	Abundance Ratio Adj. P-Value: (SH3B CSKH) / (EV)	Abundance Ratio Adj. P-Value: (STAT5a) / (EV)	Abundance Ratio Adj. P-Value: (AKTa) / (SH3B CSKH)	Abundance Ratio Adj. P-Value: (STAT5a) / (SH3B CSKH)	Abundances (Grouped): AKTa	Abundances (Grouped): EV	Abundances (Grouped): SH3B CSKH	Abundances (Grouped): TIP MIN	Abundances (Grouped) CV [%]: AKTa	Abundances (Grouped) CV [%]: SH3B CSKH	Abundances (Grouped) CV [%]: STAT5a	Abundances (Grouped) CV [%]: TIP MIN	Abundances (Scaled): F1: 130C, Sample, AKTa, 1	Abundances (Scaled): F1: 132C, Sample, AKTa, 3	Abundances (Scaled): F1: 126, Sample, EV, 1	Abundances (Scaled): F1: 127N, Sample, EV, 2	Abundances (Scaled): F1: 128N, Sample, EV, 3	Abundances (Scaled): F1: 130N, Sample, SH3B CSKH, 2	Abundances (Scaled): F1: 131N, Sample, SH3B CSKH, 3	Abundances (Scaled): F1: 127C, Sample, STAT5a, 1	Abundances (Scaled): F1: 129C, Sample, STAT5a, 3	Abundances (Scaled): F1: 132N, Sample, TIP MIN, 1	Abundances (Normalized): F1: 131C, Sample, AKTa, 2	Abundances (Normalized): F1: 132C, Sample, AKTa, 3	Abundances (Normalized): F1: 126, Sample, EV, 1	Abundances (Normalized): F1: 127N, Sample, EV, 2	Abundances (Normalized): F1: 128N, Sample, EV, 3
	High	[R].ISLGLPVGAVINCADNTGAKNLYIISVK.[G]	1xCarbamidomethyl [C13]; 2xTMTpro [K20; K28]; 1xTMTpro [N-Term]	0.000175352	0.000118358	1	P62829	P62829 [16-43]		Large ribosomal subunit protein uL14 [OS=Homo sapiens]	1	0.982	1.572	1.281	0.761	1.111	-0.03	0.65	0.36	-0.39	0.15	0.999951	0.707601	0.935567	0.970921	0.992535	91.8	86.2	120.7	71.7	30.4	22.79	10.1	15.6	68.1	125.6	85.9	54.6	127.9	120.3	84.8	110	129.2	70.2	16.5	22.7	15.5	9.9	23.1
	High	[R].ISLGLPVGAVINCADNTGAK.[N]	1xCarbamidomethyl [C13]; 1xTMTpro [K20]; 1xTMTpro [N-Term]	1.40788e-08	0.000118358	12	P62829	P62829 [16-35]		Large ribosomal subunit protein uL14 [OS=Homo sapiens]	0	0.681	0.835	0.823	0.816	1.004	-0.55	-0.26	-0.28	-0.29	0.01	0.948495	0.892251	0.998086	0.991507	0.985479	84.1	116.7	102.8	94.5	3.38	4.1	4.93	2.52	84.6	79.5	133.2	114.2	116.7	105.6	97.4	103.1	101.8	94.5	255.1	241.3	404.4	346.7	354.3
	High	[R].LNRLPAAGVGDMVMATVK.[K]	1xTMTpro [K18]; 1xTMTpro [N-Term]	5.67454e-05	0.000118358	7	P62829	P62829 [49-66]		Large ribosomal subunit protein uL14 [OS=Homo sapiens]	1	0.674	0.936	0.898	0.782	1.035	-0.57	-0.09	-0.16	-0.36	0.05	0.943499	0.999957	0.999451	0.966058	0.952296	80.6	117	107.9	97.6	5.34	8.54	11.51	3.89	76	80.9	117.3	108.3	120	108.2	93.7	117.9	97	97.9	214.4	205	297.4	274.6	304.3
	High	[R].LNRLPAAGVGDMVMATVK.[K]	1xOxidation [M]; 1xTMTpro [K18]; 1xTMTpro [N-Term]	5.58625e-07	0.000118358	9	P62829	P62829 [49-66]		Large ribosomal subunit protein uL14 [OS=Homo sapiens]	1	0.625	0.826	0.833	0.757	0.954	-0.68	-0.28	-0.26	-0.4	-0.07	0.871814	0.862306	0.999451	0.924423	0.999848	81.6	125.5	107.8	90.7	15.05	5.51	10.79	2.29	82	68.3	131.1	109.3	126.1	110.6	99.5	111.1	94.9	94.1	200.2	147.7	283.6	236.3	272.7
	High	[R].LNRLPAAGVGDMVMATVK.[K]	2xOxidation [M12; M14]; 1xTMTpro [K18]; 1xTMTpro [N-Term]	2.46279e-06	0.000118358	2	P62829	P62829 [49-66]		Large ribosomal subunit protein uL14 [OS=Homo sapiens]	1	0.98	1.226	1.134	0.786	0.952	-0.03	0.29	0.18	-0.35	-0.07	0.999951	0.977041	0.993075	0.991894	0.999848	86.9	96.5	110.5	96.8	12.21	5.97	2.3	7.7	76.8	84.6	142.9	93.9	86.3	115.1	107.6	106.6	102.4	84.6	26.6	23	38.9	25.6	23.5
	High	[R].LNRLPAAGVGDMVMATVKK.[G]	2xTMTpro [K18; K19]; 1xTMTpro [N-Term]	3.09407e-06	0.000118358	2	P62829	P62829 [49-67]		Large ribosomal subunit protein uL14 [OS=Homo sapiens]	2	1.162	1.605	1.222	0.724	0.761	0.22	0.68	0.29	-0.47	-0.39	0.999951	0.642729	0.980315	0.910643	0.848662	86.9	74.8	143.7	97	27.54	12.41	14.25	21.89	81.9	117.5	70.4	59.3	126.1	144.7	135.4	86.1	112.3	91.3	12.4	20.8	12.5	10.5	22.3
	High	[R].LPAAGVGDMVMATVKK.[G]	2xTMTpro [K15; K16]; 1xTMTpro [N-Term]	9.4048e-06	0.000118358	2	P62829	P62829 [52-67]		Large ribosomal subunit protein uL14 [OS=Homo sapiens]	1	0.666	0.913	0.873	0.678	0.907	-0.59	-0.13	-0.2	-0.56	-0.14	0.919404	0.999957	0.999451	0.822987	0.99753	76.6	115.1	113.1	98.5	8.9	7.64	7.79	5.5	68.8	82.2	133.1	115.6	111.2	113.6	101.6	88.2	97.1	99	44.5	47.5	77	66.9	64.3
	High	[R].LPAAGVGDMVMATVK.[K]	1xOxidation [M]; 1xTMTpro [K15]; 1xTMTpro [N-Term]	3.07208e-06	0.000118358	15	P62829	P62829 [52-66]		Large ribosomal subunit protein uL14 [OS=Homo sapiens]	0	0.663	0.889	0.809	0.8	0.9	-0.59	-0.17	-0.31	-0.32	-0.15	0.926515	0.992482	0.989088	0.981805	0.999848	87.1	118.8	105.6	90.4	6.52	2.6	6.07	3.33	86.1	77.9	143.2	112	117.5	102.2	104.5	96.9	102.3	93.6	357.3	315.3	580	453.6	475.8
	High	[R].LPAAGVGDMVMATVK.[K]	1xTMTpro [K15]; 1xTMTpro [N-Term]	1.71185e-06	0.000118358	5	P62829	P62829 [52-66]		Large ribosomal subunit protein uL14 [OS=Homo sapiens]	0	0.621	0.864	0.774	0.84	0.955	-0.69	-0.21	-0.37	-0.25	-0.07	0.877949	0.989255	0.961522	0.994765	0.999848	86.2	119.6	103.3	98.1	8.95	3.88	10.89	6.22	86.2	74.3	141.6	111.4	119.6	104.5	103.4	92.8	106.5	89.4	128.7	108.8	207.5	163.2	175.3
	High	[K].GSAITGPVAK.[E]	1xTMTpro [K10]; 1xTMTpro [N-Term]	0.000196906	0.000118358	18	P62829	P62829 [114-123]		Large ribosomal subunit protein uL14 [OS=Homo sapiens]	0	0.727	0.948	0.836	0.756	0.888	-0.46	-0.08	-0.26	-0.4	-0.17	0.990234	0.999957	0.999451	0.92011	0.999848	82.5	117	112.8	87.6	3.72	5.13	6.89	2.72	83.1	79.7	128.4	117.8	109.7	113.6	103.9	105	91.6	88.2	1017.9	944.9	1522.2	1397.3	1300.2
	High	[R].KDGVFLYFEDNAGVIVNNKGEMK.[G]	3xTMTpro [K1; K19; K23]; 1xTMTpro [N-Term]	4.05242e-07	0.000118358	2	P62829	P62829 [91-113]		Large ribosomal subunit protein uL14 [OS=Homo sapiens]	2	0.942	0.95	1.371	0.787	1.158	-0.09	-0.07	0.46	-0.35	0.21	0.999951	0.999957	0.878094	0.994542	0.972054	81.1	101	103.1	94.5	18.81	5.42	8.64	14.97	82.2	65.8	82.8	102.4	110.9	95.4	105.4	120.7	122	100.4	15	10.2	12.9	15.9	17.2
	High	[R].RKDGVFLYFEDNAGVIVNNK.[G]	2xTMTpro [K2; K20]; 1xTMTpro [N-Term]	2.85703e-07	0.000118358	47	P62829	P62829 [90-109]		Large ribosomal subunit protein uL14 [OS=Homo sapiens]	2	0.668	0.894	0.897	0.759	0.957	-0.58	-0.16	-0.16	-0.4	-0.06	0.933908	0.996749	0.999451	0.928939	0.999848	84.3	117.2	104.8	93.5	4.89	4.38	3.83	0.23	84.2	78.3	131.5	102.6	117.1	101.9	104.7	100	105.1	93.2	864.8	787.1	1322	1031.4	1177.6
	High	[K].DGVFLYFEDNAGVIVNNK.[G]	1xTMTpro [K18]; 1xTMTpro [N-Term]	6.04223e-07	0.000118358	95	P62829	P62829 [92-109]		Large ribosomal subunit protein uL14 [OS=Homo sapiens]	0	0.653	0.773	0.819	0.827	0.947	-0.61	-0.37	-0.29	-0.27	-0.08	0.911457	0.602622	0.997194	0.99456	0.999848	84.9	126.4	100	93.9	6.39	5.11	8.45	3.37	91.3	80.4	139.7	105.2	125.9	107.3	97.3	94.4	103.2	98.2	1300	1235.7	2145.9	1615.2	1934.2
	High	[K].ECADLWPR.[I]	1xCarbamidomethyl [C2]; 1xTMTpro [N-Term]	0.000423195	0.000238006	17	P62829	P62829 [124-131]		Large ribosomal subunit protein uL14 [OS=Homo sapiens]	0	0.616	0.863	0.806	0.716	0.88	-0.7	-0.21	-0.31	-0.48	-0.19	0.856	0.969032	0.987014	0.799248	0.999848	80	121.9	112	87.6	9.9	4.31	1.1	5.02	79.7	74.9	131.6	115.5	121.5	111.6	104.6	99.9	97.9	82.2	307.4	253.8	446.3	391.6	411.9
	High	[K].NLYIISVKGIK.[G]	2xTMTpro [K8; K11]; 1xTMTpro [N-Term]	0.000379244	0.000238006	1	P62829	P62829 [36-46]		Large ribosomal subunit protein uL14 [OS=Homo sapiens]	1	1.546	2.387	1.049	0.809	0.578	0.63	1.26	0.07	-0.31	-0.79	0.8775	0.0320781	0.999451	0.994765	0.136423	114.1	57.7	135	117.2	20.08	12.99	15.93	15.73	89.2	134.5	57.7	58.9	98.8	143.9	111.8	60.6	77.5	90	23.1	26.6	11.4	11.7	19.6
	High	[K].DGVFLYFEDNAGVIVNNKGEMK.[G]	2xTMTpro [K18; K22]; 1xTMTpro [N-Term]	0.000376951	0.000238006	3	P62829	P62829 [92-113]		Large ribosomal subunit protein uL14 [OS=Homo sapiens]	1	0.634	1.083	0.938	0.626	0.866	-0.66	0.12	-0.09	-0.68	-0.21	0.844346	0.999957	0.999451	0.665314	0.992535	71.9	113.5	120.8	89.7	18.36	9.13	1.35	12.66	72.1	65	113.7	78.8	144.2	121	103.9	106.7	104.3	79	19.9	14.1	24.6	17.1	31.2
	High	[R].LPAAGVGDMVMATVK.[K]	2xOxidation [M9; M11]; 1xTMTpro [K15]; 1xTMTpro [N-Term]	0.000356964	0.000238006	1	P62829	P62829 [52-66]		Large ribosomal subunit protein uL14 [OS=Homo sapiens]	0	0.691	0.928	0.717	0.91	0.944	-0.53	-0.11	-0.48	-0.14	-0.08	0.944751	0.999957	0.856183	0.997542	0.999848	88.9	120	99.6	105.5	17.5	19.22	20.78	25.42	84	78.4	132.6	86.1	113.4	94.1	86.1	79.5	81.3	83.7	15.7	11.4	19.2	12.5	16.4
	High	[R].KDGVFLYFEDNAGVIVNNK.[G]	2xTMTpro [K1; K19]; 1xTMTpro [N-Term]	0.000287243	0.000238006	4	P62829	P62829 [91-109]		Large ribosomal subunit protein uL14 [OS=Homo sapiens]	1	0.729	0.872	0.836	0.727	0.948	-0.46	-0.2	-0.26	-0.46	-0.08	0.986366	0.97834	0.988767	0.919625	0.999848	85	120.6	105.3	88	9.84	17.26	14.21	6.26	91.9	76	126.1	110.1	126.3	122.2	110.1	81.7	105.6	83.4	33.8	28.9	47.9	41.9	48
	High	[R].GGSSGAKFR.[I]	1xTMTpro [K7]; 1xTMTpro [N-Term]	0.00117415	0.000256217	1	P62829	P62829 [7-15]		Large ribosomal subunit protein uL14 [OS=Homo sapiens]	1	0.661	1.334	0.977	0.716	0.824	-0.6	0.42	-0.03	-0.48	-0.28	0.923132	0.967337	0.999451	0.947553	0.973015	83.2	114.5	116.2	74.2	38.56	21.33	27.42	31.95	49	110.9	111	65.9	167.6	112.6	98.4	108.5	81.1	52.5	12.4	17.1	17.1	10.2	25.8
	High	[K].NLYIISVK.[G]	1xTMTpro [K8]; 1xTMTpro [N-Term]	0.00133603	0.000256217	9	P62829	P62829 [36-43]		Large ribosomal subunit protein uL14 [OS=Homo sapiens]	0	0.636	0.869	0.855	0.743	0.918	-0.65	-0.2	-0.23	-0.43	-0.12	0.886232	0.974654	0.999451	0.889889	0.999848	81.6	117.8	106.4	93.5	6.14	3.51	2.63	1.04	82.9	74	130.3	113.6	118.2	110.3	102.8	96.6	101	92.3	719.3	649.8	1144.5	997.4	1038
	High	[R].IASNAGSIA.[-]	1xTMTpro [N-Term]	0.00379897	0.000578588	7	P62829	P62829 [132-140]		Large ribosomal subunit protein uL14 [OS=Homo sapiens]	0	0.709	0.986	0.867	0.794	0.888	-0.5	-0.02	-0.21	-0.33	-0.17	0.977748	0.999957	0.999451	0.979319	0.999848	82.3	113.9	111.4	91.6	6.3	6.46	6.43	5.54	82.9	81.4	117.1	113.8	114.8	112.2	102.5	101.5	91	85.3	350.6	312.3	449.7	437	440.7
	High	[K].KVHPAVVIR.[Q]	1xTMTpro [K1]; 1xTMTpro [N-Term]	0.00893337	0.00132826	2	P62829	P62829 [75-83]		Large ribosomal subunit protein uL14 [OS=Homo sapiens]	1	0.681	0.947	0.915	0.738	0.91	-0.55	-0.08	-0.13	-0.44	-0.14	0.958905	0.999957	0.999988	0.879271	0.999848	78.1	111.9	112.3	95.5	15.61	3.43	2.58	16.93	63.3	86.8	110.4	110.6	127.3	104.7	111.4	101.1	99.9	82.1	72.1	81	103.1	103.3	118.9
	High	[R].GGSSGAK.[F]	1xTMTpro [K7]; 1xTMTpro [N-Term]	0.00840315	0.00132826	4	P62829	P62829 [7-13]		Large ribosomal subunit protein uL14 [OS=Homo sapiens]	0	1.373	2.149	1.109	0.639	0.793	0.46	1.1	0.15	-0.65	-0.33	0.929096	0.00127468	0.977793	0.610227	0.823234	96.4	65.3	127.2	83.4	26.71	24.78	42.74	18.77	78.4	130.5	57.1	62.9	110.9	177.4	114.3	54.8	123.1	62.4	79.7	111.8	48.9	53.9	95
	High	[R].KKVHPAVVIR.[Q]	2xTMTpro [K1; K2]; 1xTMTpro [N-Term]	0.0141505	0.00223527	2	P62829	P62829 [74-83]		Large ribosomal subunit protein uL14 [OS=Homo sapiens]	2	0.754	0.995	0.838	0.818	0.983	-0.41	-0.01	-0.25	-0.29	-0.03	0.999951	0.999957	0.999451	0.991894	0.999848	88.9	120	108.8	79	3.57	9.52	5.29	19.49	91.5	85.4	121.4	92.9	124.6	110	99.9	97.4	104.4	70.8	129.3	122.8	174.5	133.5	179.1
	High	[R].LPAAGVGDMVMATVKK.[G]	1xOxidation [M11]; 2xTMTpro [K15; K16]; 1xTMTpro [N-Term]	0.066731	0.00750544	1	P62829	P62829 [52-67]		Large ribosomal subunit protein uL14 [OS=Homo sapiens]	1
	High	[K].GKPELRK.[K]	2xTMTpro [K2; K7]; 1xTMTpro [N-Term]	0.100545	0.00989625	1	P62829	P62829 [68-74]		Large ribosomal subunit protein uL14 [OS=Homo sapiens]	1	0.805	0.938	1.176	0.952	1.254	-0.31	-0.09	0.23	-0.07	0.33	0.999951	0.999957	0.99229	0.998714	0.875	89.4	111.1	103.2	77.6	9.02	21.28	9	23.73	89.3	82	110.9	95.3	159.1	103	69.5	130.4	109	58.4	15.8	13.2	17.9	15.4	25.7
High	P62750	Large ribosomal subunit protein uL23 [OS=Homo sapiens]	0	135.705	72	23	234	22	156	17.7	10.45	1.02	0.914	1.005	0.878	0.978	0.03	-0.13	0.01	-0.19	-0.03	0.872862	0.708283	0.892344	0.529184	0.922569	0.986558	0.962515	0.988256	0.969042	0.998631	97.8	101.1	88.8	98.2	3.38	2.36	5.07	5.75	2.56	5.72	11.46	9.43	1.12	100.2	93.7	97.1	100.5	103.7
	Confidence	Annotated Sequence	Modifications	Qvality PEP	Qvality q-value	# PSMs	Master Protein Accessions	Positions in Master Proteins	Modifications in Master Proteins	Master Protein Descriptions	# Missed Cleavages	Abundance Ratio: (AKTa) / (EV)	Abundance Ratio: (SH3B CSKH) / (EV)	Abundance Ratio: (STAT5a) / (EV)	Abundance Ratio: (AKTa) / (SH3B CSKH)	Abundance Ratio: (STAT5a) / (SH3B CSKH)	Abundance Ratio (log2): (AKTa) / (EV)	Abundance Ratio (log2): (SH3B CSKH) / (EV)	Abundance Ratio (log2): (STAT5a) / (EV)	Abundance Ratio (log2): (AKTa) / (SH3B CSKH)	Abundance Ratio (log2): (STAT5a) / (SH3B CSKH)	Abundance Ratio Adj. P-Value: (AKTa) / (EV)	Abundance Ratio Adj. P-Value: (SH3B CSKH) / (EV)	Abundance Ratio Adj. P-Value: (STAT5a) / (EV)	Abundance Ratio Adj. P-Value: (AKTa) / (SH3B CSKH)	Abundance Ratio Adj. P-Value: (STAT5a) / (SH3B CSKH)	Abundances (Grouped): AKTa	Abundances (Grouped): EV	Abundances (Grouped): SH3B CSKH	Abundances (Grouped): TIP MIN	Abundances (Grouped) CV [%]: AKTa	Abundances (Grouped) CV [%]: SH3B CSKH	Abundances (Grouped) CV [%]: STAT5a	Abundances (Grouped) CV [%]: TIP MIN	Abundances (Scaled): F1: 130C, Sample, AKTa, 1	Abundances (Scaled): F1: 132C, Sample, AKTa, 3	Abundances (Scaled): F1: 126, Sample, EV, 1	Abundances (Scaled): F1: 127N, Sample, EV, 2	Abundances (Scaled): F1: 128N, Sample, EV, 3	Abundances (Scaled): F1: 130N, Sample, SH3B CSKH, 2	Abundances (Scaled): F1: 131N, Sample, SH3B CSKH, 3	Abundances (Scaled): F1: 127C, Sample, STAT5a, 1	Abundances (Scaled): F1: 129C, Sample, STAT5a, 3	Abundances (Scaled): F1: 132N, Sample, TIP MIN, 1	Abundances (Normalized): F1: 131C, Sample, AKTa, 2	Abundances (Normalized): F1: 132C, Sample, AKTa, 3	Abundances (Normalized): F1: 126, Sample, EV, 1	Abundances (Normalized): F1: 127N, Sample, EV, 2	Abundances (Normalized): F1: 128N, Sample, EV, 3
	High	[K].IEDNNTLVFIVDVK.[A]	1xTMTpro [K14]; 1xTMTpro [N-Term]	1.82533e-06	0.000118358	27	P62750	P62750 [90-103]		Large ribosomal subunit protein uL23 [OS=Homo sapiens]	0	1.105	0.992	0.862	1.114	0.869	0.14	-0.01	-0.21	0.16	-0.2	0.999951	0.999957	0.999451	0.988682	0.994992	111.9	100.2	101.4	95.8	4.71	3.56	3.38	4.2	110.4	119	111	98.9	98.8	98.1	105.1	91	89.4	90.7	408.9	445.2	415.1	369.9	369.6
	High	[K].LDHYAIIKFPLTTESAMK.[K]	2xTMTpro [K8; K18]; 1xTMTpro [N-Term]	3.54484e-05	0.000118358	1	P62750	P62750 [71-88]		Large ribosomal subunit protein uL23 [OS=Homo sapiens]	1	0.969	0.932	0.737	1.04	0.957	-0.05	-0.1	-0.44	0.06	-0.06	0.999951	0.999957	0.880867	0.997542	0.999848	107.1	110.6	103	92	6.47	10.31	24.89	13.82	104.1	102.5	107.5	121.6	91.8	88.7	109.1	79.2	123	89.5	25.2	22.4	23.5	26.6	20.1
	High	[K].KLYDIDVAK.[V]	2xTMTpro [K1; K9]; 1xTMTpro [N-Term]	7.04163e-05	0.000118358	10	P62750	P62750 [115-123]		Large ribosomal subunit protein uL23 [OS=Homo sapiens]	1	1.295	1.124	0.966	1.152	0.733	0.37	0.17	-0.05	0.2	-0.45	0.896086	0.862306	0.981128	0.958852	0.516419	120.4	87.6	104.5	105.6	6.48	11.32	5.06	2.18	111.4	126.8	88.1	93.4	84.5	105	116.6	85.1	82.4	106.2	829.3	869.2	603.7	640.5	579.1
	High	[R].LAPDYDALDVANKIGII.[-]	1xTMTpro [K13]; 1xTMTpro [N-Term]	5.40357e-05	0.000118358	4	P62750	P62750 [140-156]		Large ribosomal subunit protein uL23 [OS=Homo sapiens]	1	1.137	1.078	1.061	1.055	0.967	0.18	0.11	0.09	0.08	-0.05	0.990189	0.978133	0.928312	0.994765	0.999848	111.7	99	108.7	82.4	10.83	13.77	4.28	9.72	98.1	121.5	101.8	84.8	106.9	88.6	115.2	108	100.9	73.7	169.2	179	149.9	124.9	157.5
	High	[R].LAPDYDALDVANK.[I]	1xTMTpro [K13]; 1xTMTpro [N-Term]	6.1339e-06	0.000118358	25	P62750	P62750 [140-152]		Large ribosomal subunit protein uL23 [OS=Homo sapiens]	0	1.165	1.023	0.869	1.102	0.908	0.22	0.03	-0.2	0.14	-0.14	0.98254	0.999957	0.999535	0.991031	0.999848	112.4	97.2	100.9	97.8	2.18	3.02	6.85	5.57	111.4	116.1	105.6	96.6	97.4	105.6	99.7	91.8	92.9	89.7	904	932.4	848.2	775.9	782.1
	High	[K].KIEDNNTLVFIVDVK.[A]	2xTMTpro [K1; K15]; 1xTMTpro [N-Term]	1.25971e-06	0.000118358	97	P62750	P62750 [89-103]		Large ribosomal subunit protein uL23 [OS=Homo sapiens]	1	1.188	1.027	0.881	1.138	0.914	0.25	0.04	-0.18	0.19	-0.13	0.968779	0.999957	0.999988	0.975341	0.999848	114.1	99.8	100.2	95.8	3.77	1.97	6.39	3.05	113.6	121.4	99.8	95.1	102.2	100.2	98.5	94.2	90	92	2895.7	3082	2534.2	2413.3	2594.2
	High	[K].AVLKGVHSHK.[K]	2xTMTpro [K4; K10]; 1xTMTpro [N-Term]	0.000183481	0.000118358	1	P62750	P62750 [27-36]		Large ribosomal subunit protein uL23 [OS=Homo sapiens]	1	1.897	1.44	1.6	1.494	1.282	0.92	0.53	0.68	0.58	0.36	0.430098	0.638342	0.155609	0.410753	0.567544	126.5	65.9	94.9	80.9	11.91	19.49	38.29	22.9	129.8	131.4	68.4	53.4	96.3	106.7	72.2	67.6	154.1	55.2	79.3	65.3	34	26.6	47.9
	High	[K].FPLTTESAMK.[K]	1xOxidation [M9]; 1xTMTpro [K10]; 1xTMTpro [N-Term]	0.000113846	0.000118358	6	P62750	P62750 [79-88]		Large ribosomal subunit protein uL23 [OS=Homo sapiens]	0	1.103	0.989	0.798	1.153	0.953	0.14	-0.02	-0.33	0.21	-0.07	0.999951	0.999957	0.980315	0.958303	0.999848	113.1	102.5	97.6	96.5	2.97	6.67	13.31	6.05	116.9	110.8	111.7	101	97.2	105.9	96.1	89.1	97.9	93.8	249.4	248.1	250	226.1	217.6
	High	[K].EAPAPPKAEAK.[A]	2xTMTpro [K7; K11]; 1xTMTpro [N-Term]	0.00105404	0.000256217	3	P62750	P62750 [8-18]		Large ribosomal subunit protein uL23 [OS=Homo sapiens]	1	1.584	1.528	1.251	1.099	0.719	0.66	0.61	0.32	0.14	-0.48	0.682398	0.194442	0.636608	0.982361	0.408857	123.6	74.6	112.5	96	8.82	20.81	25.81	11.52	126	132.2	75	76	83.5	132.2	86.4	70	118.8	80.7	122.2	145.5	82.6	83.6	91.8
	High	[R].NKLDHYAIIK.[F]	2xTMTpro [K2; K10]; 1xTMTpro [N-Term]	0.00053287	0.000256217	3	P62750	P62750 [69-78]		Large ribosomal subunit protein uL23 [OS=Homo sapiens]	1	1.232	0.948	0.834	1.299	0.812	0.3	-0.08	-0.26	0.38	-0.3	0.943561	0.999957	0.999451	0.716911	0.902729	122.8	98.4	96.1	103.3	7.86	8	16.84	12.94	122.9	121	99.7	93.7	96.9	106	91.1	76.8	102.5	91	219.7	250.3	206.4	194	200.6
	High	[R].NKLDHYAIIKFPLTTESAMK.[K]	3xTMTpro [K2; K10; K20]; 1xTMTpro [N-Term]	0.000653728	0.000256217	1	P62750	P62750 [69-88]		Large ribosomal subunit protein uL23 [OS=Homo sapiens]	2	1.242	1.199	1.093	1.091	1.129	0.31	0.26	0.13	0.13	0.17	0.999951	0.998904	0.999451	0.994765	0.992535	127	102.2	122.6	63.3	20.63	29.44	31.54	27.38	132.4	88.1	73.2	100.7	150.9	120.7	68.3	80	83.5	96.3	18.8	13.2	11	15.1	22.7
	High	[K].LYDIDVAK.[V]	1xTMTpro [K8]; 1xTMTpro [N-Term]	0.00144698	0.000256217	19	P62750	P62750 [116-123]		Large ribosomal subunit protein uL23 [OS=Homo sapiens]	0	1.109	1.001	0.904	1.103	0.903	0.15	0	-0.15	0.14	-0.15	0.999951	0.999957	0.999451	0.991031	0.999848	111.2	98.2	100.5	99	6.25	3.25	4.27	6.8	111.8	122.9	101.2	98.7	96.6	101	95.6	91.4	94.5	88.8	1254.2	1407.6	1158.6	1130.5	1106.2
	High	[K].KEAPAPPKAEAK.[A]	3xTMTpro [K1; K8; K12]; 1xTMTpro [N-Term]	0.000797296	0.000256217	3	P62750	P62750 [7-18]		Large ribosomal subunit protein uL23 [OS=Homo sapiens]	2	1.416	1.158	1.144	1.167	1.014	0.5	0.21	0.19	0.22	0.02	0.802038	0.758926	0.46153	0.945661	0.974472	117	86.6	100.2	89.3	8.33	8.4	21.38	20.29	119.9	137.8	88.8	68	97.4	108.1	91.5	74.1	111.4	71.5	314.5	362.9	233.7	178.9	256.3
	High	[K].KEAPAPPK.[A]	2xTMTpro [K1; K8]; 1xTMTpro [N-Term]	0.00053287	0.000256217	2	P62750	P62750 [7-14]		Large ribosomal subunit protein uL23 [OS=Homo sapiens]	1	1.154	1.229	1.015	1.096	0.697	0.21	0.3	0.02	0.13	-0.52	0.977748	0.671809	0.999451	0.991031	0.314421	112.4	85.6	102.6	112.6	13.89	11.88	11.75	7.52	111.2	128.9	103.7	84.7	81.7	123.2	100.4	70.6	88.3	98	130	171.5	137.9	112.6	108.7
	High	[K].VNTLIRPDGEK.[K]	1xTMTpro [K11]; 1xTMTpro [N-Term]	0.00049085	0.000256217	5	P62750	P62750 [124-134]		Large ribosomal subunit protein uL23 [OS=Homo sapiens]	0	1.048	1.076	0.935	1.149	0.901	0.07	0.11	-0.1	0.2	-0.15	0.999951	0.993142	0.999451	0.972774	0.992535	112.6	106.1	98	94.3	7.04	10.49	6.61	14.53	111.2	122.8	106.1	104.8	84.7	112.8	92.9	87.2	87.9	83.4	101.6	116.2	100.4	99.2	80.1
	High	[K].LDHYAIIK.[F]	1xTMTpro [K8]; 1xTMTpro [N-Term]	0.00194431	0.000256217	5	P62750	P62750 [71-78]		Large ribosomal subunit protein uL23 [OS=Homo sapiens]	0	1.077	0.879	0.878	1.233	0.908	0.11	-0.19	-0.19	0.3	-0.14	0.999951	0.97834	0.999988	0.84073	0.999848	116.4	107.3	94.3	97	8.47	8.43	9.99	7.12	121.9	114.8	116.2	95.6	105.9	105.3	93.1	81.7	97.8	90.8	318.5	355.3	359.6	295.7	327.6
	High	[K].FPLTTESAMK.[K]	1xTMTpro [K10]; 1xTMTpro [N-Term]	0.0022007	0.000256217	5	P62750	P62750 [79-88]		Large ribosomal subunit protein uL23 [OS=Homo sapiens]	0	1.072	0.98	0.841	1.114	0.859	0.1	-0.03	-0.25	0.16	-0.22	0.999951	0.999957	0.999451	0.978005	0.973887	108.5	100.3	101.8	101.9	3.73	3.71	11.3	2.93	108.6	107.7	104.1	96	100.4	103.5	96.4	87.6	97.2	98	120.9	113	109.3	100.7	105.4
	High	[K].EAPAPPKAEAKAK.[A]	3xTMTpro [K7; K11; K13]; 1xTMTpro [N-Term]	0.00355729	0.000496604	3	P62750	P62750 [8-20]		Large ribosomal subunit protein uL23 [OS=Homo sapiens]	2	2.076	1.843	1.448	1.126	1.027	1.05	0.88	0.53	0.17	0.04	0.314969	0.0263567	0.331113	0.963869	0.999848	126.6	61	111.9	88.6	7.56	14.9	33.15	27.96	131.6	148.1	63.4	61.6	80.3	116.4	88.9	61.2	116.3	62.5	126.7	145.3	62.2	60.4	78.8
	High	[K].ANKHQIK.[Q]	2xTMTpro [K3; K7]; 1xTMTpro [N-Term]	0.00650182	0.00108476	4	P62750	P62750 [104-110]		Large ribosomal subunit protein uL23 [OS=Homo sapiens]	1	1.487	1.407	0.851	0.882	0.733	0.57	0.49	-0.23	-0.18	-0.45	0.764778	0.359287	0.999451	0.997542	0.488022	105.8	79.8	115.6	110.9	11.16	3.34	27.17	10.3	102.5	126.2	68.9	105	81	121.9	114	53.5	90.9	94.6	122.2	143.6	78.4	119.5	92.2
	High	[K].VNTLIRPDGEKK.[A]	2xTMTpro [K11; K12]; 1xTMTpro [N-Term]	0.0132692	0.00223527	4	P62750	P62750 [124-135]		Large ribosomal subunit protein uL23 [OS=Homo sapiens]	1	1.204	1.083	0.94	1.112	0.8	0.27	0.11	-0.09	0.15	-0.32	0.964966	0.982285	0.999451	0.979037	0.822616	120	101.2	103.8	92.4	4.32	4.72	9.52	2.78	112.7	122.5	87.1	101.3	101.7	100.4	110.2	82.8	95.6	96.8	121	123.3	87.7	102	102.4
	High	[K].GVHSHKK.[K]	2xTMTpro [K6; K7]; 1xTMTpro [N-Term]	0.0157605	0.00252404	2	P62750	P62750 [31-37]		Large ribosomal subunit protein uL23 [OS=Homo sapiens]	1	1.532	1.477	1.631	1.203	0.952	0.62	0.56	0.71	0.27	-0.07	0.802038	0.444717	0.207096	0.930038	0.999848	135.3	64.6	95.4	93.7	18.29	24.3	42.23	35.62	104.3	143.2	68.4	45.7	93.5	123.4	74.9	60.4	152.5	53.5	103.1	99.4	47.5	31.7	64.9
	High	[KR].AKKAVLK.[GD]	3xTMTpro [K2; K3; K7]; 1xTMTpro [N-Term]	0.0231299	0.00383691	1	P62750; Q6ZU80	P62750 [24-30]; Q6ZU80 [657-663]		Large ribosomal subunit protein uL23 [OS=Homo sapiens] Centrosomal protein of 128 kDa [OS=Homo sapiens]	2
	High	[K].EAPAPPK.[A]	1xTMTpro [K7]; 1xTMTpro [N-Term]	0.0340951	0.00475314	2	P62750	P62750 [8-14]		Large ribosomal subunit protein uL23 [OS=Homo sapiens]	0	1.013	1	0.932	1.229	0.952	0.02	0	-0.1	0.3	-0.07	0.999951	0.999957	0.999451	0.847918	0.999848	115.7	97.1	94.4	102.3	9.15	9.65	12.19	10.09	111.2	111.6	137.7	93.4	90.7	105.6	90.8	84.5	105.1	90.2	233.6	275.4	339.9	230.5	224
	High	[K].ANKHQIKQAVK.[K]	3xTMTpro [K3; K7; K11]; 1xTMTpro [N-Term]	0.0732477	0.00805277	1	P62750	P62750 [104-114]		Large ribosomal subunit protein uL23 [OS=Homo sapiens]	2
High	Q92608	Dedicator of cytokinesis protein 2 [OS=Homo sapiens]	0	502.277	52	84	227	84	1830	211.8	6.87	0.652	0.714	0.385	1.095	0.593	-0.62	-0.49	-1.38	0.13	-0.75	0.00467231	0.120939	0.00374257	0.174851	0.0122033	0.0853897	0.600642	0.0564894	0.685966	0.142766	153	98.6	108	58.6	1.06	9.84	10.6	1.33	6.01	5.99	0.94	25.02	0.29	152.4	150.8	149.2	95.4	113.7
	Confidence	Annotated Sequence	Modifications	Qvality PEP	Qvality q-value	# PSMs	Master Protein Accessions	Positions in Master Proteins	Modifications in Master Proteins	Master Protein Descriptions	# Missed Cleavages	Abundance Ratio: (AKTa) / (EV)	Abundance Ratio: (SH3B CSKH) / (EV)	Abundance Ratio: (STAT5a) / (EV)	Abundance Ratio: (AKTa) / (SH3B CSKH)	Abundance Ratio: (STAT5a) / (SH3B CSKH)	Abundance Ratio (log2): (AKTa) / (EV)	Abundance Ratio (log2): (SH3B CSKH) / (EV)	Abundance Ratio (log2): (STAT5a) / (EV)	Abundance Ratio (log2): (AKTa) / (SH3B CSKH)	Abundance Ratio (log2): (STAT5a) / (SH3B CSKH)	Abundance Ratio Adj. P-Value: (AKTa) / (EV)	Abundance Ratio Adj. P-Value: (SH3B CSKH) / (EV)	Abundance Ratio Adj. P-Value: (STAT5a) / (EV)	Abundance Ratio Adj. P-Value: (AKTa) / (SH3B CSKH)	Abundance Ratio Adj. P-Value: (STAT5a) / (SH3B CSKH)	Abundances (Grouped): AKTa	Abundances (Grouped): EV	Abundances (Grouped): SH3B CSKH	Abundances (Grouped): TIP MIN	Abundances (Grouped) CV [%]: AKTa	Abundances (Grouped) CV [%]: SH3B CSKH	Abundances (Grouped) CV [%]: STAT5a	Abundances (Grouped) CV [%]: TIP MIN	Abundances (Scaled): F1: 130C, Sample, AKTa, 1	Abundances (Scaled): F1: 132C, Sample, AKTa, 3	Abundances (Scaled): F1: 126, Sample, EV, 1	Abundances (Scaled): F1: 127N, Sample, EV, 2	Abundances (Scaled): F1: 128N, Sample, EV, 3	Abundances (Scaled): F1: 130N, Sample, SH3B CSKH, 2	Abundances (Scaled): F1: 131N, Sample, SH3B CSKH, 3	Abundances (Scaled): F1: 127C, Sample, STAT5a, 1	Abundances (Scaled): F1: 129C, Sample, STAT5a, 3	Abundances (Scaled): F1: 132N, Sample, TIP MIN, 1	Abundances (Normalized): F1: 131C, Sample, AKTa, 2	Abundances (Normalized): F1: 132C, Sample, AKTa, 3	Abundances (Normalized): F1: 126, Sample, EV, 1	Abundances (Normalized): F1: 127N, Sample, EV, 2	Abundances (Normalized): F1: 128N, Sample, EV, 3
	High	[K].ICFIPGMVGPILEMTLIPEAELR.[K]	1xCarbamidomethyl [C2]; 1xTMTpro [N-Term]	5.21778e-05	0.000118358	3	Q92608	Q92608 [1082-1104]		Dedicator of cytokinesis protein 2 [OS=Homo sapiens]	0	0.498	0.666	0.799	0.734	1.199	-1.01	-0.59	-0.32	-0.45	0.26	0.636569	0.37883	0.981128	0.947553	0.838062	79.2	156.2	103.7	48.1	19.37	6.92	17.76	19.19	56	80.2	158.4	161.2	143.2	109.3	95.4	139.5	114.4	64.5	60.7	60.6	119.7	121.8	108.2
	High	[K].ICFIPGMVGPILEMTLIPEAELRK.[A]	1xCarbamidomethyl [C2]; 1xTMTpro [K24]; 1xTMTpro [N-Term]	4.11002e-05	0.000118358	2	Q92608	Q92608 [1082-1105]		Dedicator of cytokinesis protein 2 [OS=Homo sapiens]	1	0.47	0.722	0.666	0.639	0.866	-1.09	-0.47	-0.59	-0.65	-0.21	0.541864	0.766357	0.715456	0.619068	0.992535	75.7	161.3	103.7	51.9	10.96	13.33	13.75	10.48	65.7	81.8	142.6	162.4	165.6	129.5	104.4	119.3	90.4	44.4	23.8	25.6	44.6	50.8	51.8
	High	[R].IGEDAELFMSLYDPNKQTVISENYLVR.[W]	1xTMTpro [K16]; 1xTMTpro [N-Term]	4.0812e-05	0.000118358	2	Q92608	Q92608 [234-260]		Dedicator of cytokinesis protein 2 [OS=Homo sapiens]	1
	High	[R].IGEDAELFMSLYDPNK.[Q]	1xTMTpro [K16]; 1xTMTpro [N-Term]	9.53803e-07	0.000118358	5	Q92608	Q92608 [234-249]		Dedicator of cytokinesis protein 2 [OS=Homo sapiens]	0	0.512	0.645	0.747	0.767	1.159	-0.97	-0.63	-0.42	-0.38	0.21	0.711489	0.261047	0.912366	0.972774	0.901123	76.9	155	99.9	52.5	12.94	10.98	13.97	2.68	68.1	88.4	158.5	153.1	158	110.7	101.9	121.3	118.1	55.5	86.5	97.6	175	169	174.5
	High	[K].LTQNVGLLGLLK.[W]	1xTMTpro [K12]; 1xTMTpro [N-Term]	1.83509e-05	0.000118358	2	Q92608	Q92608 [611-622]		Dedicator of cytokinesis protein 2 [OS=Homo sapiens]	0	0.521	0.641	0.683	0.702	1.065	-0.94	-0.64	-0.55	-0.51	0.09	0.736128	0.192119	0.672041	0.815302	0.992535	81.2	155.7	99.9	56.9	13.11	12.14	12.49	7.21	65.5	80	159.9	153.4	153.4	120.7	98.4	120	104.8	51.5	96.9	91.4	182.7	175.3	175.3
	High	[R].LSQTFLQLSDGDKK.[T]	2xTMTpro [K13; K14]; 1xTMTpro [N-Term]	5.13285e-06	0.000118358	3	Q92608	Q92608 [1783-1796]		Dedicator of cytokinesis protein 2 [OS=Homo sapiens]	1	0.461	0.601	0.741	0.756	1.232	-1.12	-0.73	-0.43	-0.4	0.3	0.539726	0.218674	0.924228	0.9389	0.641953	75.3	155.9	93.7	59.6	19.84	10.53	14.28	12.99	56.9	85.2	149.7	163.3	155.8	99.6	93.7	144	115.5	47.8	52.5	59.4	104.4	113.9	108.7
	High	[K].LLSQLLYEFYTCIPPVK.[L]	1xCarbamidomethyl [C12]; 1xTMTpro [K17]; 1xTMTpro [N-Term]	3.14399e-05	0.000118358	2	Q92608	Q92608 [814-830]		Dedicator of cytokinesis protein 2 [OS=Homo sapiens]	0	0.481	0.702	0.659	0.7	1.019	-1.06	-0.51	-0.6	-0.51	0.03	0.596053	0.671421	0.665522	0.844994	0.999848	74.2	154.4	110	59.5	10.28	10.38	15.99	13.58	70.6	73.8	155.8	143.9	153.5	122.2	99.4	119.6	101.2	67.6	27.6	23.8	50.3	46.4	49.5
	High	[R].GTVDPENEFASMWIER.[T]	1xTMTpro [N-Term]	7.38224e-06	0.000118358	8	Q92608	Q92608 [1451-1466]		Dedicator of cytokinesis protein 2 [OS=Homo sapiens]	0	0.497	0.6	0.75	0.763	1.298	-1.01	-0.74	-0.41	-0.39	0.38	0.582634	0.249027	0.93101	0.979319	0.499074	82.7	152.3	91.4	57.7	17.59	10.93	6.23	10.7	60.8	86	149.2	144.6	173	106.3	87.4	122.6	113.5	54.5	64.6	68.5	118.9	115.3	137.9
	High	[K].GDSGGQGLWVTMK.[M]	1xTMTpro [K13]; 1xTMTpro [N-Term]	2.30276e-05	0.000118358	3	Q92608	Q92608 [372-384]		Dedicator of cytokinesis protein 2 [OS=Homo sapiens]	0	0.495	0.653	0.721	0.686	1.104	-1.02	-0.62	-0.47	-0.54	0.14	0.626872	0.225081	0.817219	0.762394	0.953299	76	164	104.7	49.8	13.45	11.05	16.86	4.91	61.4	75.2	169.2	162.1	143.8	116.9	93.9	137.7	103.7	47.1	101.5	95.1	214.1	205.1	182
	High	[K].KMEDASAYLTLPSYR.[H]	1xTMTpro [K1]; 1xTMTpro [N-Term]	2.95024e-05	0.000118358	3	Q92608	Q92608 [558-572]		Dedicator of cytokinesis protein 2 [OS=Homo sapiens]	1	0.686	0.762	0.801	0.794	1.052	-0.54	-0.39	-0.32	-0.33	0.07	0.957682	0.820243	0.948923	0.991731	0.999848	97.4	133.4	95.6	73.2	15.05	16.59	9.43	29.1	75.2	98.1	134.3	145.5	126.3	125.8	96.3	112.5	101.2	73.7	30.8	30.3	41.5	44.9	39
	High	[R].KLGFPEIIMPGDVR.[N]	1xTMTpro [K1]; 1xTMTpro [N-Term]	5.25443e-05	0.000118358	2	Q92608	Q92608 [410-423]		Dedicator of cytokinesis protein 2 [OS=Homo sapiens]	1	0.561	0.757	0.76	0.711	1.003	-0.83	-0.4	-0.4	-0.49	0	0.802948	0.850354	0.948923	0.885132	0.999848	79.9	142.3	105.2	65.8	17.43	15.49	10.19	9.01	66.8	94	154.7	136.3	133	125.2	100.7	120.7	101.1	71.5	59.8	73.4	120.9	106.5	103.9
	High	[R].KATIPIFFDMMLCEYQR.[S]	1xCarbamidomethyl [C13]; 1xTMTpro [K1]; 1xTMTpro [N-Term]	3.46798e-06	0.000118358	2	Q92608	Q92608 [1105-1121]		Dedicator of cytokinesis protein 2 [OS=Homo sapiens]	1	0.409	0.524	0.737	0.78	1.169	-1.29	-0.93	-0.44	-0.36	0.23	0.38702	0.107682	0.848835	0.984977	0.92355	68	166.3	87.2	59.2	0.86	25.98	15.72	21.17	67	66.3	163.8	168.2	159.4	82.8	128.9	133.1	117.5	58.3	16.4	16.1	39.7	40.8	38.7
	High	[K].TTILLQVAALK.[Y]	1xTMTpro [K11]; 1xTMTpro [N-Term]	4.02416e-05	0.000118358	2	Q92608	Q92608 [787-797]		Dedicator of cytokinesis protein 2 [OS=Homo sapiens]	0	0.454	0.711	0.655	0.625	0.973	-1.14	-0.49	-0.61	-0.68	-0.04	0.456382	0.539672	0.624779	0.544026	0.999848	70.2	154.6	112.3	52.4	2.25	4.79	19.27	9.61	70.5	71.2	155.3	169.6	146.8	114.1	104.4	133.6	90.6	45	56.9	59.4	129.6	141.5	122.5
	High	[K].TLPNAICVGAGDKPMNEYR.[S]	1xCarbamidomethyl [C7]; 1xOxidation [M15]; 1xTMTpro [K13]; 1xTMTpro [N-Term]	0.000209819	0.000118358	2	Q92608	Q92608 [459-477]		Dedicator of cytokinesis protein 2 [OS=Homo sapiens]	0	0.425	0.713	0.739	0.751	1.156	-1.23	-0.49	-0.44	-0.41	0.21	0.40515	0.723856	0.854719	0.950022	0.969695	66.2	155.7	101.9	61	8.92	20.72	4.29	2.87	67.4	78	158.7	161.5	141.3	115.2	103.8	117.3	120	59.3	17.7	20.7	42	42.8	37.4
	High	[K].TLPNAICVGAGDKPMNEYR.[S]	1xCarbamidomethyl [C7]; 1xTMTpro [K13]; 1xTMTpro [N-Term]	0.000137427	0.000118358	1	Q92608	Q92608 [459-477]		Dedicator of cytokinesis protein 2 [OS=Homo sapiens]	0
	High	[R].TLFSQLYEGK.[E]	1xTMTpro [K10]; 1xTMTpro [N-Term]	0.000150816	0.000118358	2	Q92608	Q92608 [752-761]		Dedicator of cytokinesis protein 2 [OS=Homo sapiens]	0	0.452	0.556	0.6	0.828	0.992	-1.15	-0.85	-0.74	-0.27	-0.01	0.419205	0.19551	0.385578	0.994765	0.999848	84.4	161.8	97.9	58.7	11.77	6.3	10.85	8.7	69.2	87.2	159.1	183.7	159	100.2	88.4	95.4	114.5	57.7	37.5	39.4	71.9	83	71.9
	High	[K].WSDEQCASQVMQTGQQHPQTHR.[Q]	1xCarbamidomethyl [C6]; 1xTMTpro [N-Term]	5.55146e-06	0.000118358	1	Q92608	Q92608 [1253-1274]		Dedicator of cytokinesis protein 2 [OS=Homo sapiens]	0
	High	[K].VVFTDLGNK.[D]	1xTMTpro [K9]; 1xTMTpro [N-Term]	0.000162144	0.000118358	3	Q92608	Q92608 [278-286]		Dedicator of cytokinesis protein 2 [OS=Homo sapiens]	0	0.471	0.691	0.768	0.682	1.024	-1.09	-0.53	-0.38	-0.55	0.03	0.510297	0.345809	0.93859	0.740883	0.992535	77.5	156.5	105	53.5	11.25	6.01	12.39	8.48	66.3	82.9	157.6	165.6	141	114.4	105.7	121.8	108.3	53.8	109.6	116.4	221.4	232.6	198
	High	[R].WFEVVHMSQTTISPLENAIETMSTANEK.[I]	1xTMTpro [K28]; 1xTMTpro [N-Term]	6.17777e-06	0.000118358	2	Q92608	Q92608 [1481-1508]		Dedicator of cytokinesis protein 2 [OS=Homo sapiens]	0	0.48	0.647	0.818	0.625	0.782	-1.06	-0.63	-0.29	-0.68	-0.35	0.603799	0.60861	0.976101	0.76886	0.925379	67.4	150.6	108	63.5	26.93	19.78	38.57	18.32	64	97.3	164	128.2	142.9	134	92.4	152	68.5	52.6	7.9	12.5	21	16.4	18.3
	High	[K].YIPSVLHDVEMVFDAK.[L]	1xTMTpro [K16]; 1xTMTpro [N-Term]	5.00305e-05	0.000118358	3	Q92608	Q92608 [798-813]		Dedicator of cytokinesis protein 2 [OS=Homo sapiens]	0	0.462	0.624	0.653	0.744	0.952	-1.11	-0.68	-0.61	-0.43	-0.07	0.541878	0.321684	0.644758	0.899736	0.999848	77	159.2	103.5	56.4	22.76	4.76	9.74	4.9	56.7	90.5	159.8	167.1	159.7	103.8	99.7	104.3	109.1	60.6	49.6	58.1	102.6	107.3	102.6
	High	[K].VQSMNEIVQSNLFK.[K]	1xTMTpro [K14]; 1xTMTpro [N-Term]	5.67143e-06	0.000118358	3	Q92608	Q92608 [836-849]		Dedicator of cytokinesis protein 2 [OS=Homo sapiens]	0	0.468	0.669	0.694	0.611	1.199	-1.1	-0.58	-0.53	-0.71	0.26	0.555685	0.349396	0.725878	0.512539	0.800056	72.9	155.8	103.2	56.4	21.36	13.18	13.26	1.46	61.1	92.2	149.6	151	159.6	116.9	90.2	132.8	108.2	54.6	79.3	103.5	167.9	169.4	179.2
	High	[R].NVEVIMCVCAEDGK.[T]	2xCarbamidomethyl [C7; C9]; 1xTMTpro [K14]; 1xTMTpro [N-Term]	9.5373e-05	0.000118358	5	Q92608	Q92608 [445-458]		Dedicator of cytokinesis protein 2 [OS=Homo sapiens]	0	0.528	0.798	0.656	0.792	0.877	-0.92	-0.32	-0.61	-0.34	-0.19	0.75135	0.955533	0.555183	0.991031	0.992535	74.9	142	110.5	79.4	11.68	17.72	2.32	18.63	72.2	77.5	148.6	126.5	146.8	114.2	117.2	96.1	96.3	87.9	28.7	24.6	47.1	40.1	46.5
	High	[K].QHFIPFHPVTAENDFLHSLLGK.[V]	1xTMTpro [K22]; 1xTMTpro [N-Term]	0.000107102	0.000118358	3	Q92608	Q92608 [345-366]		Dedicator of cytokinesis protein 2 [OS=Homo sapiens]	0	0.558	0.52	0.725	0.862	1.184	-0.84	-0.94	-0.46	-0.21	0.24	0.767803	0.0396918	0.882549	0.997542	0.766673	81.4	164.5	90.1	57.4	15.67	20.35	6.96	6.79	71.4	96.4	159.2	140.3	172.9	118.7	87.2	115.4	103.2	54.5	60.4	73.9	122	107.6	132.6
	High	[R].QLKETLYETIIGYFDK.[G]	2xTMTpro [K3; K16]; 1xTMTpro [N-Term]	5.91728e-05	0.000118358	2	Q92608	Q92608 [1275-1290]		Dedicator of cytokinesis protein 2 [OS=Homo sapiens]	1	0.507	0.673	0.786	0.754	1.168	-0.98	-0.57	-0.35	-0.41	0.22	0.641625	0.484594	0.962419	0.912617	0.899615	76.6	151	99.7	54	37.65	1.62	23.84	7.19	41.2	92.7	133.5	145.9	171.9	98.2	95.1	164.9	108.6	58.7	42.2	52.9	76.1	83.2	98.1
	High	[K].MLVGDIIQIR.[K]	1xTMTpro [N-Term]	9.5373e-05	0.000118358	3	Q92608	Q92608 [385-394]		Dedicator of cytokinesis protein 2 [OS=Homo sapiens]	0
	High	[K].MEDASAYLTLPSYR.[H]	1xTMTpro [N-Term]	0.000165362	0.000118358	1	Q92608	Q92608 [559-572]		Dedicator of cytokinesis protein 2 [OS=Homo sapiens]	0
	High	[R].MKPQLLQENLEK.[L]	2xTMTpro [K2; K12]; 1xTMTpro [N-Term]	3.42198e-05	0.000118358	3	Q92608	Q92608 [625-636]		Dedicator of cytokinesis protein 2 [OS=Homo sapiens]	0	0.549	0.63	0.77	0.77	1.132	-0.87	-0.67	-0.38	-0.38	0.18	0.78027	0.427464	0.948923	0.980228	0.953299	78.3	145.7	96.8	69.4	13.59	14.4	8.97	18.12	69.3	90.4	142.8	139.7	152.6	117.2	94.9	125.2	107.4	49.1	33.9	40	63.2	61.8	67.5
	High	[K].NKPVPDQIINFYK.[S]	2xTMTpro [K2; K13]; 1xTMTpro [N-Term]	0.000162144	0.000118358	4	Q92608	Q92608 [1423-1435]		Dedicator of cytokinesis protein 2 [OS=Homo sapiens]	0	0.461	0.618	0.701	0.703	1.135	-1.12	-0.7	-0.51	-0.51	0.18	0.492007	0.0963042	0.690419	0.749837	0.796826	73.8	160.2	101.6	57.2	8.92	12.75	12.61	6.51	69.4	81.8	165.4	155.6	146.9	116.1	90.7	127.9	103	53	99.8	113.9	230.2	216.6	204.4
	High	[K].MWEEAISLCK.[E]	1xCarbamidomethyl [C9]; 1xTMTpro [K10]; 1xTMTpro [N-Term]	0.000222029	0.000118358	1	Q92608	Q92608 [1293-1302]		Dedicator of cytokinesis protein 2 [OS=Homo sapiens]	0	0.432	0.665	0.7	0.65	0.96	-1.21	-0.59	-0.51	-0.62	-0.06	0.452294	0.531284	0.775621	0.704866	0.999848	72.4	146.4	111.4	67.3	27.63	22.04	6.55	6.27	71.6	97.2	165.7	144.8	142	116.8	75.5	101.4	99.5	66.5	13.7	23.7	40.4	35.3	34.6
	High	[R].NDIYITLLQGDFDKYNK.[T]	2xTMTpro [K14; K17]; 1xTMTpro [N-Term]	1.69968e-06	0.000118358	2	Q92608	Q92608 [424-440]		Dedicator of cytokinesis protein 2 [OS=Homo sapiens]	1	0.49	0.69	0.758	0.711	1.182	-1.03	-0.54	-0.4	-0.49	0.24	0.582638	0.570804	0.919592	0.847918	0.87544	74	151	98.3	60.8	15.66	3.41	16.97	21.46	58.2	79.5	131	151.1	153.1	104.2	98.2	152.7	116.1	65.7	41	44	72.5	83.6	84.8
	High	[R].SSSSVGGLSVSSR.[D]	1xTMTpro [N-Term]	4.25713e-05	0.000118358	6	Q92608	Q92608 [585-597]		Dedicator of cytokinesis protein 2 [OS=Homo sapiens]	0	0.624	0.784	0.776	0.77	0.933	-0.68	-0.35	-0.37	-0.38	-0.1	0.897105	0.922717	0.963153	0.979319	0.999848	86.8	137.2	109.1	60.5	18.24	17.76	7.57	7.93	65.2	89.6	130.3	141.6	143.7	120.3	112.7	121.6	105.1	64.9	38.5	37.2	54.2	58.9	59.7
	High	[R].SQLLSGTLPKDELK.[E]	2xTMTpro [K10; K14]; 1xTMTpro [N-Term]	0.000106376	0.000118358	2	Q92608	Q92608 [129-142]		Dedicator of cytokinesis protein 2 [OS=Homo sapiens]	1	0.57	0.812	0.712	0.702	0.858	-0.81	-0.3	-0.49	-0.51	-0.22	0.746642	0.954854	0.841044	0.850037	0.992535	89.2	151.1	100.6	59.8	34.32	15.71	23.07	17.69	48.2	98.9	123.3	159.1	153.7	129.3	97.2	87.8	136.1	60.9	36.9	40.1	50.1	64.6	62.4
	High	[R].REDFQMQLMTQFPNAEK.[M]	1xTMTpro [K17]; 1xTMTpro [N-Term]	2.30969e-06	0.000118358	1	Q92608	Q92608 [1371-1387]		Dedicator of cytokinesis protein 2 [OS=Homo sapiens]	1	0.523	0.59	0.728	0.886	1.271	-0.94	-0.76	-0.46	-0.18	0.35	0.658818	0.27534	0.82525	0.997542	0.852019	79.9	152.9	90.2	55.2	28.25	30.39	21.36	24.1	71.3	112.8	136.4	180.1	130.3	126.8	74.7	142.8	94.9	72.3	13.8	21.9	26.5	35	25.3
	High	[R].RPFGVAVMDITDIIK.[G]	1xTMTpro [K15]; 1xTMTpro [N-Term]	1.1479e-05	0.000118358	2	Q92608	Q92608 [321-335]		Dedicator of cytokinesis protein 2 [OS=Homo sapiens]	0	0.499	0.733	0.701	0.65	0.956	-1	-0.45	-0.51	-0.62	-0.06	0.673643	0.687949	0.817219	0.6249	0.999848	74.3	153.1	109.1	59.2	7.82	6.33	17.33	12.43	65.2	72.7	149.8	151.2	145.7	117	106.8	135.6	102.1	58	49.9	47.6	98.2	99.1	95.5
	High	[R].RGTVDPENEFASMWIER.[T]	1xTMTpro [N-Term]	0.000179958	0.000118358	1	Q92608	Q92608 [1450-1466]		Dedicator of cytokinesis protein 2 [OS=Homo sapiens]	1
	High	[K].DLIAWQIPFLGAGIK.[I]	1xTMTpro [K15]; 1xTMTpro [N-Term]	7.81125e-07	0.000118358	5	Q92608	Q92608 [1571-1585]		Dedicator of cytokinesis protein 2 [OS=Homo sapiens]	0	0.501	0.621	0.671	0.715	1.007	-1	-0.69	-0.58	-0.48	0.01	0.576615	0.0335512	0.441819	0.769265	0.991071	80.6	160.9	101.4	49.2	20.41	7.48	18.17	6.65	55.8	83.2	155.4	158.7	163.8	111.2	100	139.6	100.7	47.2	157.7	164.9	308.2	314.8	324.8
	High	[R].DLHLDCDNYTEAAYTLLLHTWLLK.[W]	1xCarbamidomethyl [C6]; 1xTMTpro [K24]; 1xTMTpro [N-Term]	1.04496e-07	0.000118358	5	Q92608	Q92608 [1229-1252]		Dedicator of cytokinesis protein 2 [OS=Homo sapiens]	0
	High	[R].DVFSISTLVCSTK.[L]	1xCarbamidomethyl [C10]; 1xTMTpro [K13]; 1xTMTpro [N-Term]	3.32274e-06	0.000118358	3	Q92608	Q92608 [598-610]		Dedicator of cytokinesis protein 2 [OS=Homo sapiens]	0	0.572	0.734	0.755	0.78	0.995	-0.8	-0.45	-0.41	-0.36	-0.01	0.839961	0.680692	0.943147	0.960341	0.999848	83.9	158.2	102.5	53.5	19.24	11.69	15.43	3.91	62.2	91.4	162	136.2	159.7	103.4	117.2	128.2	96.3	54	73.4	79.3	140.6	118.2	138.6
	High	[R].DHPEDQDKLTHLK.[D]	2xTMTpro [K8; K13]; 1xTMTpro [N-Term]	0.000200709	0.000118358	1	Q92608	Q92608 [1558-1570]		Dedicator of cytokinesis protein 2 [OS=Homo sapiens]	1	0.524	0.86	0.874	0.643	0.901	-0.93	-0.22	-0.19	-0.64	-0.15	0.542679	0.989598	0.997205	0.822384	0.994992	65.2	124.3	118.3	83.6	29.98	22.19	5.05	13.96	50.3	65.4	138.1	107.4	124.8	141.8	90	107	109.1	83.9	11.1	8	16.8	13.1	15.2
	High	[K].ELAEQYEMEIFDYELLSQNLIQQAK.[F]	1xOxidation [M8]; 1xTMTpro [K25]; 1xTMTpro [N-Term]	3.47061e-05	0.000118358	1	Q92608	Q92608 [1303-1327]		Dedicator of cytokinesis protein 2 [OS=Homo sapiens]	0
	High	[K].ELAEQYEMEIFDYELLSQNLIQQAK.[F]	1xTMTpro [K25]; 1xTMTpro [N-Term]	4.64537e-06	0.000118358	3	Q92608	Q92608 [1303-1327]		Dedicator of cytokinesis protein 2 [OS=Homo sapiens]	0	0.446	0.681	0.745	0.655	0.994	-1.16	-0.55	-0.42	-0.61	-0.01	0.448193	0.720744	0.882549	0.788389	0.999848	77.1	146.6	117.7	49.4	13.49	33.57	16.57	11.83	62.2	78.4	149	140.2	175.7	136.3	119.6	111	98	50.2	11.5	11.2	21.3	20.1	25.2
	High	[K].ETLYETIIGYFDK.[G]	1xTMTpro [K13]; 1xTMTpro [N-Term]	5.67143e-06	0.000118358	6	Q92608	Q92608 [1278-1290]		Dedicator of cytokinesis protein 2 [OS=Homo sapiens]	0	0.616	0.601	0.805	1.147	1.253	-0.7	-0.73	-0.31	0.2	0.33	0.855429	0.0171933	0.986956	0.954101	0.192482	90.7	147.2	93.7	62.9	30.48	12.9	19.4	32.63	67.4	87.4	150.3	126.3	141.9	98.8	76.2	135.5	95.5	60.7	285.9	202.8	348.7	293.2	329.2
	High	[R].EDFQMQLMTQFPNAEK.[M]	1xTMTpro [K16]; 1xTMTpro [N-Term]	2.24473e-06	0.000118358	2	Q92608	Q92608 [1372-1387]		Dedicator of cytokinesis protein 2 [OS=Homo sapiens]	0	0.481	0.672	0.77	0.684	1.146	-1.05	-0.57	-0.38	-0.55	0.2	0.559735	0.483323	0.948612	0.796801	0.929066	70.6	153.9	103.4	53.5	13.4	5.07	16.28	22.39	71.2	84.6	148	167.2	155.1	95.4	104.3	137.4	119.5	57.8	27.1	35.1	61.4	69.4	64.3
	High	[R].FLQVQSMMYDLMEWR.[S]	1xTMTpro [N-Term]	4.29502e-06	0.000118358	5	Q92608	Q92608 [114-128]		Dedicator of cytokinesis protein 2 [OS=Homo sapiens]	0	0.74	0.735	0.942	0.78	0.993	-0.43	-0.44	-0.09	-0.36	-0.01	0.958905	0.7558	0.999451	0.994765	0.999848	85.2	122.9	109.2	72.3	20.29	24.4	6.81	14.51	92.7	61.2	116.7	109.3	183.2	103.7	134.6	116.5	104.8	81.2	9.5	7.2	13.7	12.9	21.5
	High	[K].ATIPIFFDMMLCEYQR.[S]	1xCarbamidomethyl [C12]; 1xTMTpro [N-Term]	1.44253e-06	0.000118358	2	Q92608	Q92608 [1106-1121]		Dedicator of cytokinesis protein 2 [OS=Homo sapiens]	0
	High	[R].LFESINNLMK.[S]	1xTMTpro [K10]; 1xTMTpro [N-Term]	0.000260648	0.000238006	2	Q92608	Q92608 [773-782]		Dedicator of cytokinesis protein 2 [OS=Homo sapiens]	0	0.49	0.619	0.68	0.683	1.04	-1.03	-0.69	-0.56	-0.55	0.06	0.67118	0.278849	0.8197	0.770437	0.992535	78.7	167.2	103.6	46.5	9.05	14.28	19.45	5.04	69.8	83.7	165.1	135.6	170.8	127.4	98.7	133.2	102.7	49.7	52.4	56.5	111.3	91.5	115.2
	High	[K].ELLEQKDDMQHQVLER.[K]	1xTMTpro [K6]; 1xTMTpro [N-Term]	0.000270345	0.000238006	3	Q92608	Q92608 [867-882]		Dedicator of cytokinesis protein 2 [OS=Homo sapiens]	1	0.505	0.668	0.791	1.013	1.199	-0.99	-0.58	-0.34	0.02	0.26	0.705121	0.53571	0.967621	0.997542	0.908425	78.8	156	97	43.2	14.26	21.36	8.22	20.07	75.4	97.1	181.3	154.2	140.8	103.1	95.9	131.2	111.3	57.8	23.7	29.5	55	46.8	42.8
	High	[R].DEDGNILDPDNTSVISLFHAHEEATDK.[I]	1xTMTpro [K27]; 1xTMTpro [N-Term]	0.000278676	0.000238006	1	Q92608	Q92608 [167-193]		Dedicator of cytokinesis protein 2 [OS=Homo sapiens]	0
	High	[K].QTVISENYLVR.[W]	1xTMTpro [N-Term]	0.000344258	0.000238006	2	Q92608	Q92608 [250-260]		Dedicator of cytokinesis protein 2 [OS=Homo sapiens]	0	0.471	0.637	1.038	0.74	1.503	-1.08	-0.65	0.05	-0.43	0.59	0.453523	0.47366	0.999451	0.978005	0.264409	70.1	137.7	94.7	55.2	11.89	14.61	11.04	9.05	63.9	81	139.6	151.3	140.1	96.4	73.9	144.8	151.5	56.2	13	14.8	25.4	27.6	25.5
	High	[R].ISSSPTHSLYVFVR.[N]	1xTMTpro [N-Term]	0.000278676	0.000238006	2	Q92608	Q92608 [215-228]		Dedicator of cytokinesis protein 2 [OS=Homo sapiens]	0	0.623	0.7	0.805	0.836	1.15	-0.68	-0.51	-0.31	-0.26	0.2	0.878599	0.789192	0.976101	0.997542	0.989723	82.1	131.8	98.2	99.2	140.3	26.15	23.93	47.9	24.2	554.7	63.9	91.3	113.9	68	76.6	51.4	61.3	37.6	11.3	109.8	12.6	18.1	22.5
	High	[KR].SVVYYQVK.[Q]	1xTMTpro [K8]; 1xTMTpro [N-Term]	0.00170514	0.000256217	4	Q92608	Q92608 [478-485]		Dedicator of cytokinesis protein 2 [OS=Homo sapiens]	0	0.556	0.65	0.768	0.773	1.181	-0.85	-0.62	-0.38	-0.37	0.24	0.741111	0.0800051	0.934787	0.946522	0.470327	83.1	149.4	94.3	61.7	16.3	12.92	10.41	7.61	68.9	95.5	146.1	145.3	141	112.1	91.7	128.4	108.3	60	163.4	193	295.4	293.7	285
	High	[R].IQETCGDWYR.[G]	1xCarbamidomethyl [C5]; 1xTMTpro [N-Term]	0.000833635	0.000256217	3	Q92608	Q92608 [37-46]		Dedicator of cytokinesis protein 2 [OS=Homo sapiens]	0
	High	[R].SQILSGTLPK.[D]	1xTMTpro [K10]; 1xTMTpro [N-Term]	0.000686045	0.000256217	6	Q92608	Q92608 [129-138]		Dedicator of cytokinesis protein 2 [OS=Homo sapiens]	0	0.507	0.7	0.777	0.753	1.136	-0.98	-0.51	-0.36	-0.41	0.18	0.682398	0.444763	0.964612	0.931274	0.941575	78.6	155.1	95.8	57.2	16.4	13.46	8.81	6.13	70.9	96.6	160.6	152.4	132.2	116.9	92.6	124.7	105.1	51.3	93.4	116.8	194.3	184.4	160
	High	[K].IVDGEEVVK.[F]	1xTMTpro [K9]; 1xTMTpro [N-Term]	0.000763109	0.000256217	2	Q92608	Q92608 [639-647]		Dedicator of cytokinesis protein 2 [OS=Homo sapiens]	0	0.525	0.581	0.62	0.773	0.96	-0.93	-0.78	-0.69	-0.37	-0.06	0.7695	0.113935	0.467748	0.978005	0.999848	85.4	162.4	90.2	61.1	11.83	18.37	9.51	21.49	87.8	86.3	164.2	156.7	164.6	91.1	115.9	104.9	102	49.2	25.2	30.9	58.8	56.1	58.9
	High	[K].FAETMNQK.[F]	1xTMTpro [K8]; 1xTMTpro [N-Term]	0.00149998	0.000256217	4	Q92608	Q92608 [1007-1014]		Dedicator of cytokinesis protein 2 [OS=Homo sapiens]	0	0.499	0.663	0.742	0.648	1.189	-1	-0.59	-0.43	-0.63	0.25	0.674459	0.332648	0.905654	0.633875	0.828432	79.5	149.8	99.3	60.2	17.12	14.69	7.15	6.73	57.9	80.2	147.4	146	160.8	120.8	92.1	122.9	109.5	63.4	86	88.1	161.9	160.4	176.6
	High	[R].SSVVFADEK.[A]	1xTMTpro [K9]; 1xTMTpro [N-Term]	0.000522785	0.000256217	3	Q92608	Q92608 [1705-1713]		Dedicator of cytokinesis protein 2 [OS=Homo sapiens]	0	0.564	0.583	0.838	0.878	1.436	-0.83	-0.78	-0.26	-0.19	0.52	0.816446	0.0622708	0.999451	0.997542	0.175163	84.6	146.5	87.5	55.7	11.3	15.19	14.77	7.84	70.1	82.3	141.9	142.5	145.9	105.8	85.1	152.5	122.2	52.5	101.9	95.5	164.7	165.4	169.3
	High	[R].TSFVTAYK.[L]	1xTMTpro [K8]; 1xTMTpro [N-Term]	0.0016282	0.000256217	4	Q92608	Q92608 [1467-1474]		Dedicator of cytokinesis protein 2 [OS=Homo sapiens]	0	0.542	0.613	0.697	0.669	1.154	-0.88	-0.71	-0.52	-0.58	0.21	0.699272	0.0263567	0.605696	0.630951	0.523738	82.9	156.9	98	52.9	15.71	15.15	15.03	5.35	63.5	86.6	156.3	149.8	153.6	121.2	92.7	132.3	107	51.7	291.8	311.5	562.2	538.8	552.2
	High	[R].TLFSQLYEGKEQMEFEESMR.[R]	1xTMTpro [K10]; 1xTMTpro [N-Term]	0.000839912	0.000256217	1	Q92608	Q92608 [752-771]		Dedicator of cytokinesis protein 2 [OS=Homo sapiens]	1
	High	[R].DILLPVITK.[E]	1xTMTpro [K9]; 1xTMTpro [N-Term]	0.0012044	0.000256217	2	Q92608	Q92608 [855-863]		Dedicator of cytokinesis protein 2 [OS=Homo sapiens]	0	0.513	0.694	0.771	0.739	1.037	-0.96	-0.53	-0.37	-0.44	0.05	0.696188	0.607375	0.964612	0.92011	0.993449	75.2	148.7	101.7	55.8	10.99	18.2	8.71	1.36	65.3	75	148.2	153.6	146	125.1	101.4	124.9	105.1	55.6	60.7	55.8	110.4	114.3	108.7
	High	[R].MKPQLLQENLEK.[L]	1xOxidation [M1]; 2xTMTpro [K2; K12]; 1xTMTpro [N-Term]	0.000797296	0.000256217	3	Q92608	Q92608 [625-636]		Dedicator of cytokinesis protein 2 [OS=Homo sapiens]	0	0.583	0.633	0.728	0.706	1.072	-0.78	-0.66	-0.46	-0.5	0.1	0.820512	0.359878	0.895315	0.896051	0.980574	83	152.2	96.4	61.7	14.37	12.13	3.94	5.27	67	89.2	153.4	142.1	152.1	117.4	96.3	111.6	103.3	57.5	63.2	68.1	117	108.4	116
	High	[K].LGFPEIIMPGDVR.[N]	1xTMTpro [N-Term]	0.00182019	0.000256217	1	Q92608	Q92608 [411-423]		Dedicator of cytokinesis protein 2 [OS=Homo sapiens]	0
	High	[K].AFFTEEYVRDHPEDQDK.[L]	1xTMTpro [K17]; 1xTMTpro [N-Term]	0.00175337	0.000256217	3	Q92608	Q92608 [1549-1565]		Dedicator of cytokinesis protein 2 [OS=Homo sapiens]	1	0.564	0.815	0.791	0.825	0.942	-0.83	-0.3	-0.34	-0.28	-0.09	0.785526	0.954854	0.969101	0.994765	0.999848	77.9	138.2	113.1	61.5	19.38	23.71	17.73	8.99	64.6	79.8	139.5	142.2	141.5	115.8	118.9	134.4	112	63	43.5	36.4	63.6	64.8	64.5
	High	[K].EIEMLNNLK.[V]	1xTMTpro [K9]; 1xTMTpro [N-Term]	0.000475779	0.000256217	3	Q92608	Q92608 [269-277]		Dedicator of cytokinesis protein 2 [OS=Homo sapiens]	0	0.498	0.683	0.733	0.707	1.046	-1.01	-0.55	-0.45	-0.5	0.06	0.590661	0.230546	0.848835	0.77058	0.958849	76.8	154.2	102.5	53.4	22.46	13.98	5.12	12.48	62.4	97.5	156.7	152.9	148.8	116.8	101.6	117.7	106.3	48.3	116.1	148.5	238.8	233	226.8
	High	[R].VSDNLRPFHDR.[M]	1xTMTpro [N-Term]	0.0022007	0.000256217	5	Q92608	Q92608 [1591-1601]		Dedicator of cytokinesis protein 2 [OS=Homo sapiens]	0	0.583	0.683	0.85	0.787	1.245	-0.78	-0.55	-0.23	-0.35	0.32	0.840007	0.577559	0.994226	0.991031	0.802836	88.1	143	97.1	50.9	16.87	15.8	26.26	10.85	65.8	85.7	139.2	157.7	138.4	116.9	94.5	164.4	117.6	50.7	27.6	25.7	41.7	47.3	41.5
	High	[R].VEQEEPISPGSTLPEVK.[L]	1xTMTpro [K17]; 1xTMTpro [N-Term]	0.000649282	0.000256217	2	Q92608	Q92608 [1678-1694]		Dedicator of cytokinesis protein 2 [OS=Homo sapiens]	0	0.549	0.627	0.737	0.799	1.222	-0.87	-0.67	-0.44	-0.32	0.29	0.771728	0.400333	0.869358	0.991031	0.896649	80.6	150.1	94.1	60.4	6.53	4.06	14.44	4.99	72.5	82.1	177.1	131.7	149.6	100.5	93.8	114.5	129.9	61.4	17.1	17.5	37.8	28.1	31.9
	High	[K].NFAMSYVK.[L]	1xOxidation [M4]; 1xTMTpro [K8]; 1xTMTpro [N-Term]	0.00269394	0.000332799	2	Q92608	Q92608 [526-533]		Dedicator of cytokinesis protein 2 [OS=Homo sapiens]	0	0.499	0.706	0.687	0.753	0.973	-1	-0.5	-0.54	-0.41	-0.04	0.74447	0.733795	0.791157	0.958303	0.999848	75.8	151.8	100.8	69.8	11.75	16.48	18.13	14.93	73.8	79.1	147.7	156.5	139.1	129	98.2	131.3	95.5	67.9	24.4	30.8	57.6	61.1	54.2
	High	[K].QIPDSLSTDL.[-]	1xTMTpro [N-Term]	0.00266806	0.000332799	4	Q92608	Q92608 [1821-1830]		Dedicator of cytokinesis protein 2 [OS=Homo sapiens]	0	0.431	0.702	0.677	0.614	0.932	-1.21	-0.51	-0.56	-0.7	-0.1	0.335068	0.241653	0.480858	0.406236	0.999848	74.3	154.4	112.2	54.6	17.7	7.38	13.45	5.6	53.5	74.4	147.6	170.8	153.2	120	111.3	126.1	103.8	54.2	127.9	129.2	256.1	296.3	265.8
	High	[K].SVENFVNLVK.[G]	1xTMTpro [K10]; 1xTMTpro [N-Term]	0.00256699	0.000332799	2	Q92608	Q92608 [1170-1179]		Dedicator of cytokinesis protein 2 [OS=Homo sapiens]	0	0.4	0.612	0.715	0.679	1.168	-1.32	-0.71	-0.48	-0.56	0.22	0.328947	0.10403	0.81934	0.660461	0.86029	67.7	163.3	99.9	52.3	17.56	7.37	9.99	18.52	65.9	85.5	169.5	155.4	159	110.2	97.3	127.5	113.6	41.2	59.3	81.5	161.7	148.2	151.7
	High	[K].MLQGIFPK.[S]	1xOxidation [M1]; 1xTMTpro [K8]; 1xTMTpro [N-Term]	0.00329703	0.000416059	1	Q92608	Q92608 [54-61]		Dedicator of cytokinesis protein 2 [OS=Homo sapiens]	0	0.556	0.69	0.723	0.791	1.049	-0.85	-0.54	-0.47	-0.34	0.07	0.739913	0.254736	0.767452	0.976066	0.951737	82.3	155.8	101.7	53.6	17.54	6.98	12.26	5.84	61.9	82.9	157.1	157	148.6	110.3	102.5	127.3	107.5	50.3	139	132	250	249.9	236.6
	High	[K].IYLICQIVR.[V]	1xCarbamidomethyl [C5]; 1xTMTpro [N-Term]	0.00320379	0.000416059	1	Q92608	Q92608 [293-301]		Dedicator of cytokinesis protein 2 [OS=Homo sapiens]	0
	High	[K].EIEMLNNLK.[V]	1xOxidation [M4]; 1xTMTpro [K9]; 1xTMTpro [N-Term]	0.00342504	0.000416059	1	Q92608	Q92608 [269-277]		Dedicator of cytokinesis protein 2 [OS=Homo sapiens]	0	0.614	0.671	0.889	0.8	1.374	-0.7	-0.58	-0.17	-0.32	0.46	0.897908	0.406023	0.999451	0.994542	0.501744	86.4	140.8	95.7	57.2	8.05	19.35	6.88	10.97	76.5	86.4	142.4	134.7	140.7	119	81.2	131.3	114.9	61.5	34.2	33	54.4	51.5	53.8
	High	[K].FENEIILK.[L]	1xTMTpro [K8]; 1xTMTpro [N-Term]	0.00394294	0.000578588	2	Q92608	Q92608 [1128-1135]		Dedicator of cytokinesis protein 2 [OS=Homo sapiens]	0	0.536	0.576	0.731	0.749	1.269	-0.9	-0.8	-0.45	-0.42	0.34	0.741111	0.139821	0.880867	0.936621	0.64738	81.9	156	89.9	58.1	15.44	29.23	6.48	2.92	66.2	90.5	153.5	144.2	169	130.5	75.6	112.2	103.1	54.4	71.6	80.3	136.3	128	150
	High	[K].QLYVASK.[K]	1xTMTpro [K7]; 1xTMTpro [N-Term]	0.00405374	0.000731847	1	Q92608	Q92608 [104-110]		Dedicator of cytokinesis protein 2 [OS=Homo sapiens]	0	0.504	0.598	0.713	0.665	1.192	-0.99	-0.74	-0.49	-0.59	0.25	0.586871	0.01532	0.711212	0.610975	0.376152	80.1	158.8	98.8	53.2	19.42	15.66	10.22	7.89	64	94.6	167.1	154.8	147.9	118.9	88.4	125.7	105.5	46.5	161.3	195.5	345.4	319.9	305.7
	High	[K].FYESIMK.[I]	1xTMTpro [K7]; 1xTMTpro [N-Term]	0.00634172	0.00101341	3	Q92608	Q92608 [1328-1334]		Dedicator of cytokinesis protein 2 [OS=Homo sapiens]	0	0.496	0.659	0.749	0.712	1.136	-1.01	-0.6	-0.42	-0.49	0.18	0.559735	0.0987967	0.87764	0.789741	0.598152	79.1	159.5	97.1	54.1	16.6	8.38	10.82	5.71	59.5	81.9	164.8	159.7	147.4	111.1	97.2	128	110.4	56.3	241.1	249.3	502	486.4	449
	High	[K].VAVPIEDMQR.[I]	1xTMTpro [N-Term]	0.00723085	0.00112813	7	Q92608	Q92608 [495-504]		Dedicator of cytokinesis protein 2 [OS=Homo sapiens]	0	0.502	0.573	0.762	0.69	1.329	-0.99	-0.8	-0.39	-0.53	0.41	0.527379	0.157844	0.934787	0.847918	0.517288	72.8	155	95.1	50.7	14.96	22.11	12.01	10.9	60	75.6	172.1	160.8	135.1	117	74.4	131.2	131.4	52.6	36.6	34.2	78	72.9	61.2
	High	[K].MLQGIFPK.[S]	1xTMTpro [K8]; 1xTMTpro [N-Term]	0.00677537	0.00112813	2	Q92608	Q92608 [54-61]		Dedicator of cytokinesis protein 2 [OS=Homo sapiens]	0	0.602	0.624	0.731	0.91	1.148	-0.73	-0.68	-0.45	-0.14	0.2	0.871814	0.28312	0.851234	0.997542	0.941456	89.2	148.3	98.1	56.1	18.29	14.16	16.69	12.38	66.2	93.7	165.4	152.5	137.1	100.8	79	127.2	90.7	54.5	54.9	56	98.9	91.2	81.9
	High	[K].KLMTVLK.[T]	2xTMTpro [K1; K7]; 1xTMTpro [N-Term]	0.00976601	0.00152531	1	Q92608	Q92608 [712-718]		Dedicator of cytokinesis protein 2 [OS=Homo sapiens]	1	1.644	1.932	1.016	0.849	0.527	0.72	0.95	0.02	-0.24	-0.92	0.809085	0.159144	0.999988	0.994765	0.0259572	105	63.8	172.3	97.9	30.37	26.64	31.71	6.36	88.3	154.7	58.5	62.3	91.8	168.2	177.3	59.5	93.5	95.6	30	45.3	17.2	18.3	26.9
	High	[K].ALEYVFK.[F]	1xTMTpro [K7]; 1xTMTpro [N-Term]	0.0104917	0.00172103	4	Q92608	Q92608 [739-745]		Dedicator of cytokinesis protein 2 [OS=Homo sapiens]	0	0.484	0.635	0.62	0.67	1.005	-1.05	-0.66	-0.69	-0.58	0.01	0.517517	0.0510523	0.171625	0.633875	0.984396	78.5	164.3	104.3	51.2	15.07	7.91	11.53	4.81	61.2	82.4	162.7	160.7	163.9	116.1	100.2	121.6	100.7	50.7	286.2	303.2	598.7	591.5	603.1
	High	[K].FAETMNQK.[F]	1xOxidation [M5]; 1xTMTpro [K8]; 1xTMTpro [N-Term]	0.0125143	0.00215398	1	Q92608	Q92608 [1007-1014]		Dedicator of cytokinesis protein 2 [OS=Homo sapiens]	0
	High	[K].KVNQFFK.[T]	2xTMTpro [K1; K7]; 1xTMTpro [N-Term]	0.0128457	0.00223527	1	Q92608	Q92608 [1802-1808]		Dedicator of cytokinesis protein 2 [OS=Homo sapiens]	1	0.688	0.714	0.839	0.958	1.175	-0.54	-0.49	-0.25	-0.06	0.23	0.982848	0.627078	0.999451	0.997542	0.838062	88.8	128.4	91.6	83.4	9.89	3.86	14.07	5.72	89.4	98	129.9	125.7	129.3	86.8	92.3	121.3	108.4	89.9	103	125.6	166.5	161.1	165.7
	High	[K].NFAMSYVK.[L]	1xTMTpro [K8]; 1xTMTpro [N-Term]	0.0130138	0.00223527	2	Q92608	Q92608 [526-533]		Dedicator of cytokinesis protein 2 [OS=Homo sapiens]	0	0.425	0.707	0.737	0.601	1.098	-1.24	-0.5	-0.44	-0.74	0.14	0.314052	0.258796	0.83425	0.361301	0.751002	71.8	159.8	103.4	51.5	13.53	10.55	5.22	8.99	58.8	76.8	160.9	170.2	135.6	120.4	104.2	118.7	114.4	51.9	163.1	173.3	363.1	384	305.9
	High	[R].IKEEMSKDQPDYAMYSR.[I]	2xTMTpro [K2; K7]; 1xTMTpro [N-Term]	0.0145167	0.00229558	1	Q92608	Q92608 [198-214]		Dedicator of cytokinesis protein 2 [OS=Homo sapiens]	2	0.416	0.723	0.818	0.609	1.131	-1.27	-0.47	-0.29	-0.71	0.18	0.443393	0.790836	0.983703	0.506265	0.95723	66.7	151.3	105.7	52.6	14.63	4.85	15.12	26.5	56	75.2	143.6	153.8	180.8	111.2	101	130.1	97.3	53.4	21.3	23.6	45.1	48.3	56.8
	High	[K].EDGTTLHDGFHDLVVLK.[G]	1xTMTpro [K17]; 1xTMTpro [N-Term]	0.0170875	0.00268082	1	Q92608	Q92608 [537-553]		Dedicator of cytokinesis protein 2 [OS=Homo sapiens]	0	0.781	0.66	0.824	1.023	1.04	-0.36	-0.6	-0.28	0.03	0.06	0.999951	0.493629	0.975459	0.997542	0.999848	92.2	125.3	93.6	91.7	72.5	12.63	26.04	27.92	70.6	232.9	104.6	98.5	143.6	78.1	88.8	114.7	70.4	74.9	20.3	61.5	27.6	26	37.9
	High	[R].REDFQMQLMTQFPNAEK.[M]	1xOxidation [M6]; 1xTMTpro [K17]; 1xTMTpro [N-Term]	0.0207245	0.00355294	1	Q92608	Q92608 [1371-1387]		Dedicator of cytokinesis protein 2 [OS=Homo sapiens]	1
	High	[K].AAAESDLKR.[L]	1xTMTpro [K8]; 1xTMTpro [N-Term]	0.0222867	0.00377214	3	Q92608	Q92608 [1714-1722]		Dedicator of cytokinesis protein 2 [OS=Homo sapiens]	1	0.77	0.916	0.887	0.833	1.006	-0.38	-0.13	-0.17	-0.26	0.01	0.999951	0.999957	0.999451	0.994765	0.999848	90	112.4	103	91.9	10.87	11.24	6.03	9.52	76.7	93.6	107.8	120.4	115.9	115.3	106.2	95.6	106.8	94.8	82.9	83.7	96.4	107.6	103.6
	High	[R].RPFGVAVMDITDIIK.[G]	1xOxidation [M8]; 1xTMTpro [K15]; 1xTMTpro [N-Term]	0.0234219	0.00383691	1	Q92608	Q92608 [321-335]		Dedicator of cytokinesis protein 2 [OS=Homo sapiens]	0	0.545	0.745	0.694	0.732	0.838	-0.88	-0.43	-0.53	-0.45	-0.25	0.582912	0.831383	0.776297	0.979037	0.983732	80.6	133.7	114.1	78.4	25.85	29.77	20.84	24.71	49.7	82.7	132.4	126.5	151.9	82.6	113.1	126.8	92.3	77.7	9.7	10.1	16.1	15.4	18.5
	High	[K].AFFTEEYVRDHPEDQDKLTHLK.[D]	2xTMTpro [K17; K22]; 1xTMTpro [N-Term]	0.0258222	0.00387762	1	Q92608	Q92608 [1549-1570]		Dedicator of cytokinesis protein 2 [OS=Homo sapiens]	2	0.473	0.775	0.807	0.611	1.024	-1.08	-0.37	-0.31	-0.71	0.03	0.561057	0.914459	0.953045	0.642778	0.999848	71.1	131.8	102.1	73.9	22.87	16.31	17.8	10.34	59.8	68.1	126.3	125.3	143.9	97.2	127.9	141.6	116.1	73.5	13.6	10.1	18.7	18.5	21.3
	High	[K].GKAESDEEK.[Q]	2xTMTpro [K2; K9]; 1xTMTpro [N-Term]	0.0254785	0.00387762	1	Q92608	Q92608 [336-344]		Dedicator of cytokinesis protein 2 [OS=Homo sapiens]	1	0.638	0.909	0.75	0.727	0.855	-0.65	-0.14	-0.42	-0.46	-0.23	0.879898	0.999957	0.921634	0.885331	0.983732	78.2	128	121.8	74.3	27.72	16.38	17.33	14.9	69.6	115.2	109.2	133.6	127.6	121.4	133	81.8	115.9	74.1	40.2	59.4	56.3	69	65.8
	High	[K].ELKELLEQKDDMQHQVLER.[K]	2xTMTpro [K3; K9]; 1xTMTpro [N-Term]	0.0357752	0.00484953	1	Q92608	Q92608 [864-882]		Dedicator of cytokinesis protein 2 [OS=Homo sapiens]	2	0.672	0.616	0.754	1.162	1.217	-0.57	-0.7	-0.41	0.22	0.28	0.903469	0.520487	0.884447	0.984278	0.914026	96.4	143.4	83	77	13.6	6.97	17.3	23.81	88.5	115.3	152.4	144.9	111.6	83.8	83.1	115	101.2	58.7	14.7	17.4	23	21.8	16.8
	High	[K].KFENEIILK.[L]	2xTMTpro [K1; K9]; 1xTMTpro [N-Term]	0.0423412	0.00529314	1	Q92608	Q92608 [1127-1135]		Dedicator of cytokinesis protein 2 [OS=Homo sapiens]	1	0.568	0.695	0.775	0.818	1.117	-0.82	-0.52	-0.37	-0.29	0.16	0.808068	0.49399	0.963153	0.991031	0.95723	79.3	142.8	99.2	70.2	13.08	6.77	16	13.21	71.5	77	138.5	149	135.6	106.6	94.1	137.3	105.1	69.6	85.2	71.4	128.5	138.3	125.8
	High	[R].NTENIIPAEIPLAQEVTTTLWEWGSIWK.[Q]	1xTMTpro [K28]; 1xTMTpro [N-Term]	0.0549282	0.00636316	1	Q92608	Q92608 [76-103]		Dedicator of cytokinesis protein 2 [OS=Homo sapiens]	0
	High	[R].DKIYLICQIVR.[V]	1xCarbamidomethyl [C7]; 1xTMTpro [K2]; 1xTMTpro [N-Term]	0.0608024	0.00682637	1	Q92608	Q92608 [291-301]		Dedicator of cytokinesis protein 2 [OS=Homo sapiens]	1	0.511	0.725	0.79	0.705	1.11	-0.97	-0.46	-0.34	-0.5	0.15	0.683218	0.787969	0.963153	0.853175	0.966954	72.5	142	102.9	70.5	16.34	7.07	3.22	12.94	71.7	89.6	140.4	136.1	167.8	104.3	91.1	110.9	108.8	69.7	22.6	30.7	48.1	46.7	57.5
	High	[R].IKEEMSK.[D]	2xTMTpro [K2; K7]; 1xTMTpro [N-Term]	0.0686227	0.00765534	1	Q92608	Q92608 [198-204]		Dedicator of cytokinesis protein 2 [OS=Homo sapiens]	1	0.515	0.801	0.704	0.712	0.951	-0.96	-0.32	-0.51	-0.49	-0.07	0.696364	0.954316	0.838819	0.851957	0.999848	70	145.4	116.4	67.2	27.21	17.07	9.91	8.12	65.9	105.5	128.1	153.9	144.6	131	115.8	90.2	110.1	58.1	47.2	71.6	86.9	104.4	98.1
High	P46782	Small ribosomal subunit protein uS7 [OS=Homo sapiens]	0	110.316	62	14	225	14	204	22.9	9.72	1.091	0.924	1.094	0.824	1.006	0.13	-0.11	0.13	-0.28	0.01	0.543179	0.747509	0.686576	0.232646	0.805007	0.956931	0.973922	0.952138	0.780482	0.998631	89.8	104.7	83	104.5	5.27	4.06	3.32	10.25	0.51	8.35	9.43	3.97	8.89	88.2	97.3	89.9	104.8	105.8
	Confidence	Annotated Sequence	Modifications	Qvality PEP	Qvality q-value	# PSMs	Master Protein Accessions	Positions in Master Proteins	Modifications in Master Proteins	Master Protein Descriptions	# Missed Cleavages	Abundance Ratio: (AKTa) / (EV)	Abundance Ratio: (SH3B CSKH) / (EV)	Abundance Ratio: (STAT5a) / (EV)	Abundance Ratio: (AKTa) / (SH3B CSKH)	Abundance Ratio: (STAT5a) / (SH3B CSKH)	Abundance Ratio (log2): (AKTa) / (EV)	Abundance Ratio (log2): (SH3B CSKH) / (EV)	Abundance Ratio (log2): (STAT5a) / (EV)	Abundance Ratio (log2): (AKTa) / (SH3B CSKH)	Abundance Ratio (log2): (STAT5a) / (SH3B CSKH)	Abundance Ratio Adj. P-Value: (AKTa) / (EV)	Abundance Ratio Adj. P-Value: (SH3B CSKH) / (EV)	Abundance Ratio Adj. P-Value: (STAT5a) / (EV)	Abundance Ratio Adj. P-Value: (AKTa) / (SH3B CSKH)	Abundance Ratio Adj. P-Value: (STAT5a) / (SH3B CSKH)	Abundances (Grouped): AKTa	Abundances (Grouped): EV	Abundances (Grouped): SH3B CSKH	Abundances (Grouped): TIP MIN	Abundances (Grouped) CV [%]: AKTa	Abundances (Grouped) CV [%]: SH3B CSKH	Abundances (Grouped) CV [%]: STAT5a	Abundances (Grouped) CV [%]: TIP MIN	Abundances (Scaled): F1: 130C, Sample, AKTa, 1	Abundances (Scaled): F1: 132C, Sample, AKTa, 3	Abundances (Scaled): F1: 126, Sample, EV, 1	Abundances (Scaled): F1: 127N, Sample, EV, 2	Abundances (Scaled): F1: 128N, Sample, EV, 3	Abundances (Scaled): F1: 130N, Sample, SH3B CSKH, 2	Abundances (Scaled): F1: 131N, Sample, SH3B CSKH, 3	Abundances (Scaled): F1: 127C, Sample, STAT5a, 1	Abundances (Scaled): F1: 129C, Sample, STAT5a, 3	Abundances (Scaled): F1: 132N, Sample, TIP MIN, 1	Abundances (Normalized): F1: 131C, Sample, AKTa, 2	Abundances (Normalized): F1: 132C, Sample, AKTa, 3	Abundances (Normalized): F1: 126, Sample, EV, 1	Abundances (Normalized): F1: 127N, Sample, EV, 2	Abundances (Normalized): F1: 128N, Sample, EV, 3
	High	[R].LTNSMMMHGR.[N]	1xTMTpro [N-Term]	2.95024e-05	0.000118358	8	P46782	P46782 [72-81]		Small ribosomal subunit protein uS7 [OS=Homo sapiens]	0	1.342	1.091	0.944	1.116	0.865	0.42	0.13	-0.08	0.16	-0.21	0.861732	0.967337	0.999451	0.981342	0.992535	118.5	88.3	100.4	111.2	15.37	5.93	11.99	12.8	118.7	138.8	88.4	98.6	86.6	100.5	94.5	93.9	81.7	89.8	172.1	234.2	149.3	166.5	146.2
	High	[R].LTNSMMMHGR.[N]	1xOxidation [M]; 1xTMTpro [N-Term]	0.000125126	0.000118358	30	P46782	P46782 [72-81]		Small ribosomal subunit protein uS7 [OS=Homo sapiens]	0	1.438	1.154	1.017	1.228	0.878	0.52	0.21	0.02	0.3	-0.19	0.785526	0.769838	0.909605	0.847918	0.999848	121.5	87.6	99	102.1	3.39	2.56	4.46	8.23	123.3	127.7	83.1	89.9	88.8	103.7	98.7	84.5	91.7	89.8	1080.7	1156.4	752.5	813.8	804.3
	High	[R].LTNSMMMHGR.[N]	2xOxidation [M6; M]; 1xTMTpro [N-Term]	9.6028e-05	0.000118358	25	P46782	P46782 [72-81]		Small ribosomal subunit protein uS7 [OS=Homo sapiens]	0	1.31	1.071	0.942	1.139	0.819	0.39	0.1	-0.09	0.19	-0.29	0.880149	0.972798	0.996317	0.974976	0.951737	120.7	92.1	100.6	99.8	9.63	5.35	6.15	9.48	121.2	137.3	92.5	94.6	89.2	100.9	95.5	87.1	91.7	85.8	320.6	386.3	260.2	266.3	251.1
	High	[K].HAFEIIHLLTGENPLQVLVNAIINSGPR.[E]	1xTMTpro [N-Term]	2.99884e-08	0.000118358	6	P46782	P46782 [95-122]		Small ribosomal subunit protein uS7 [OS=Homo sapiens]	0	1.261	1.505	0.941	0.838	0.626	0.33	0.59	-0.09	-0.25	-0.68	0.967285	0.396078	0.999451	0.994765	0.204037	112.5	81.5	134.4	95.8	19.92	7.37	13.61	15.37	104.6	137.2	75.8	74.8	135.2	112.6	125	87.6	69.1	89.1	46.7	67.8	37.5	37	66.8
	High	[K].TIAECLADELINAAK.[G]	1xCarbamidomethyl [C5]; 1xTMTpro [K15]; 1xTMTpro [N-Term]	4.91313e-07	0.000118358	10	P46782	P46782 [168-182]		Small ribosomal subunit protein uS7 [OS=Homo sapiens]	0	1.363	1.137	0.901	1.13	0.747	0.45	0.19	-0.15	0.18	-0.42	0.844601	0.821319	0.999451	0.979319	0.599107	121.8	89.4	107	104	10.01	5.46	7.51	9.13	123.4	136.6	90.5	101.5	86.9	108.4	98.9	81.6	78.8	90	286	349.4	231.5	259.6	222.3
	High	[K].WSTDDVQINDISLQDYIAVK.[E]	1xTMTpro [K20]; 1xTMTpro [N-Term]	6.21712e-07	0.000118358	85	P46782	P46782 [23-42]		Small ribosomal subunit protein uS7 [OS=Homo sapiens]	0	1.29	1.017	0.832	1.106	0.833	0.37	0.02	-0.27	0.15	-0.26	0.897908	0.999957	0.999451	0.991031	0.972846	113.9	95.9	103	107.5	19.51	4.21	7.38	10.63	112.6	151.5	87.3	100.4	94.8	102.1	94.7	87.8	78.8	89.1	480	678.1	390.8	449.6	424.3
	High	[R].VNQAIWLLCTGAR.[E]	1xCarbamidomethyl [C9]; 1xTMTpro [N-Term]	9.3361e-07	0.000118358	3	P46782	P46782 [147-159]		Small ribosomal subunit protein uS7 [OS=Homo sapiens]	0	1.181	0.991	0.596	1.191	0.714	0.24	-0.01	-0.75	0.25	-0.49	0.999951	0.999957	0.417733	0.942674	0.68435	130.4	103.4	104.2	94.1	14.96	13.37	15.24	12.64	102.7	132.5	105.1	115.7	80.7	114.7	105.9	62.6	84	95.6	31.2	30.3	24	26.4	18.4
	High	[K].GSSNSYAIKK.[K]	2xTMTpro [K9; K10]; 1xTMTpro [N-Term]	0.00024668	0.000238006	6	P46782	P46782 [183-192]		Small ribosomal subunit protein uS7 [OS=Homo sapiens]	1	1.52	1.124	0.841	1.187	0.824	0.6	0.17	-0.25	0.25	-0.28	0.713684	0.861617	0.999451	0.919958	0.95723	121.6	90.3	102.4	103.4	21.31	11.25	5.5	11.69	123.6	149.6	81.3	102.5	91.8	115.2	91.9	85.8	77.2	85.4	299.8	462.3	251.4	316.8	283.6
	High	[K].GSSNSYAIK.[K]	1xTMTpro [K9]; 1xTMTpro [N-Term]	0.000262242	0.000238006	11	P46782	P46782 [183-191]		Small ribosomal subunit protein uS7 [OS=Homo sapiens]	0	1.225	1.141	0.89	1.074	0.78	0.29	0.19	-0.17	0.1	-0.36	0.947821	0.811206	0.999451	0.994765	0.79715	114.8	93.7	106.8	103.8	21.16	4.21	3.68	16.16	115.8	148.3	94.5	105.4	79.3	107.7	100.1	84.1	78.2	81.8	452	684.5	436.2	486.7	366.2
	High	[R].LTNSMMMHGR.[N]	3xOxidation [M5; M6; M7]; 1xTMTpro [N-Term]	0.00159859	0.000256217	6	P46782	P46782 [72-81]		Small ribosomal subunit protein uS7 [OS=Homo sapiens]	0	1.194	1.059	0.832	1.209	0.694	0.26	0.08	-0.27	0.27	-0.53	0.996023	0.999957	0.991416	0.887138	0.376098	114.8	99.5	105.8	97.2	18.03	11.93	7.65	6.54	113.8	141.3	95.3	98.6	99.1	119.4	104.9	84.3	72.8	93.2	70.6	100.5	67.8	70.1	70.5
	High	[R].QAVDVSPLRR.[V]	1xTMTpro [N-Term]	0.00180321	0.000256217	6	P46782	P46782 [137-146]		Small ribosomal subunit protein uS7 [OS=Homo sapiens]	1	1.375	1.097	0.859	1.134	0.795	0.46	0.13	-0.22	0.18	-0.33	0.858785	0.972212	0.999451	0.974377	0.78803	124.1	93.1	102	94.6	10.11	7.85	5.79	9.38	123.3	133.5	89.6	107.7	92.5	96.1	101.4	89.1	79.4	84.7	144.3	176.8	118.7	142.7	122.4
	High	[R].KAQCPIVER.[L]	1xCarbamidomethyl [C4]; 1xTMTpro [K1]; 1xTMTpro [N-Term]	0.00118412	0.000256217	7	P46782	P46782 [63-71]		Small ribosomal subunit protein uS7 [OS=Homo sapiens]	1	2.145	1.528	1.066	1.236	0.614	1.1	0.61	0.09	0.31	-0.7	0.201964	0.0855432	0.984582	0.818223	0.0942982	125.9	71.9	107.7	129.3	23.31	12.25	12.53	21.21	123.2	170.1	57.4	82	70.4	125.4	105.4	61.2	77	89.8	179.3	276	93.2	133.1	114.2
	High	[K].YLPHSAGR.[Y]	1xTMTpro [N-Term]	0.00623664	0.000937348	13	P46782	P46782 [48-55]		Small ribosomal subunit protein uS7 [OS=Homo sapiens]	0	1.219	1.057	0.907	1.154	0.839	0.29	0.08	-0.14	0.21	-0.25	0.948495	0.97834	0.999451	0.957656	0.98218	119.1	96	103.2	97.8	3.57	4.92	5.15	10.48	114.9	123.4	96.2	98	92.8	103.5	96.6	89.3	84.2	88.1	747.9	773.1	602.7	613.6	581.4
	High	[K].AQCPIVER.[L]	1xCarbamidomethyl [C3]; 1xTMTpro [N-Term]	0.00827385	0.00132826	5	P46782	P46782 [64-71]		Small ribosomal subunit protein uS7 [OS=Homo sapiens]	0	1.454	1.224	0.813	1.002	0.675	0.54	0.29	-0.3	0	-0.57	0.893019	0.972798	0.961522	0.997542	0.420722	122.4	84.2	103.1	106.3	12.32	17.22	14.63	0.89	100	127.4	67.1	82.9	113.5	101.5	133.9	82.7	90.4	104.7	28	29.5	15.6	19.2	26.3
	High	[R].QAVDVSPLR.[R]	1xTMTpro [N-Term]	0.0123509	0.00215398	1	P46782	P46782 [137-145]		Small ribosomal subunit protein uS7 [OS=Homo sapiens]	0	1.194	1.056	0.813	1.131	0.838	0.26	0.08	-0.3	0.18	-0.25	0.999951	0.999957	0.970129	0.99325	0.980832	116	97.1	102.5	111.3	29.26	34.08	13.37	37.01	121.7	139.4	101.9	94.3	102.9	137.3	66.8	90.2	69.5	62	12	22.1	16.2	15	16.3
	High	[R].RQAVDVSPLR.[R]	1xTMTpro [N-Term]	0.0256494	0.00387762	2	P46782	P46782 [136-145]		Small ribosomal subunit protein uS7 [OS=Homo sapiens]	1	1.357	1.271	0.934	1.192	0.735	0.44	0.35	-0.1	0.25	-0.44	0.877497	0.882128	0.999451	0.943526	0.624324	119.2	86.3	105	112.3	25.92	6.97	5.58	3.61	97.6	116.8	84.6	80.9	86.1	102.9	97.9	74.7	82.6	104.7	131.1	95.2	69	66	70.2
	High	[K].YAKYLPHSAGR.[Y]	1xTMTpro [K3]; 1xTMTpro [N-Term]	0.0760308	0.0082858	1	P46782	P46782 [45-55]		Small ribosomal subunit protein uS7 [OS=Homo sapiens]	1	0.888	0.839	0.642	0.935	0.766	-0.17	-0.25	-0.64	-0.1	-0.39	0.999951	0.978969	0.711804	0.999051	0.720082	108.6	125.2	105	80.8	12.37	7.22	44.68	13.07	104.9	112.1	118.1	127.1	120.9	97.7	101.4	151.1	77.7	78	75.6	96.7	101.8	109.6	104.2
High	O75643	U5 small nuclear ribonucleoprotein 200 kDa helicase [OS=Homo sapiens]	0	536.744	51	93	216	93	2136	244.4	6.06	0.722	0.854	0.655	1.16	0.901	-0.47	-0.23	-0.61	0.21	-0.15	0.032154	0.486944	0.223534	0.0610261	0.741186	0.298126	0.9565	0.835668	0.383512	0.998631	124.2	92.1	106.8	87.1	4.8	3.83	4.55	7.03	8	10.95	7.76	8.99	6.65	122.3	132.3	121.5	88.3	90.7
	Confidence	Annotated Sequence	Modifications	Qvality PEP	Qvality q-value	# PSMs	Master Protein Accessions	Positions in Master Proteins	Modifications in Master Proteins	Master Protein Descriptions	# Missed Cleavages	Abundance Ratio: (AKTa) / (EV)	Abundance Ratio: (SH3B CSKH) / (EV)	Abundance Ratio: (STAT5a) / (EV)	Abundance Ratio: (AKTa) / (SH3B CSKH)	Abundance Ratio: (STAT5a) / (SH3B CSKH)	Abundance Ratio (log2): (AKTa) / (EV)	Abundance Ratio (log2): (SH3B CSKH) / (EV)	Abundance Ratio (log2): (STAT5a) / (EV)	Abundance Ratio (log2): (AKTa) / (SH3B CSKH)	Abundance Ratio (log2): (STAT5a) / (SH3B CSKH)	Abundance Ratio Adj. P-Value: (AKTa) / (EV)	Abundance Ratio Adj. P-Value: (SH3B CSKH) / (EV)	Abundance Ratio Adj. P-Value: (STAT5a) / (EV)	Abundance Ratio Adj. P-Value: (AKTa) / (SH3B CSKH)	Abundance Ratio Adj. P-Value: (STAT5a) / (SH3B CSKH)	Abundances (Grouped): AKTa	Abundances (Grouped): EV	Abundances (Grouped): SH3B CSKH	Abundances (Grouped): TIP MIN	Abundances (Grouped) CV [%]: AKTa	Abundances (Grouped) CV [%]: SH3B CSKH	Abundances (Grouped) CV [%]: STAT5a	Abundances (Grouped) CV [%]: TIP MIN	Abundances (Scaled): F1: 130C, Sample, AKTa, 1	Abundances (Scaled): F1: 132C, Sample, AKTa, 3	Abundances (Scaled): F1: 126, Sample, EV, 1	Abundances (Scaled): F1: 127N, Sample, EV, 2	Abundances (Scaled): F1: 128N, Sample, EV, 3	Abundances (Scaled): F1: 130N, Sample, SH3B CSKH, 2	Abundances (Scaled): F1: 131N, Sample, SH3B CSKH, 3	Abundances (Scaled): F1: 127C, Sample, STAT5a, 1	Abundances (Scaled): F1: 129C, Sample, STAT5a, 3	Abundances (Scaled): F1: 132N, Sample, TIP MIN, 1	Abundances (Normalized): F1: 131C, Sample, AKTa, 2	Abundances (Normalized): F1: 132C, Sample, AKTa, 3	Abundances (Normalized): F1: 126, Sample, EV, 1	Abundances (Normalized): F1: 127N, Sample, EV, 2	Abundances (Normalized): F1: 128N, Sample, EV, 3
	High	[R].LIILDEIHLLHDDR.[G]	1xTMTpro [N-Term]	4.71207e-06	0.000118358	1	O75643	O75643 [611-624]		U5 small nuclear ribonucleoprotein 200 kDa helicase [OS=Homo sapiens]	0	0.711	0.761	0.865	1.02	1.24	-0.49	-0.39	-0.21	0.03	0.31	0.982381	0.886826	0.999451	0.996773	0.680868	92.3	125.8	95	74.7	12.89	3.57	4.28	13.32	89.6	108.8	135.8	121.2	122.1	92.2	94.2	108.9	105.6	70.8	38	48	59.9	53.5	53.9
	High	[R].LIILDEIHLLHDDRGPVLEALVAR.[A]	1xTMTpro [N-Term]	3.83062e-05	0.000118358	2	O75643	O75643 [611-634]		U5 small nuclear ribonucleoprotein 200 kDa helicase [OS=Homo sapiens]	1	0.625	0.669	0.62	1.116	0.927	-0.68	-0.58	-0.69	0.16	-0.11	0.897908	0.587183	0.607118	0.994765	0.999848	86.5	138.4	93	90.5	11.4	19.62	22.77	20.75	87.1	104.6	139.4	148.5	129.6	99.4	93.7	120.5	77.2	65.1	22.1	27	36	38.3	33.5
	High	[R].LATYGITVAELTGDHQLCK.[E]	1xCarbamidomethyl [C18]; 1xTMTpro [K19]; 1xTMTpro [N-Term]	1.13835e-07	0.000118358	1	O75643	O75643 [559-577]		U5 small nuclear ribonucleoprotein 200 kDa helicase [OS=Homo sapiens]	0
	High	[R].IVALSSSLSNAK.[D]	1xTMTpro [K12]; 1xTMTpro [N-Term]	0.000224819	0.000118358	2	O75643	O75643 [1487-1498]		U5 small nuclear ribonucleoprotein 200 kDa helicase [OS=Homo sapiens]	0	0.656	0.748	0.794	0.877	1.025	-0.61	-0.42	-0.33	-0.19	0.04	0.936809	0.851519	0.965434	0.997542	0.999848	81	128.2	96.9	92.1	16.13	7.75	1.46	10.71	79.1	103.8	120.6	126.1	138	105	95.3	100.3	97.7	77.6	48.2	62.9	73	76.4	83.5
	High	[R].LTAIDILTTCAADIQR.[Q]	1xCarbamidomethyl [C10]; 1xTMTpro [N-Term]	1.31479e-06	0.000118358	3	O75643	O75643 [1571-1586]		U5 small nuclear ribonucleoprotein 200 kDa helicase [OS=Homo sapiens]	0	0.553	0.649	0.757	0.852	1.167	-0.85	-0.62	-0.4	-0.23	0.22	0.740257	0.488314	0.928312	0.997542	0.974472	74.7	143.3	87.6	92.2	26.36	19.73	15.85	32.68	65.7	105.3	139.3	129.7	137.6	84.2	114	123.5	92.3	56.7	9.4	13.8	18.3	17	18.1
	High	[R].LYDLNHNEIGELIR.[M]	1xTMTpro [N-Term]	7.86655e-05	0.000118358	9	O75643	O75643 [1153-1166]		U5 small nuclear ribonucleoprotein 200 kDa helicase [OS=Homo sapiens]	0	0.942	0.776	1.032	1.215	1.462	-0.09	-0.37	0.04	0.28	0.55	0.999951	0.922717	0.999451	0.923573	0.145548	99	105.1	81.5	97.3	1.66	11.07	10.67	5.27	97.6	95.9	103.5	130	97.7	79	96	124.8	100.7	87.6	68.9	66.6	71.9	90.3	67.8
	High	[K].LPDMLNAEIVLGNVQNAK.[D]	1xTMTpro [K18]; 1xTMTpro [N-Term]	2.27698e-06	0.000118358	2	O75643	O75643 [897-914]		U5 small nuclear ribonucleoprotein 200 kDa helicase [OS=Homo sapiens]	0	0.603	0.737	0.869	0.782	1.081	-0.73	-0.44	-0.2	-0.35	0.11	0.884857	0.743041	0.999451	0.991031	0.985479	80.4	127.6	102.6	78.3	20.88	8.09	14.81	8.28	79.2	109.2	147.9	125.7	119	101.1	87.6	86	114.8	88.8	30.5	44	59.5	50.6	47.9
	High	[K].GVESVFDIMEMEDEER.[N]	1xTMTpro [N-Term]	2.24473e-06	0.000118358	2	O75643	O75643 [1978-1993]		U5 small nuclear ribonucleoprotein 200 kDa helicase [OS=Homo sapiens]	0
	High	[K].GVESVFDIMEMEDEER.[N]	1xOxidation [M11]; 1xTMTpro [N-Term]	0.000170849	0.000118358	2	O75643	O75643 [1978-1993]		U5 small nuclear ribonucleoprotein 200 kDa helicase [OS=Homo sapiens]	0
	High	[K].GYTLLSEGIDEMVGIIYKPK.[T]	2xTMTpro [K18; K20]; 1xTMTpro [N-Term]	6.70465e-09	0.000118358	3	O75643	O75643 [86-105]		U5 small nuclear ribonucleoprotein 200 kDa helicase [OS=Homo sapiens]	0	0.816	0.725	0.847	1.083	1.124	-0.29	-0.46	-0.24	0.11	0.17	0.999951	0.779536	0.988755	0.994765	0.964128	99.8	124.8	92	79.9	24.75	1.04	10.22	14.31	67.5	111.7	126.8	124.4	136	93.7	93.5	118	96.3	81.2	27.9	30.8	34.9	34.2	37.4
	High	[R].GLIEIISNAAEYENIPIR.[H]	1xTMTpro [N-Term]	2.56712e-07	0.000118358	4	O75643	O75643 [1844-1861]		U5 small nuclear ribonucleoprotein 200 kDa helicase [OS=Homo sapiens]	0	0.795	0.643	0.852	1.143	1.325	-0.33	-0.64	-0.23	0.19	0.41	0.999951	0.436513	0.994226	0.980126	0.655966	98.2	128.6	82.7	80.9	17.08	24.01	22.4	8.39	80	97.5	133.7	127.7	122.7	82.1	111	136.6	87.1	80.3	32.8	28.3	38.8	37.1	35.6
	High	[K].KTGNFQVTELGR.[I]	1xTMTpro [K1]; 1xTMTpro [N-Term]	0.000203277	0.000118358	1	O75643	O75643 [975-986]		U5 small nuclear ribonucleoprotein 200 kDa helicase [OS=Homo sapiens]	1	0.709	0.769	0.732	0.888	1.007	-0.5	-0.38	-0.45	-0.17	0.01	0.969312	0.866628	0.860588	0.997542	0.999848	98	121.4	93.3	93.3	14.22	11.94	15.66	23.34	101.7	99.4	143.5	123.1	106.7	94.6	111.9	105	76.6	69	15.2	19.5	28.1	24.1	20.9
	High	[K].KVVLLTGETSTDLK.[L]	2xTMTpro [K1; K14]; 1xTMTpro [N-Term]	1.72148e-05	0.000118358	1	O75643	O75643 [1404-1417]		U5 small nuclear ribonucleoprotein 200 kDa helicase [OS=Homo sapiens]	1	0.767	1.017	0.948	1.01	0.956	-0.38	0.02	-0.08	0.01	-0.06	0.999951	0.999957	0.999451	0.997542	0.999848	86.2	112.4	116.4	85	21.98	23.09	16.35	4.23	80.2	116.9	129.3	107.9	101.2	81.8	111.7	125.8	95.9	81.6	20	28.3	31.3	26.1	24.5
	High	[K].KADEVLEILK.[T]	2xTMTpro [K1; K10]; 1xTMTpro [N-Term]	0.000231919	0.000118358	2	O75643	O75643 [285-294]		U5 small nuclear ribonucleoprotein 200 kDa helicase [OS=Homo sapiens]	1	0.865	0.92	1.126	1.009	1.223	-0.21	-0.12	0.17	0.01	0.29	0.999951	0.999957	0.959636	0.997542	0.710148	93	110.4	92.3	81.1	11.76	18.52	19.92	0.58	97.2	99.8	96	120.2	115.4	110.6	75.9	128.8	91.5	84.7	32.7	40.8	39.3	49.2	47.2
	High	[K].HINMDGTINVDDFK.[I]	1xOxidation [M4]; 1xTMTpro [K14]; 1xTMTpro [N-Term]	2.17579e-05	0.000118358	1	O75643	O75643 [524-537]		U5 small nuclear ribonucleoprotein 200 kDa helicase [OS=Homo sapiens]	0	0.821	0.825	0.954	0.998	1.186	-0.28	-0.28	-0.07	0	0.25	0.999951	0.966496	0.999451	0.997542	0.951218	99.9	113.4	99.1	70.1	15.83	9.46	10.14	17.39	78.7	105.8	106.7	118.6	128.8	104.8	103.7	125	123	56.1	29	29.4	29.6	32.9	35.8
	High	[K].HINMDGTINVDDFK.[I]	1xTMTpro [K14]; 1xTMTpro [N-Term]	7.5417e-06	0.000118358	2	O75643	O75643 [524-537]		U5 small nuclear ribonucleoprotein 200 kDa helicase [OS=Homo sapiens]	0	0.674	0.744	0.858	0.906	1.138	-0.57	-0.43	-0.22	-0.14	0.19	0.948495	0.8536	0.997205	0.997542	0.951737	85.4	130.6	94.3	77.7	22.69	9.35	4.33	5.65	70.2	109.8	134.8	125.9	129.7	93.6	100.2	116.2	111.3	77.1	46.6	60.3	74	69.1	71.2
	High	[K].VELTITPDFQWDEK.[V]	1xTMTpro [K14]; 1xTMTpro [N-Term]	1.65188e-06	0.000118358	4	O75643	O75643 [1200-1213]		U5 small nuclear ribonucleoprotein 200 kDa helicase [OS=Homo sapiens]	0	1.012	0.724	1.113	1.383	1.579	0.02	-0.47	0.16	0.47	0.66	0.999951	0.620828	0.93101	0.559037	0.0640068	103.3	112.3	76.7	82.7	5.96	4.39	3.33	8.93	102.2	101.1	125.6	111.1	99.9	80.4	75.9	116.6	123.6	81.8	96.4	86.6	107.7	95.2	85.6
	High	[K].TNLLLQAHLSR.[M]	1xTMTpro [N-Term]	3.32672e-05	0.000118358	2	O75643	O75643 [1891-1901]		U5 small nuclear ribonucleoprotein 200 kDa helicase [OS=Homo sapiens]	0	0.818	0.689	0.786	1.047	1.107	-0.29	-0.54	-0.35	0.07	0.15	0.999951	0.64155	0.946963	0.997542	0.974472	92	126.6	87.9	94	15.84	3.64	4.29	4.39	77.6	106.9	134.3	113.7	128.1	88.8	86.1	102.5	100.6	89.2	57.3	65.9	82.7	70.1	78.9
	High	[K].TGNFQVTELGR.[I]	1xTMTpro [N-Term]	0.000148834	0.000118358	2	O75643	O75643 [976-986]		U5 small nuclear ribonucleoprotein 200 kDa helicase [OS=Homo sapiens]	0
	High	[R].WLSCETQLPVSFR.[H]	1xCarbamidomethyl [C4]; 1xTMTpro [N-Term]	6.34443e-05	0.000118358	2	O75643	O75643 [1275-1287]		U5 small nuclear ribonucleoprotein 200 kDa helicase [OS=Homo sapiens]	0	0.79	0.891	0.903	0.887	0.956	-0.34	-0.17	-0.15	-0.17	-0.07	0.999951	0.995462	0.999451	0.997542	0.999848	89	120.7	100.3	81.1	15.74	9.01	11.03	13.83	88.9	105.9	112.4	130.9	120.5	96.1	113.9	112.4	108.8	69.1	24.4	33.3	35.4	41.2	37.9
	High	[R].WTELGALDILQMLGR.[A]	1xTMTpro [N-Term]	3.41888e-06	0.000118358	4	O75643	O75643 [841-855]		U5 small nuclear ribonucleoprotein 200 kDa helicase [OS=Homo sapiens]	0	0.724	0.573	0.822	1.11	1.5	-0.47	-0.8	-0.28	0.15	0.58	0.996884	0.161623	0.997205	0.991031	0.0806774	92	132.8	75.2	87.1	15.78	19.07	10.11	18.62	90.4	110.5	124.9	137.4	130.4	73.9	99.6	129	107.2	61	57.3	77.6	87.7	96.5	91.6
	High	[K].YAQAGFEGFK.[T]	1xTMTpro [K10]; 1xTMTpro [N-Term]	6.08468e-05	0.000118358	4	O75643	O75643 [470-479]		U5 small nuclear ribonucleoprotein 200 kDa helicase [OS=Homo sapiens]	0	0.765	0.817	0.987	0.943	1.217	-0.39	-0.29	-0.02	-0.08	0.28	0.999951	0.938101	0.983703	0.999484	0.529502	87.6	114.4	100	85.1	7.31	4.34	9.6	8.61	87	98.5	113.7	121.6	110.1	99.4	99.7	112.3	102.8	76.1	123.6	139.9	161.4	172.7	156.3
	High	[K].YAQDEHLITFFVPVFEPLPPQYFIR.[V]	1xTMTpro [N-Term]	0.000111555	0.000118358	2	O75643	O75643 [1245-1269]		U5 small nuclear ribonucleoprotein 200 kDa helicase [OS=Homo sapiens]	0	0.847	0.703	0.872	1.182	1.241	-0.24	-0.51	-0.2	0.24	0.31	0.999951	0.69692	0.999451	0.954101	0.87139	98.8	127.7	83.6	82.4	6.57	14.11	3.6	14.44	99.4	108.8	129.4	111.6	128.5	78.5	102.3	104.3	112.1	66.1	28.4	32.3	38.4	33.1	38.1
	High	[K].VVLLTGETSTDLK.[L]	1xTMTpro [K13]; 1xTMTpro [N-Term]	7.86655e-05	0.000118358	1	O75643	O75643 [1405-1417]		U5 small nuclear ribonucleoprotein 200 kDa helicase [OS=Homo sapiens]	0	0.597	0.879	0.843	0.854	1.044	-0.75	-0.19	-0.25	-0.23	0.06	0.874777	0.995572	0.989088	0.997542	0.99753	78.8	122.5	104.8	81.4	23.63	8.04	7.31	15.25	79.2	109.8	134.7	118.8	123.1	105.3	108.1	113.6	112.9	63.8	28.3	43.8	53.7	47.4	49.1
	High	[R].YPNIELSYEVVDKDSIR.[S]	1xTMTpro [K13]; 1xTMTpro [N-Term]	7.59927e-05	0.000118358	3	O75643	O75643 [2014-2030]		U5 small nuclear ribonucleoprotein 200 kDa helicase [OS=Homo sapiens]	1
	High	[R].VPIPVKESIEEPSAK.[I]	2xTMTpro [K6; K15]; 1xTMTpro [N-Term]	1.43107e-05	0.000118358	1	O75643	O75643 [1044-1058]		U5 small nuclear ribonucleoprotein 200 kDa helicase [OS=Homo sapiens]	1	0.633	0.746	0.801	0.893	1.074	-0.66	-0.42	-0.32	-0.16	0.1	0.868786	0.836977	0.975205	0.997542	0.992535	89.9	129.6	100.7	75.9	22.64	3.98	18.32	6.15	64	101.8	101.1	168.6	127.4	98.9	95	133.1	102	69	28.9	33.3	33.1	55.1	41.7
	High	[R].NSAFESLYQDK.[F]	1xTMTpro [K11]; 1xTMTpro [N-Term]	0.000199434	0.000118358	2	O75643	O75643 [1314-1324]		U5 small nuclear ribonucleoprotein 200 kDa helicase [OS=Homo sapiens]	0	0.726	0.704	0.878	0.99	1.249	-0.46	-0.51	-0.19	-0.01	0.32	0.993447	0.690263	0.999451	0.997542	0.728502	83.7	129.9	87.2	85.1	9.27	4.03	2.89	27.02	78.7	94.1	105.2	157.7	129.6	84.3	91.3	108.6	113.8	60.7	46.8	52.8	59	88.4	72.7
	High	[K].QDAVDYLTWTFLYR.[R]	1xTMTpro [N-Term]	3.21132e-05	0.000118358	2	O75643	O75643 [1749-1762]		U5 small nuclear ribonucleoprotein 200 kDa helicase [OS=Homo sapiens]	0	0.422	0.621	0.813	0.723	1.399	-1.24	-0.69	-0.3	-0.47	0.48	0.184262	0.393541	0.970129	0.981342	0.761561	72.9	135	85.1	97.2	38.53	16.75	9.78	15.87	68.4	110.7	161.9	126.5	122.2	73.5	79.8	94.3	114.5	91.1	6.6	13.8	20.2	15.8	15.2
	High	[R].MTQNPNYYNLQGISHR.[H]	1xTMTpro [N-Term]	1.80922e-05	0.000118358	4	O75643	O75643 [1764-1779]		U5 small nuclear ribonucleoprotein 200 kDa helicase [OS=Homo sapiens]	0	0.654	0.744	0.943	1.023	1.198	-0.61	-0.43	-0.08	0.03	0.26	0.948495	0.778819	0.999451	0.997542	0.710148	91.7	121.1	90.1	84.7	18.29	2.53	8.95	8.89	72.3	105	120.9	140.1	119	89.5	93.7	121.8	112.3	72.4	70.3	80.5	92.8	107.5	91.3
	High	[R].MQLSAELQSDTEEILSK.[A]	1xTMTpro [K17]; 1xTMTpro [N-Term]	7.14e-05	0.000118358	3	O75643	O75643 [1902-1918]		U5 small nuclear ribonucleoprotein 200 kDa helicase [OS=Homo sapiens]	0	0.717	0.724	0.847	0.991	1.158	-0.48	-0.47	-0.24	-0.01	0.21	0.989089	0.775267	0.993075	0.997542	0.90979	85.5	129.1	89.3	86.8	15.05	4.51	9.83	3.59	80.5	106.2	128.8	119.1	130.7	86.2	89.1	109	95	86.7	50.7	63	76.5	70.7	77.6
	High	[R].MQLSAELQSDTEEILSK.[A]	1xOxidation [M1]; 1xTMTpro [K17]; 1xTMTpro [N-Term]	1.49343e-05	0.000118358	2	O75643	O75643 [1902-1918]		U5 small nuclear ribonucleoprotein 200 kDa helicase [OS=Homo sapiens]	0	0.776	0.748	0.818	1.007	0.844	-0.37	-0.42	-0.29	0.01	-0.25	0.998445	0.800489	0.975459	0.997542	0.976518	92.3	119	100.6	90.7	10.89	13.88	26.16	9.75	85.5	104.9	113.6	115.7	133	112.2	97.8	132.3	80.4	91.2	32.1	37.5	40.6	41.3	47.5
	High	[R].NALLQLTDSQIADVAR.[F]	1xTMTpro [N-Term]	7.7006e-07	0.000118358	3	O75643	O75643 [1994-2009]		U5 small nuclear ribonucleoprotein 200 kDa helicase [OS=Homo sapiens]	0	0.603	0.731	0.965	1.11	1.321	-0.73	-0.45	-0.05	0.15	0.4	0.827406	0.764268	0.999451	0.994765	0.739531	86.3	121.1	88.5	87.2	14.88	13.76	18.25	12.59	74.3	100.3	123	146.8	112	70.2	90.4	118.8	123.1	88.6	16.9	19.4	23.8	28.3	21.6
	High	[R].SLVQEMVGSFGK.[R]	1xTMTpro [K12]; 1xTMTpro [N-Term]	2.31914e-05	0.000118358	2	O75643	O75643 [546-557]		U5 small nuclear ribonucleoprotein 200 kDa helicase [OS=Homo sapiens]	0	0.635	0.766	0.914	0.967	1.173	-0.66	-0.38	-0.13	-0.05	0.23	0.877497	0.838027	0.999451	0.998204	0.872132	87.7	122	93.5	86.7	20.03	1.87	11.35	18.75	73.2	109.1	122.6	138.9	121.2	91.2	94.4	120.8	110.8	62.6	45.5	56.3	63.3	71.6	62.5
	High	[R].SGGPVVVLVQLEREEEVTGPVIAPLFPQK.[R]	1xTMTpro [K29]; 1xTMTpro [N-Term]	6.40184e-06	0.000118358	2	O75643	O75643 [2031-2059]		U5 small nuclear ribonucleoprotein 200 kDa helicase [OS=Homo sapiens]	1	0.774	0.736	0.858	1.013	1.124	-0.37	-0.44	-0.22	0.02	0.17	0.999951	0.648751	0.999451	0.997542	0.953175	92.4	129.4	86.5	75.5	14.99	11.95	19.97	11.42	77.4	104.8	129.4	117.5	135.4	86.5	103.4	134.8	116.2	68.3	39	44.2	54.6	49.6	57.2
	High	[R].SPTLYGISHDDLK.[G]	1xTMTpro [K13]; 1xTMTpro [N-Term]	1.05394e-05	0.000118358	1	O75643	O75643 [932-944]		U5 small nuclear ribonucleoprotein 200 kDa helicase [OS=Homo sapiens]	0	0.678	0.712	0.896	0.837	1.259	-0.56	-0.49	-0.16	-0.26	0.33	0.927152	0.688942	0.999451	0.994765	0.707206	84.7	124.9	92.2	87.3	9.62	10.24	3.87	16.34	74.8	90.8	128.5	123.9	117.7	100.3	81.6	115.2	106.7	79.9	21.5	23.2	32.9	31.7	30.2
	High	[R].QVLDLEDLVFTQGSHFMANK.[R]	1xTMTpro [K20]; 1xTMTpro [N-Term]	9.79986e-08	0.000118358	1	O75643	O75643 [407-426]		U5 small nuclear ribonucleoprotein 200 kDa helicase [OS=Homo sapiens]	0
	High	[K].REEGWWVVIGDAK.[S]	1xTMTpro [K13]; 1xTMTpro [N-Term]	0.000110052	0.000118358	1	O75643	O75643 [2060-2072]		U5 small nuclear ribonucleoprotein 200 kDa helicase [OS=Homo sapiens]	1	0.748	0.617	0.836	1.205	1.347	-0.42	-0.7	-0.26	0.27	0.43	0.990909	0.359287	0.993075	0.875164	0.414093	98.1	131.3	81.4	79.5	15.44	5.94	3.01	16.81	82.4	112.3	128.2	128.1	142.6	79.5	87.8	110.2	103.7	69.5	43.9	51.4	58.7	58.7	65.3
	High	[R].DILCGAADEVLAVLK.[N]	1xCarbamidomethyl [C4]; 1xTMTpro [K15]; 1xTMTpro [N-Term]	0.000208497	0.000118358	3	O75643	O75643 [130-144]		U5 small nuclear ribonucleoprotein 200 kDa helicase [OS=Homo sapiens]	0	0.732	0.643	0.768	1.08	1.195	-0.45	-0.64	-0.38	0.11	0.26	0.993447	0.152619	0.948923	0.99456	0.514372	98.5	132.2	85	82.8	10.35	6.57	11.22	9.85	82.3	99.9	130.5	131.7	136.4	84.6	92.5	122.2	101.2	70.4	161.5	164.4	214.8	216.7	224.6
	High	[R].DMCLEKDTLGLFLR.[E]	1xCarbamidomethyl [C3]; 1xTMTpro [K6]; 1xTMTpro [N-Term]	0.000211148	0.000118358	1	O75643	O75643 [740-753]		U5 small nuclear ribonucleoprotein 200 kDa helicase [OS=Homo sapiens]	1	1.365	1.164	0.978	1.163	1.07	0.45	0.22	-0.03	0.22	0.1	0.953529	0.999957	0.999451	0.967785	0.999848	111.9	83.2	95.5	110.8	38.05	39.79	13.56	14.72	67.5	151.2	82.6	81.4	100.1	94.8	134.2	78.2	97.9	99.2	16	21.8	11.9	11.7	14.4
	High	[R].CTDKGVESVFDIMEMEDEER.[N]	1xCarbamidomethyl [C1]; 1xTMTpro [K4]; 1xTMTpro [N-Term]	2.01247e-05	0.000118358	3	O75643	O75643 [1974-1993]		U5 small nuclear ribonucleoprotein 200 kDa helicase [OS=Homo sapiens]	1	0.831	0.928	1.155	0.914	1.246	-0.27	-0.11	0.21	-0.13	0.32	0.999951	0.999957	0.995606	0.997542	0.880925	89.7	107.9	94.7	82.9	20.41	14.6	13.75	1.92	72.6	110.2	124.2	114	67	105.8	100.1	134.4	103.8	88.8	15	17.4	19.6	18	10.6
	High	[R].CTLSANLVASGELMSSK.[K]	1xCarbamidomethyl [C1]; 1xTMTpro [K17]; 1xTMTpro [N-Term]	3.15239e-08	0.000118358	2	O75643	O75643 [238-254]		U5 small nuclear ribonucleoprotein 200 kDa helicase [OS=Homo sapiens]	0	0.697	0.827	0.69	1.164	1.05	-0.52	-0.27	-0.54	0.22	0.07	0.942631	0.976264	0.821089	0.991031	0.999848	94.7	135.8	91.6	100.4	30.97	29.95	33.21	17.31	90.7	136.6	130.2	142.1	106.2	65.8	87.8	126.2	73.2	72.3	11.7	20.9	19.9	21.7	16.2
	High	[R].DEPTGEVLSLVGK.[L]	1xTMTpro [K13]; 1xTMTpro [N-Term]	4.23422e-06	0.000118358	8	O75643	O75643 [34-46]		U5 small nuclear ribonucleoprotein 200 kDa helicase [OS=Homo sapiens]	0	0.611	0.629	0.844	1.023	1.342	-0.71	-0.67	-0.25	0.03	0.42	0.84832	0.0428609	0.999451	0.997542	0.0566221	85.2	130.7	87.7	87.3	12.67	7.86	4.86	3	79.7	101.3	130.5	139.2	113.3	87.5	90.8	107.5	108.9	89.4	183.4	218.4	281.2	300	244.2
	High	[R].CVYITPMEALAEQVYMDWYEK.[F]	1xCarbamidomethyl [C1]; 1xTMTpro [K21]; 1xTMTpro [N-Term]	1.98412e-05	0.000118358	2	O75643	O75643 [1376-1396]		U5 small nuclear ribonucleoprotein 200 kDa helicase [OS=Homo sapiens]	0	0.492	0.705	0.74	0.956	1	-1.02	-0.5	-0.43	-0.06	0	0.559735	0.702014	0.870911	0.999925	0.999848	81.5	124.7	110.6	76.3	28.11	32.16	11.73	17	61.5	109.3	128.9	171.3	98.4	120.8	114.4	95.4	110.5	78.9	16.6	21.5	25.3	33.7	19.3
	High	[R].ETYEVLLSFIQAALGDQPR.[D]	1xTMTpro [N-Term]	9.81409e-07	0.000118358	6	O75643	O75643 [111-129]		U5 small nuclear ribonucleoprotein 200 kDa helicase [OS=Homo sapiens]	0	0.651	0.728	0.871	0.92	1.197	-0.62	-0.46	-0.2	-0.12	0.26	0.943223	0.802584	0.999451	0.997542	0.799327	84.3	130.9	91.7	78.2	1.73	5.91	16.93	6.79	85.7	87.2	124	133.1	134	86.7	97.5	129.7	116.7	83.5	36	37.3	53	56.9	57.3
	High	[K].EIDLLLGQTDDTR.[Y]	1xTMTpro [N-Term]	2.17579e-05	0.000118358	13	O75643	O75643 [156-168]		U5 small nuclear ribonucleoprotein 200 kDa helicase [OS=Homo sapiens]	0	0.663	0.729	0.859	0.966	1.171	-0.59	-0.46	-0.22	-0.05	0.23	0.927396	0.437184	0.999451	0.997542	0.517288	88	126.2	92	87.2	16.5	4.35	6.17	8.78	80	107.7	120.7	145.3	117.4	87	94.2	112.5	100.8	81.5	156	199.9	223.9	269.6	217.8
	High	[R].EEEVTGPVIAPLFPQK.[R]	1xTMTpro [K16]; 1xTMTpro [N-Term]	7.27781e-06	0.000118358	1	O75643	O75643 [2044-2059]		U5 small nuclear ribonucleoprotein 200 kDa helicase [OS=Homo sapiens]	0	0.663	0.7	0.695	0.947	1.136	-0.59	-0.52	-0.52	-0.08	0.18	0.944751	0.714503	0.795943	0.999925	0.953514	85.6	148.1	90.4	72.9	12.84	19.74	0.67	9.47	83	104	151.7	128.1	146.8	89.6	111.1	103.1	102.1	66.4	35.1	43	62.7	52.9	60.7
	High	[R].AALETDENLLLCAPTGAGK.[T]	1xCarbamidomethyl [C12]; 1xTMTpro [K19]; 1xTMTpro [N-Term]	1.10005e-06	0.000118358	3	O75643	O75643 [491-509]		U5 small nuclear ribonucleoprotein 200 kDa helicase [OS=Homo sapiens]	0	0.47	0.62	0.547	0.9	0.917	-1.09	-0.69	-0.87	-0.15	-0.12	0.570501	0.404309	0.215984	0.997542	0.999848	77.5	160	87.7	84.6	23.74	10.73	15.45	5.23	78	113.3	165.8	160.9	101.6	84	88.2	90.6	105.2	81.5	13.9	20.8	30.5	29.6	18.7
	High	[R].EEGWWVVIGDAK.[S]	1xTMTpro [K12]; 1xTMTpro [N-Term]	0.000338081	0.000238006	3	O75643	O75643 [2061-2072]		U5 small nuclear ribonucleoprotein 200 kDa helicase [OS=Homo sapiens]	0	0.662	0.749	0.876	0.92	1.169	-0.59	-0.42	-0.19	-0.12	0.23	0.944751	0.826685	0.999451	0.997542	0.907761	85.1	128.4	96.2	77.8	10.35	14.32	7.82	14.46	86.8	101.8	131.1	135.8	109.1	82.9	110.7	114.8	115.1	64.2	51.2	61.7	79.5	82.4	66.2
	High	[R].LIGLSATLPNYEDVATFLR.[V]	1xTMTpro [N-Term]	0.000254357	0.000238006	2	O75643	O75643 [648-666]		U5 small nuclear ribonucleoprotein 200 kDa helicase [OS=Homo sapiens]	0	0.833	0.697	0.821	1.272	1.18	-0.26	-0.52	-0.28	0.35	0.24	0.999951	0.749398	0.964612	0.885331	0.960905	102.3	122.8	82.7	86	12.8	22.16	8.47	10.51	88.8	114.7	126.7	120.4	116.4	78.9	81.1	104	110.1	74.3	17.7	20.2	22.3	21.2	20.5
	High	[R].IASHYYITNDTVQTYNQLLKPTLSEIELFR.[V]	1xTMTpro [K20]; 1xTMTpro [N-Term]	0.000352675	0.000238006	1	O75643	O75643 [987-1016]		U5 small nuclear ribonucleoprotein 200 kDa helicase [OS=Homo sapiens]	0	0.88	0.81	0.905	1.535	1.312	-0.18	-0.3	-0.14	0.62	0.39	0.999951	0.969032	0.999451	0.577392	0.767285	98.7	114.7	106.2	78.9	62.39	26.33	21.83	29.9	51.7	186.5	124.7	106.2	108.7	60.9	100.7	89.1	132.1	74.8	13.3	26.6	17.8	15.1	15.5
	High	[R].SPTLYGISHDDLKGDPLLDQR.[R]	1xTMTpro [K13]; 1xTMTpro [N-Term]	0.000372409	0.000238006	1	O75643	O75643 [932-952]		U5 small nuclear ribonucleoprotein 200 kDa helicase [OS=Homo sapiens]	1	0.709	0.766	0.768	1.07	1.003	-0.5	-0.39	-0.38	0.1	0	0.969312	0.896654	0.948923	0.994765	0.999848	110.1	127.9	97.9	65.8	22.2	14.08	30.82	10.13	72.9	108.8	102.7	184.8	126.3	104.8	96.7	135.1	97.1	65	14.7	14.3	13.5	24.2	16.6
	High	[K].DAVNWLGYAYLYIR.[M]	1xTMTpro [N-Term]	0.000324104	0.000238006	1	O75643	O75643 [915-928]		U5 small nuclear ribonucleoprotein 200 kDa helicase [OS=Homo sapiens]	0
	High	[R].LLSMAKPVYHAITK.[H]	2xTMTpro [K6; K14]; 1xTMTpro [N-Term]	0.000336048	0.000238006	1	O75643	O75643 [1539-1552]		U5 small nuclear ribonucleoprotein 200 kDa helicase [OS=Homo sapiens]	0	0.807	0.628	0.768	1.076	1.383	-0.31	-0.67	-0.38	0.11	0.47	0.999951	0.442643	0.91005	0.994765	0.363256	94.2	133.1	83.6	82.1	26.35	8.37	8.85	12.31	64.5	111.2	145.5	105.3	137.9	90.7	86.6	110.9	105.9	85	54.4	62.1	81.2	58.8	76.9
	High	[K].DLLPYGFAIHHAGMTR.[V]	1xTMTpro [N-Term]	0.000326064	0.000238006	1	O75643	O75643 [776-791]		U5 small nuclear ribonucleoprotein 200 kDa helicase [OS=Homo sapiens]	0
	High	[R].TLVEDLFADK.[H]	1xTMTpro [K10]; 1xTMTpro [N-Term]	0.000322155	0.000238006	4	O75643	O75643 [795-804]		U5 small nuclear ribonucleoprotein 200 kDa helicase [OS=Homo sapiens]	0	0.759	0.647	0.881	1.092	1.345	-0.4	-0.63	-0.18	0.13	0.43	0.999951	0.298034	0.999451	0.993419	0.388921	93.4	123.1	82.6	92.4	60.56	6.5	2.13	33.49	70.3	203.7	107.8	114	119.9	79.2	76.5	98.7	103	62.4	107.9	254.2	134.6	142.3	149.6
	High	[R].FYDDAIVSQK.[K]	1xTMTpro [K10]; 1xTMTpro [N-Term]	0.000346343	0.000238006	2	O75643	O75643 [275-284]		U5 small nuclear ribonucleoprotein 200 kDa helicase [OS=Homo sapiens]	0	0.747	0.689	0.861	0.916	1.251	-0.42	-0.54	-0.22	-0.13	0.32	0.999951	0.470693	0.999451	0.997542	0.700227	81.7	129.9	89.5	81.6	25.99	8.9	10.17	18.32	78.1	120.6	104.5	145.4	126.6	100.1	87.2	114.3	102.1	61.7	72.2	109.3	94.7	131.8	114.7
	High	[K].ANSNLVLQADR.[S]	1xTMTpro [N-Term]	0.000546707	0.000256217	2	O75643	O75643 [15-25]		U5 small nuclear ribonucleoprotein 200 kDa helicase [OS=Homo sapiens]	0
	High	[K].GLFYFDNSFRPVPLEQTYVGITEK.[K]	1xTMTpro [K24]; 1xTMTpro [N-Term]	0.000519477	0.000256217	2	O75643	O75643 [672-695]		U5 small nuclear ribonucleoprotein 200 kDa helicase [OS=Homo sapiens]	0	1.012	0.84	1.156	0.902	1.02	0.02	-0.25	0.21	-0.15	0.03	0.999951	0.977434	0.996224	0.997542	0.999848	98.8	102.2	100.9	86.5	13.2	17.94	16.9	14.67	102.2	82.8	99.9	105.7	124.3	79.1	104.4	115.5	88.7	70.1	19.7	15.2	18.4	19.4	22.8
	High	[K].EEISATQIIVCTPEK.[W]	1xCarbamidomethyl [C11]; 1xTMTpro [K15]; 1xTMTpro [N-Term]	0.000865684	0.000256217	1	O75643	O75643 [578-592]		U5 small nuclear ribonucleoprotein 200 kDa helicase [OS=Homo sapiens]	0
	High	[K].INVLLQAFISQLK.[L]	1xTMTpro [K13]; 1xTMTpro [N-Term]	0.0022219	0.000256217	1	O75643	O75643 [1059-1071]		U5 small nuclear ribonucleoprotein 200 kDa helicase [OS=Homo sapiens]	0	0.768	0.881	0.603	0.941	0.773	-0.38	-0.18	-0.73	-0.09	-0.37	0.999951	0.999957	0.426397	0.999484	0.85301	101.2	131.9	116	71.4	32.74	8.74	21.53	15.01	59.4	118.4	135	135.7	142.8	105.8	125.9	99.5	64.3	76.8	49.6	56.4	64.3	64.6	68
	High	[K].IMEHAGK.[N]	1xTMTpro [K7]; 1xTMTpro [N-Term]	0.00173712	0.000256217	2	O75643	O75643 [712-718]		U5 small nuclear ribonucleoprotein 200 kDa helicase [OS=Homo sapiens]	0	0.76	0.782	0.842	0.972	1.03	-0.4	-0.35	-0.25	-0.04	0.04	0.999951	0.714503	0.999451	0.997542	0.973015	94.5	119.9	97.3	87.4	18.11	9.49	3.45	11.22	80.9	115.6	119.2	123.7	115.4	96.7	103.7	100.4	106	76.3	164.2	201.9	208.3	216.1	201.5
	High	[R].GWAQLTDK.[T]	1xTMTpro [K8]; 1xTMTpro [N-Term]	0.00112591	0.000256217	3	O75643	O75643 [1103-1110]		U5 small nuclear ribonucleoprotein 200 kDa helicase [OS=Homo sapiens]	0	0.552	0.668	0.588	0.986	0.956	-0.86	-0.58	-0.77	-0.02	-0.06	0.759129	0.184489	0.171433	0.997542	0.999848	86.8	148.4	99.2	78.2	16.18	6.89	8.1	10.43	77.6	106.1	141.3	156.7	147.8	87.7	98.7	97.6	86.9	77.9	129.9	159.4	212.3	235.5	222.1
	High	[R].RKEIDLLLGQTDDTR.[Y]	1xTMTpro [K2]; 1xTMTpro [N-Term]	0.00198151	0.000256217	1	O75643	O75643 [154-168]		U5 small nuclear ribonucleoprotein 200 kDa helicase [OS=Homo sapiens]	2	0.83	0.811	0.882	1.166	1.195	-0.27	-0.3	-0.18	0.22	0.26	0.999951	0.967337	0.999451	0.958303	0.848662	104.7	122.3	91.5	72.1	21.77	5.36	4.28	16.75	81.3	126.8	99.1	128.1	124.2	91.2	100.7	111.1	104.1	73.3	27	32.2	25.1	32.5	31.5
	High	[R].RDEPTGEVLSLVGK.[L]	1xTMTpro [K14]; 1xTMTpro [N-Term]	0.00213841	0.000256217	1	O75643	O75643 [33-46]		U5 small nuclear ribonucleoprotein 200 kDa helicase [OS=Homo sapiens]	1	0.649	0.778	0.755	0.826	1.05	-0.62	-0.36	-0.41	-0.28	0.07	0.896086	0.922694	0.924885	0.994765	0.994992	82.7	132.4	100.3	79.3	22.33	12.98	15.93	14.25	68.1	106.5	104.8	135.5	142.8	105.4	102.6	124.4	107.8	70.3	29.2	36.7	36.1	46.7	49.2
	High	[K].GTQVYSPEK.[G]	1xTMTpro [K9]; 1xTMTpro [N-Term]	0.00164325	0.000256217	2	O75643	O75643 [830-838]		U5 small nuclear ribonucleoprotein 200 kDa helicase [OS=Homo sapiens]	0	0.683	0.77	0.952	1.049	1.296	-0.55	-0.38	-0.07	0.07	0.37	0.977748	0.816091	0.999451	0.995726	0.517288	93.3	121	87.8	82.6	19.52	7.12	4.28	7.27	69.3	102.8	111.4	137.2	121.6	88.2	97.9	111.1	115.7	74.8	87.1	95.5	103.5	127.5	113
	High	[R].CVIMCQGSK.[K]	2xCarbamidomethyl [C1; C5]; 1xTMTpro [K9]; 1xTMTpro [N-Term]	0.000461253	0.000256217	1	O75643	O75643 [1702-1710]		U5 small nuclear ribonucleoprotein 200 kDa helicase [OS=Homo sapiens]	0	0.791	0.657	0.996	1.083	1.534	-0.34	-0.61	-0.01	0.11	0.62	0.999951	0.646503	0.999988	0.994765	0.420354	101.9	119.5	78.4	82.5	25.23	11.56	15.14	37.36	68.2	114.3	120.9	130.3	119.5	95.2	77.6	130.7	119	50.5	16.2	17.9	19	20.4	18.7
	High	[K].SNSLISIK.[R]	1xTMTpro [K8]; 1xTMTpro [N-Term]	0.00142135	0.000256217	2	O75643	O75643 [2073-2080]		U5 small nuclear ribonucleoprotein 200 kDa helicase [OS=Homo sapiens]	0	0.674	0.783	0.885	0.861	1.202	-0.57	-0.35	-0.18	-0.22	0.27	0.96663	0.829528	0.999988	0.997542	0.720082	82.3	122.2	93.4	87.4	20.69	1.4	7.79	21.66	83.4	111.8	123.8	131.3	114.6	94.6	94.5	116.4	101.3	59.7	103.5	151.4	167.7	177.8	155.2
	High	[R].DIDAFWLQR.[Q]	1xTMTpro [N-Term]	0.000583408	0.000256217	2	O75643	O75643 [262-270]		U5 small nuclear ribonucleoprotein 200 kDa helicase [OS=Homo sapiens]	0	0.708	0.781	0.955	0.97	1.134	-0.5	-0.36	-0.07	-0.04	0.18	0.983157	0.877484	0.999988	0.997542	0.98204	94	131.6	96.9	76.1	17.55	10.83	15.5	9.35	79.8	113.6	133.8	135	89.3	98.5	84.3	127.8	95.6	73.7	28.7	34.1	40.1	40.5	26.8
	High	[K].GNIIISTPEK.[W]	1xTMTpro [K10]; 1xTMTpro [N-Term]	0.000671932	0.000256217	3	O75643	O75643 [1422-1431]		U5 small nuclear ribonucleoprotein 200 kDa helicase [OS=Homo sapiens]	0	0.713	0.806	0.812	0.946	0.953	-0.49	-0.31	-0.3	-0.08	-0.07	0.996884	0.955555	0.988767	0.998204	0.999848	92.3	128.5	97.5	77.4	10.49	7.72	9.25	11.74	83.4	102.7	117	142.3	127.4	96.6	108.6	110.3	103.5	76.7	81.7	91.7	104.4	127	113.7
	High	[R].FQIMNEIVYEK.[I]	1xTMTpro [K11]; 1xTMTpro [N-Term]	0.00175337	0.000256217	2	O75643	O75643 [701-711]		U5 small nuclear ribonucleoprotein 200 kDa helicase [OS=Homo sapiens]	0	0.589	0.65	0.957	1.095	1.722	-0.76	-0.62	-0.06	0.13	0.78	0.879943	0.348325	0.999451	0.994765	0.0177239	79	134.2	79.7	78.6	13.24	12.98	5.74	8.5	78.7	91.2	133.7	142.7	109.6	92.8	79.4	128	136.8	88.8	29.5	38.4	56.2	60	46.1
	High	[K].LELSVHLQPITR.[S]	1xTMTpro [N-Term]	0.00140875	0.000256217	2	O75643	O75643 [1184-1195]		U5 small nuclear ribonucleoprotein 200 kDa helicase [OS=Homo sapiens]	0	0.711	0.746	0.918	0.953	1.326	-0.49	-0.42	-0.12	-0.07	0.41	0.958429	0.801816	0.999451	0.997542	0.627076	95	124.1	84.4	82.6	14.07	20.23	6.48	8.88	76	100.7	106.9	140.6	121.8	82.9	113.5	105.7	111.8	75.7	30.2	32.6	34.6	45.5	39.4
	High	[R].YHVLVNLGK.[K]	1xTMTpro [K9]; 1xTMTpro [N-Term]	0.000803198	0.000256217	4	O75643	O75643 [169-177]		U5 small nuclear ribonucleoprotein 200 kDa helicase [OS=Homo sapiens]	0	0.687	0.836	0.864	0.906	1.095	-0.54	-0.26	-0.21	-0.14	0.13	0.96662	0.961095	0.999451	0.997542	0.869171	84.5	123	103.2	83.4	11.64	10.92	6.22	13.93	85.8	98.9	124.9	124.5	125.5	87	104.9	116.7	103.5	65.8	121.6	152.7	192.8	192.3	193.7
	High	[R].VFSLSSEFK.[N]	1xTMTpro [K9]; 1xTMTpro [N-Term]	0.00173712	0.000256217	4	O75643	O75643 [1017-1025]		U5 small nuclear ribonucleoprotein 200 kDa helicase [OS=Homo sapiens]	0	0.589	0.674	0.844	0.914	1.305	-0.76	-0.57	-0.24	-0.13	0.38	0.872752	0.442643	0.999451	0.997542	0.411514	84	131.9	91.9	82.1	23.81	5.48	8.4	10.61	72.5	113.5	123.6	140.6	130	90.6	92.6	108.7	100.4	72.3	86.4	118.5	129	146.7	135.7
	High	[R].RLDLVHTAALMLDK.[N]	1xTMTpro [K14]; 1xTMTpro [N-Term]	0.00264242	0.000332799	3	O75643	O75643 [953-966]		U5 small nuclear ribonucleoprotein 200 kDa helicase [OS=Homo sapiens]	1	0.75	0.714	0.819	1.05	1.068	-0.42	-0.49	-0.29	0.07	0.1	0.999951	0.607375	0.993075	0.994765	0.992535	91.3	121.8	88	88	10.58	12.09	9.68	15.77	88.9	106.1	118.6	149.5	111.8	104.3	85.7	109.5	91.5	70.3	83.8	100.3	112.2	141.4	105.7
	High	[R].LDLVHTAALMLDK.[N]	1xTMTpro [K13]; 1xTMTpro [N-Term]	0.00472902	0.000808275	1	O75643	O75643 [954-966]		U5 small nuclear ribonucleoprotein 200 kDa helicase [OS=Homo sapiens]	0	0.643	0.687	0.793	0.936	1.345	-0.64	-0.54	-0.34	-0.1	0.43	0.912942	0.632829	0.948923	0.999925	0.52804	90.4	133	85.5	82.2	21.82	10.56	5.99	5.45	71.8	111.4	116.9	139.3	131.8	95.7	77.6	117.2	104.5	89.2	25	31.1	32.7	38.9	36.8
	High	[K].NQVLVFVHSR.[K]	1xTMTpro [N-Term]	0.00512078	0.000867456	1	O75643	O75643 [719-728]		U5 small nuclear ribonucleoprotein 200 kDa helicase [OS=Homo sapiens]	0
	High	[K].YVHLFPK.[L]	1xTMTpro [K7]; 1xTMTpro [N-Term]	0.0050316	0.000867456	3	O75643	O75643 [1177-1183]		U5 small nuclear ribonucleoprotein 200 kDa helicase [OS=Homo sapiens]	0	0.696	0.836	0.843	1.032	1.166	-0.52	-0.26	-0.25	0.05	0.22	0.992574	0.967216	0.999451	0.994765	0.824252	93.1	118.7	99.2	83.3	10.67	9.8	11.3	5.86	81.6	101.1	117.2	132.7	117.1	86.1	97.9	122.1	98.7	82.2	124.8	137.2	159	180	158.9
	High	[R].SLQYEYK.[A]	1xTMTpro [K7]; 1xTMTpro [N-Term]	0.00582939	0.000867456	3	O75643	O75643 [8-14]		U5 small nuclear ribonucleoprotein 200 kDa helicase [OS=Homo sapiens]	0	0.604	0.661	0.854	1.029	1.178	-0.73	-0.6	-0.23	0.04	0.24	0.850155	0.244781	0.999451	0.994765	0.662919	84.9	140.7	86.8	80.1	14.68	8.36	10.17	8.36	83.4	104.9	138.1	144.1	117.6	95.2	85.2	121.6	100.4	75.4	125.1	162.1	213.5	222.8	181.8
	High	[R].KLPEEVVK.[K]	2xTMTpro [K1; K8]; 1xTMTpro [N-Term]	0.00879889	0.00132826	2	O75643	O75643 [1134-1141]		U5 small nuclear ribonucleoprotein 200 kDa helicase [OS=Homo sapiens]	1	1.088	0.682	0.949	1.168	0.883	0.12	-0.55	-0.08	0.22	-0.18	0.999951	0.437947	0.999988	0.980126	0.992535	102.5	119.8	87.7	102.2	20.39	12.01	20.09	15.41	93.9	136	86.2	128.3	118.3	86.6	80.7	86.7	112.3	110.2	41.5	55.8	35.4	52.6	48.5
	High	[R].EEEKLELQK.[L]	2xTMTpro [K4; K9]; 1xTMTpro [N-Term]	0.00913745	0.00146052	1	O75643	O75643 [1031-1039]		U5 small nuclear ribonucleoprotein 200 kDa helicase [OS=Homo sapiens]	1	0.792	0.768	1.019	1.043	1.178	-0.34	-0.38	0.03	0.06	0.24	0.999951	0.8536	0.998086	0.994765	0.83187	94.6	113.4	90.7	85.8	7.79	6.55	13.67	2.53	87.8	102.4	110.8	142.9	111.9	89.5	96.8	121.9	114.1	81.1	93.5	102.6	111	143.2	112.1
	High	[K].DTLGLFLR.[E]	1xTMTpro [N-Term]	0.00983731	0.00152531	2	O75643	O75643 [746-753]		U5 small nuclear ribonucleoprotein 200 kDa helicase [OS=Homo sapiens]	0
	High	[R].QVLDLEDLVFTQGSHFMANKR.[C]	1xTMTpro [K20]; 1xTMTpro [N-Term]	0.0112449	0.00189871	1	O75643	O75643 [407-427]		U5 small nuclear ribonucleoprotein 200 kDa helicase [OS=Homo sapiens]	1
	High	[R].TKPQMQEER.[R]	1xTMTpro [K2]; 1xTMTpro [N-Term]	0.0147027	0.00235515	2	O75643	O75643 [59-67]		U5 small nuclear ribonucleoprotein 200 kDa helicase [OS=Homo sapiens]	0	1.142	1.017	0.952	1.123	0.934	0.19	0.02	-0.07	0.17	-0.1	0.999951	0.999957	0.999451	0.981342	0.999848	103.8	98.5	100.6	103.4	15.36	9.79	10.64	8.41	97.2	129.9	85.1	100	104.4	102.2	103.8	80.8	99.4	105	29.5	36.3	23.8	28	29.2
	High	[K].ISDSTLK.[TE]	1xTMTpro [K7]; 1xTMTpro [N-Term]	0.0151763	0.00247119	2	O75643	O75643 [1604-1610]		U5 small nuclear ribonucleoprotein 200 kDa helicase [OS=Homo sapiens]	0	0.594	0.66	0.902	0.901	1.333	-0.75	-0.6	-0.15	-0.15	0.41	0.838751	0.602622	0.999451	0.997542	0.621888	78.3	131.8	88.2	77.9	10.96	3.48	9.59	6.68	75.8	92	143.6	130	119.1	85.8	87.1	122.1	107.5	76.9	20.7	24.6	38.5	34.8	31.9
	High	[K].TICAEFAILR.[M]	1xCarbamidomethyl [C3]; 1xTMTpro [N-Term]	0.0186084	0.00317154	2	O75643	O75643 [1357-1366]		U5 small nuclear ribonucleoprotein 200 kDa helicase [OS=Homo sapiens]	0
	High	[R].YISSQIERPIR.[I]	1xTMTpro [N-Term]	0.0206006	0.00355294	2	O75643	O75643 [1476-1486]		U5 small nuclear ribonucleoprotein 200 kDa helicase [OS=Homo sapiens]	0
	High	[R].HLILPEK.[Y]	1xTMTpro [K7]; 1xTMTpro [N-Term]	0.0209749	0.00355294	2	O75643	O75643 [1288-1294]		U5 small nuclear ribonucleoprotein 200 kDa helicase [OS=Homo sapiens]	0	0.659	0.707	0.849	0.986	1.202	-0.6	-0.5	-0.24	-0.02	0.27	0.944222	0.404652	0.999451	0.997542	0.523738	85	127.6	90.2	88.9	14.19	7.74	1.55	12.11	82.9	105.7	125.8	138.6	123.9	85	98.7	106.8	107.6	71.1	135.4	170.7	203.2	223.9	200.1
	High	[K].KPVIVFVPSR.[K]	1xTMTpro [K1]; 1xTMTpro [N-Term]	0.0221506	0.00377214	1	O75643	O75643 [1557-1566]		U5 small nuclear ribonucleoprotein 200 kDa helicase [OS=Homo sapiens]	0	1.658	1.296	0.957	1.229	0.885	0.73	0.37	-0.06	0.3	-0.18	0.845587	0.972798	0.999451	0.943526	0.995019	117.2	73.3	95	130.5	30.41	3.22	16.88	20.19	80.8	152.2	74.8	70.5	91.8	97.4	91.9	85.8	87.9	133.3	21.7	27.6	13.6	12.8	16.6
	High	[K].IIYIAPMR.[S]	1xTMTpro [N-Term]	0.0240241	0.00383691	2	O75643	O75643 [538-545]		U5 small nuclear ribonucleoprotein 200 kDa helicase [OS=Homo sapiens]	0
	High	[K].DLIPYLEK.[L]	1xTMTpro [K8]; 1xTMTpro [N-Term]	0.024814	0.00383691	1	O75643	O75643 [1596-1603]		U5 small nuclear ribonucleoprotein 200 kDa helicase [OS=Homo sapiens]	0	0.839	0.751	0.843	1.199	1.124	-0.25	-0.41	-0.25	0.26	0.17	0.999951	0.821511	0.999451	0.909465	0.954923	100.8	121.2	94.2	78.1	10.86	12.59	22.04	7.61	92.1	114.1	121.1	120.1	125.3	98	94.1	127.9	105.7	87.9	82.6	93.6	99.3	98.4	102.8
	High	[R].AIFEIVLNR.[G]	1xTMTpro [N-Term]	0.027088	0.00426736	2	O75643	O75643 [1094-1102]		U5 small nuclear ribonucleoprotein 200 kDa helicase [OS=Homo sapiens]	0
	High	[K].NITVREEEKLELQK.[L]	2xTMTpro [K9; K14]; 1xTMTpro [N-Term]	0.0322828	0.00472252	1	O75643	O75643 [1026-1039]		U5 small nuclear ribonucleoprotein 200 kDa helicase [OS=Homo sapiens]	2	1.166	0.971	0.929	1.201	1.12	0.22	-0.04	-0.11	0.26	0.16	0.999951	0.999957	0.999451	0.962101	0.992535	107.2	108.6	91.1	92.3	16.48	11.72	4.46	19.47	107.5	127	76.4	117.9	108.9	91.4	105.7	94.2	101.2	81.3	21.6	30.1	18.1	27.9	25.8
	High	[K].TNVALMCMLR.[E]	1xCarbamidomethyl [C7]; 1xTMTpro [N-Term]	0.0363631	0.00490218	1	O75643	O75643 [510-519]		U5 small nuclear ribonucleoprotein 200 kDa helicase [OS=Homo sapiens]	0
	High	[R].AGRPQYDTK.[G]	1xTMTpro [K9]; 1xTMTpro [N-Term]	0.0474983	0.00580778	1	O75643	O75643 [856-864]		U5 small nuclear ribonucleoprotein 200 kDa helicase [OS=Homo sapiens]	0
	High	[K].LSDSTLKETLLNGVGYLHEGLSPMER.[R]	1xTMTpro [K7]; 1xTMTpro [N-Term]	0.0692651	0.0076941	1	O75643	O75643 [1604-1629]		U5 small nuclear ribonucleoprotein 200 kDa helicase [OS=Homo sapiens]	1
	High	[K].KPVIVFVPSRK.[Q]	2xTMTpro [K1; K11]; 1xTMTpro [N-Term]	0.0858534	0.00870629	1	O75643	O75643 [1557-1567]		U5 small nuclear ribonucleoprotein 200 kDa helicase [OS=Homo sapiens]	1	1.279	0.878	0.935	1.092	1.064	0.36	-0.19	-0.1	0.13	0.09	0.986366	0.996749	0.999451	0.994542	0.992535	95.5	101.7	89.4	114.2	19.22	12.35	2.73	10.41	91.5	125.8	71.5	121	97.6	83.9	85.7	96.1	91.2	109.6	25.7	35.3	20	33.9	27.4
High	Q6P2Q9	Pre-mRNA-processing-splicing factor 8 [OS=Homo sapiens]	0	523.948	52	102	214	102	2335	273.4	8.84	0.716	0.857	0.677	1.189	0.911	-0.48	-0.22	-0.56	0.25	-0.13	0.0277718	0.496845	0.264791	0.0363433	0.78729	0.268276	0.9565	0.874922	0.264198	0.998631	125.3	90.6	107.6	86.6	3.33	3.15	3.55	7.67	6.19	7.26	4.87	9.05	9.24	124.2	130.6	122.8	88.9	89.8
	Confidence	Annotated Sequence	Modifications	Qvality PEP	Qvality q-value	# PSMs	Master Protein Accessions	Positions in Master Proteins	Modifications in Master Proteins	Master Protein Descriptions	# Missed Cleavages	Abundance Ratio: (AKTa) / (EV)	Abundance Ratio: (SH3B CSKH) / (EV)	Abundance Ratio: (STAT5a) / (EV)	Abundance Ratio: (AKTa) / (SH3B CSKH)	Abundance Ratio: (STAT5a) / (SH3B CSKH)	Abundance Ratio (log2): (AKTa) / (EV)	Abundance Ratio (log2): (SH3B CSKH) / (EV)	Abundance Ratio (log2): (STAT5a) / (EV)	Abundance Ratio (log2): (AKTa) / (SH3B CSKH)	Abundance Ratio (log2): (STAT5a) / (SH3B CSKH)	Abundance Ratio Adj. P-Value: (AKTa) / (EV)	Abundance Ratio Adj. P-Value: (SH3B CSKH) / (EV)	Abundance Ratio Adj. P-Value: (STAT5a) / (EV)	Abundance Ratio Adj. P-Value: (AKTa) / (SH3B CSKH)	Abundance Ratio Adj. P-Value: (STAT5a) / (SH3B CSKH)	Abundances (Grouped): AKTa	Abundances (Grouped): EV	Abundances (Grouped): SH3B CSKH	Abundances (Grouped): TIP MIN	Abundances (Grouped) CV [%]: AKTa	Abundances (Grouped) CV [%]: SH3B CSKH	Abundances (Grouped) CV [%]: STAT5a	Abundances (Grouped) CV [%]: TIP MIN	Abundances (Scaled): F1: 130C, Sample, AKTa, 1	Abundances (Scaled): F1: 132C, Sample, AKTa, 3	Abundances (Scaled): F1: 126, Sample, EV, 1	Abundances (Scaled): F1: 127N, Sample, EV, 2	Abundances (Scaled): F1: 128N, Sample, EV, 3	Abundances (Scaled): F1: 130N, Sample, SH3B CSKH, 2	Abundances (Scaled): F1: 131N, Sample, SH3B CSKH, 3	Abundances (Scaled): F1: 127C, Sample, STAT5a, 1	Abundances (Scaled): F1: 129C, Sample, STAT5a, 3	Abundances (Scaled): F1: 132N, Sample, TIP MIN, 1	Abundances (Normalized): F1: 131C, Sample, AKTa, 2	Abundances (Normalized): F1: 132C, Sample, AKTa, 3	Abundances (Normalized): F1: 126, Sample, EV, 1	Abundances (Normalized): F1: 127N, Sample, EV, 2	Abundances (Normalized): F1: 128N, Sample, EV, 3
	High	[K].LVVDSHVQYR.[L]	1xTMTpro [N-Term]	0.000148834	0.000118358	1	Q6P2Q9	Q6P2Q9 [556-565]		Pre-mRNA-processing-splicing factor 8 [OS=Homo sapiens]	0
	High	[K].IMADNPSWDGEK.[T]	1xTMTpro [K12]; 1xTMTpro [N-Term]	2.92946e-05	0.000118358	3	Q6P2Q9	Q6P2Q9 [2199-2210]		Pre-mRNA-processing-splicing factor 8 [OS=Homo sapiens]	0	0.668	0.634	0.886	1.053	1.286	-0.58	-0.66	-0.17	0.07	0.36	0.951437	0.25209	0.999451	0.997542	0.481577	90.6	135.1	85	79.9	22.49	5.13	11.08	16.46	71.5	113.1	138.4	139.1	122.7	88.1	87.1	122.6	112	63.8	70.5	85.9	105.1	105.6	93.2
	High	[R].LNQSQREELGLIEQAYDNPHEALSR.[I]	1xTMTpro [N-Term]	3.97107e-06	0.000118358	5	Q6P2Q9	Q6P2Q9 [856-880]		Pre-mRNA-processing-splicing factor 8 [OS=Homo sapiens]	1	0.735	0.731	0.741	0.915	1.098	-0.44	-0.45	-0.43	-0.13	0.13	0.993773	0.752374	0.822932	0.997542	0.983732	93.4	139.5	88.1	75.5	27.61	8.81	8.59	7.88	70.2	122.8	95.5	139.2	153.1	101.8	87.5	113.8	96	75.3	25.9	34.1	26.5	38.6	42.5
	High	[R].LIVDHNIADYMTAK.[N]	1xTMTpro [K14]; 1xTMTpro [N-Term]	2.0268e-05	0.000118358	5	Q6P2Q9	Q6P2Q9 [999-1012]		Pre-mRNA-processing-splicing factor 8 [OS=Homo sapiens]	0	0.736	0.83	0.935	0.91	1.059	-0.44	-0.27	-0.1	-0.14	0.08	0.999951	0.947942	0.999451	0.997542	0.95723	90.8	120.9	99.6	83.3	14.19	7.23	5.3	6.94	81	107.2	120.9	123.4	112.8	102.4	99.6	113.8	105.4	77.9	144.3	170.3	192.1	196.1	179.3
	High	[K].GSELQLPFQACLK.[V]	1xCarbamidomethyl [C11]; 1xTMTpro [K13]; 1xTMTpro [N-Term]	1.17267e-05	0.000118358	3	Q6P2Q9	Q6P2Q9 [1886-1898]		Pre-mRNA-processing-splicing factor 8 [OS=Homo sapiens]	0	0.753	0.739	0.896	1.03	1.047	-0.41	-0.44	-0.16	0.04	0.07	0.999951	0.691664	0.999506	0.997542	0.992535	95.1	126.3	93.4	79.7	21.41	21.01	18.17	13.86	69.1	106.7	134.7	128.1	119.4	94.8	102.2	134.6	106.9	80.9	71.1	78.5	99.2	94.3	87.9
	High	[K].GTYFPTWEGLFWEK.[A]	1xTMTpro [K14]; 1xTMTpro [N-Term]	3.51779e-06	0.000118358	3	Q6P2Q9	Q6P2Q9 [1492-1505]		Pre-mRNA-processing-splicing factor 8 [OS=Homo sapiens]	0	0.736	0.693	0.852	1.061	1.228	-0.44	-0.53	-0.23	0.09	0.3	0.999951	0.520907	0.999451	0.994765	0.68435	97.3	131.7	86.3	74.8	19.09	6.32	11.36	10.56	72.3	104.7	124.1	136.7	136.2	94.7	83.5	113.5	93.9	70.3	73	76.1	90.2	99.3	98.9
	High	[K].GMLDPLEVHLLDFPNIVIK.[G]	1xTMTpro [K19]; 1xTMTpro [N-Term]	2.29328e-06	0.000118358	2	Q6P2Q9	Q6P2Q9 [1867-1885]		Pre-mRNA-processing-splicing factor 8 [OS=Homo sapiens]	0	0.82	0.822	1.075	0.935	1.2	-0.29	-0.28	0.1	-0.1	0.26	0.999951	0.966496	0.999451	0.997542	0.917115	102.1	104.8	109.2	81	11.9	28.68	17.25	13.75	85.4	101.5	104.1	95.3	132.1	63	108.5	133.2	98	80.5	20.5	19.2	19.7	18.1	25
	High	[R].GPGNPVPGPLAPLPDYMSEEK.[L]	1xTMTpro [K21]; 1xTMTpro [N-Term]	0.000196906	0.000118358	3	Q6P2Q9	Q6P2Q9 [9-29]		Pre-mRNA-processing-splicing factor 8 [OS=Homo sapiens]	0	0.683	0.66	0.87	1.158	1.308	-0.55	-0.6	-0.2	0.21	0.39	0.958444	0.49399	0.999451	0.982361	0.544283	89.9	131.6	85.5	81.1	18.63	8.73	4.97	18.58	90.6	110.5	132.6	129.5	141.3	86.1	93.2	118.8	107.6	58.3	40.6	58.8	70.6	68.9	75.2
	High	[K].HGDEIITSTTSNYETQTFSSK.[T]	1xTMTpro [K21]; 1xTMTpro [N-Term]	5.42912e-07	0.000118358	3	Q6P2Q9	Q6P2Q9 [2050-2070]		Pre-mRNA-processing-splicing factor 8 [OS=Homo sapiens]	0	0.646	0.732	0.794	0.882	1.279	-0.63	-0.45	-0.33	-0.18	0.36	0.927396	0.78491	0.951581	0.995335	0.659916	82.7	128	89.9	84.5	27.23	3.07	8.7	10.22	74.4	120	152.3	123.7	116.3	90.6	86.9	116.6	111.2	73	48.1	72.2	91.6	74.4	69.9
	High	[K].KNNVNVASLTQSEIR.[D]	1xTMTpro [K1]; 1xTMTpro [N-Term]	1.94634e-06	0.000118358	2	Q6P2Q9	Q6P2Q9 [1994-2008]		Pre-mRNA-processing-splicing factor 8 [OS=Homo sapiens]	1	0.775	0.801	1.138	1.18	1.617	-0.37	-0.32	0.19	0.24	0.69	0.999951	0.923136	0.999451	0.953685	0.345111	89.6	113.5	90.4	74.9	23.42	19.92	37.53	37.58	70.2	113.4	117	119.8	117.7	65.6	96.1	69.4	155.4	56.3	12.1	14.8	15.3	15.6	15.4
	High	[R].LANQLLTDLVDDNYFYLFDLK.[A]	1xTMTpro [K21]; 1xTMTpro [N-Term]	6.17777e-06	0.000118358	3	Q6P2Q9	Q6P2Q9 [241-261]		Pre-mRNA-processing-splicing factor 8 [OS=Homo sapiens]	0	0.756	0.633	1.005	1.134	1.708	-0.4	-0.66	0.01	0.18	0.77	0.999951	0.394751	0.999451	0.988992	0.116318	100.5	133	81.7	65.8	5.58	20.64	27.85	17.14	93.2	101.1	143.5	110.7	133.8	70.1	105	144.2	80.7	61.3	30.5	29.6	42	32.4	39.2
	High	[R].KGMLDPLEVHLLDFPNIVIK.[G]	2xTMTpro [K1; K20]; 1xTMTpro [N-Term]	3.23408e-05	0.000118358	1	Q6P2Q9	Q6P2Q9 [1866-1885]		Pre-mRNA-processing-splicing factor 8 [OS=Homo sapiens]	1	0.774	0.587	0.764	1.31	1.402	-0.37	-0.77	-0.39	0.39	0.49	0.999951	0.249324	0.912447	0.725466	0.414287	106.6	137.8	76	74.3	10.03	14.3	15.87	15.23	106.7	120.9	137.9	122.5	157.5	76.1	92.3	105.3	79.3	74.4	31.7	38.5	43.9	39	50.1
	High	[R].TSYEEFTHKDGVWNLQNEVTK.[E]	2xTMTpro [K9; K21]; 1xTMTpro [N-Term]	7.65202e-05	0.000118358	1	Q6P2Q9	Q6P2Q9 [1202-1222]		Pre-mRNA-processing-splicing factor 8 [OS=Homo sapiens]	1	0.621	0.625	0.99	0.921	1.492	-0.69	-0.68	-0.01	-0.12	0.58	0.871814	0.37153	0.999988	0.997542	0.245778	79.6	128.1	83.2	88	6.77	12.17	20.59	10.03	82.1	78	132.2	126.4	137.4	70.5	85.8	133	88.4	90.8	17.9	15.6	26.5	25.3	27.6
	High	[R].TDMIQALGGVEGILEHTLFK.[G]	1xTMTpro [K20]; 1xTMTpro [N-Term]	5.56132e-10	0.000118358	4	Q6P2Q9	Q6P2Q9 [1472-1491]		Pre-mRNA-processing-splicing factor 8 [OS=Homo sapiens]	0	0.652	0.706	0.805	0.96	1.13	-0.62	-0.5	-0.31	-0.06	0.18	0.947487	0.620828	0.980315	0.998204	0.950041	88.8	131.2	90.5	79.7	12.09	10.46	19.28	13.26	74.7	95.3	129.6	134.6	126.6	96	89.4	141.6	98.8	69.8	83.3	90.4	123	127.8	120.2
	High	[K].WNTALIGLMTYFR.[E]	1xTMTpro [N-Term]	4.11002e-05	0.000118358	2	Q6P2Q9	Q6P2Q9 [1263-1275]		Pre-mRNA-processing-splicing factor 8 [OS=Homo sapiens]	0	0.611	0.781	0.939	0.961	1.202	-0.71	-0.36	-0.09	-0.06	0.27	0.863012	0.875976	0.999451	0.998204	0.938309	94.8	123.3	96.3	69.9	13	13.46	7.09	6.05	78.4	99.6	128.4	59.9	185.7	80.1	103.7	120.5	106.7	72.8	28	28.3	36.5	17	52.8
	High	[R].YLTEHPDPNNENIVGYNNK.[K]	1xTMTpro [K19]; 1xTMTpro [N-Term]	4.51007e-07	0.000118358	3	Q6P2Q9	Q6P2Q9 [1113-1131]		Pre-mRNA-processing-splicing factor 8 [OS=Homo sapiens]	0	0.549	0.613	0.781	0.896	1.127	-0.87	-0.71	-0.36	-0.16	0.17	0.71024	0.284724	0.972659	0.997542	0.953299	81.3	136.4	92.7	85.1	24.42	9.73	1.11	5.18	73.2	113.5	133.5	150.9	116.7	90.7	99.4	104.2	102.3	83.2	69.3	98.9	116.3	131.5	101.7
	High	[R].YIQPWESEFIDSQR.[V]	1xTMTpro [N-Term]	1.4221e-06	0.000118358	7	Q6P2Q9	Q6P2Q9 [1371-1384]		Pre-mRNA-processing-splicing factor 8 [OS=Homo sapiens]	0	0.738	0.773	0.908	0.955	1.175	-0.44	-0.37	-0.14	-0.07	0.23	0.999951	0.821511	0.999988	0.998844	0.750839	93.3	123.6	85.2	83.1	15.24	8.21	9.81	9.54	76.9	104.6	109.1	128.5	125.7	99.3	86.6	118.6	98.8	76.8	73.8	81.5	84.9	100	97.9
	High	[K].VPGLPTPIENMILR.[Y]	1xTMTpro [N-Term]	0.000134702	0.000118358	2	Q6P2Q9	Q6P2Q9 [728-741]		Pre-mRNA-processing-splicing factor 8 [OS=Homo sapiens]	0	0.644	0.62	0.924	1.174	1.262	-0.63	-0.69	-0.11	0.23	0.34	0.910335	0.391963	0.999451	0.981342	0.687467	83.4	130.6	90.6	77.5	36.3	14.32	4.3	22.7	63.2	128.5	98.1	131.6	147.2	71.6	91.3	118.7	111.7	62.2	20	30.6	23.3	31.3	35
	High	[K].NNVNVASLTQSEIR.[D]	1xTMTpro [N-Term]	2.10234e-07	0.000118358	1	Q6P2Q9	Q6P2Q9 [1995-2008]		Pre-mRNA-processing-splicing factor 8 [OS=Homo sapiens]	0	0.834	0.748	0.978	0.832	1.016	-0.26	-0.42	-0.03	-0.27	0.02	0.999951	0.865387	0.999451	0.994765	0.999848	95.1	113.5	82.4	91.8	20.8	24.83	19.45	14.01	105.3	95.9	126.3	111.2	114.6	83.2	122.9	123.5	118.3	74.2	12.8	17.7	23.4	20.6	21.2
	High	[R].QGYNMLNLLIHR.[K]	1xTMTpro [N-Term]	2.24473e-06	0.000118358	1	Q6P2Q9	Q6P2Q9 [499-510]		Pre-mRNA-processing-splicing factor 8 [OS=Homo sapiens]	0	0.784	0.842	1.11	0.943	1.317	-0.35	-0.25	0.15	-0.08	0.4	0.999951	0.97834	0.998086	0.999737	0.732308	87.3	107.9	90.9	98	21.07	10.2	3.26	10.93	70.8	108.4	90.3	115.3	109.5	94.1	92.3	117.7	121.6	89.2	24.4	29.8	24.8	31.7	30.1
	High	[R].QILMASGSTTFTK.[I]	1xTMTpro [K13]; 1xTMTpro [N-Term]	0.000134702	0.000118358	1	Q6P2Q9	Q6P2Q9 [1246-1258]		Pre-mRNA-processing-splicing factor 8 [OS=Homo sapiens]	0	0.724	0.578	0.774	1.261	1.209	-0.47	-0.79	-0.37	0.33	0.27	0.977748	0.246831	0.922771	0.93022	0.940568	95.3	132.2	87.1	80.1	44.52	10.78	4.24	8.76	45	95.2	150.4	132	131.4	93.7	75.5	105.1	111	91.9	22.6	17.7	28	24.5	24.4
	High	[K].MNSSCADILLFASYK.[W]	1xCarbamidomethyl [C5]; 1xTMTpro [K15]; 1xTMTpro [N-Term]	3.20637e-06	0.000118358	2	Q6P2Q9	Q6P2Q9 [1622-1636]		Pre-mRNA-processing-splicing factor 8 [OS=Homo sapiens]	0	0.697	0.639	0.825	1.091	1.245	-0.52	-0.65	-0.28	0.13	0.32	0.959686	0.485103	0.993075	0.991461	0.712864	93.7	130.6	85.9	82.1	10.43	20.2	4.17	3.59	80.3	98.5	124	134.8	131.1	86.2	103.1	115.6	108.1	82.4	41.3	43.2	54.5	59.2	57.6
	High	[K].NLNYLHLDYNFNLKPVK.[T]	2xTMTpro [K14; K17]; 1xTMTpro [N-Term]	0.000222029	0.000118358	1	Q6P2Q9	Q6P2Q9 [512-528]		Pre-mRNA-processing-splicing factor 8 [OS=Homo sapiens]	0	0.709	0.801	0.903	1.093	1.115	-0.5	-0.32	-0.15	0.13	0.16	0.957682	0.922717	0.999451	0.994765	0.977584	103.6	115.2	94.8	83.6	14.28	2.72	17.55	4.37	102.5	106.4	146.8	114	94	91.2	96.4	132.6	96.8	83.3	27.5	36.2	50	38.8	32
	High	[R].SGMSHEEDQLIPNLYR.[Y]	1xTMTpro [N-Term]	9.07588e-06	0.000118358	3	Q6P2Q9	Q6P2Q9 [1355-1370]		Pre-mRNA-processing-splicing factor 8 [OS=Homo sapiens]	0	0.749	0.726	0.729	1.096	1.213	-0.42	-0.46	-0.46	0.13	0.28	0.999951	0.797842	0.884447	0.991894	0.848662	97.8	130.7	95.1	80	10.85	12.14	13.05	16.02	98.5	105	131.6	138	127.9	100.2	95.7	96	120.1	61.5	30	37.2	46.6	48.9	45.3
	High	[R].SGMSHEEDQLIPNLYR.[Y]	1xOxidation [M3]; 1xTMTpro [N-Term]	4.76343e-05	0.000118358	3	Q6P2Q9	Q6P2Q9 [1355-1370]		Pre-mRNA-processing-splicing factor 8 [OS=Homo sapiens]	0	0.754	0.817	0.817	0.936	1	-0.41	-0.29	-0.29	-0.09	0	0.999951	0.966496	0.983703	0.999925	0.999848	91.7	124.9	97.9	84.6	10.36	8.82	2.2	13.68	79.1	92.6	126.1	128.5	116.1	86.7	98.8	103	98.7	85.4	35.7	34.1	46.5	47.4	42.8
	High	[K].SQEPLPDDDEEFELPEFVEPFLK.[D]	1xTMTpro [K23]; 1xTMTpro [N-Term]	0.000156905	0.000118358	3	Q6P2Q9	Q6P2Q9 [367-389]		Pre-mRNA-processing-splicing factor 8 [OS=Homo sapiens]	0	1.019	0.724	1.06	1.385	1.552	0.03	-0.47	0.08	0.47	0.63	0.999951	0.816091	0.999451	0.673181	0.279509	99.4	126.2	91.3	79.8	24.07	33.46	20.58	1.93	132.3	97.4	123.7	127.2	95.6	60.3	120.6	138.9	101.3	78.8	13.6	15.9	20.2	20.7	15.6
	High	[K].QNPFWWTHQR.[H]	1xTMTpro [N-Term]	0.000152822	0.000118358	1	Q6P2Q9	Q6P2Q9 [1450-1459]		Pre-mRNA-processing-splicing factor 8 [OS=Homo sapiens]	0	0.695	0.826	0.926	1.08	1.2	-0.52	-0.28	-0.11	0.11	0.26	0.948495	0.956413	0.999451	0.994765	0.905047	86.3	124.1	93.3	81.5	13.87	16.03	27.15	1.47	87.4	102.9	125.7	128.1	114.4	111.6	94.5	116.4	76.2	82.4	15.9	20.9	25.6	26.1	23.3
	High	[K].QTDVGITHFR.[S]	1xTMTpro [N-Term]	3.05638e-05	0.000118358	2	Q6P2Q9	Q6P2Q9 [1345-1354]		Pre-mRNA-processing-splicing factor 8 [OS=Homo sapiens]	0	0.772	0.764	0.898	0.978	1.159	-0.37	-0.39	-0.16	-0.03	0.21	0.999951	0.815037	0.999451	0.997542	0.905047	91.1	121.9	93.3	85.7	8.97	0.17	2.11	4.96	89.3	104.3	115.7	120.3	126.9	92	92.3	106.8	103.7	84.6	60.4	70	77.6	80.8	85.2
	High	[R].DIILGMEISAPSQQR.[Q]	1xTMTpro [N-Term]	3.09988e-05	0.000118358	1	Q6P2Q9	Q6P2Q9 [2009-2023]		Pre-mRNA-processing-splicing factor 8 [OS=Homo sapiens]	0	0.819	0.614	0.999	1.321	1.508	-0.29	-0.7	0	0.4	0.59	0.999951	0.397327	0.999988	0.847918	0.378649	106.6	113.3	80.7	86.4	19.99	19.02	30.79	6.55	76.2	113.3	93	148.5	113	80.5	69.3	151.9	112.8	78.3	14.5	15.5	12.7	20.3	15.4
	High	[R].DINLQDEDWNEFNDINK.[I]	1xTMTpro [K17]; 1xTMTpro [N-Term]	7.7046e-06	0.000118358	4	Q6P2Q9	Q6P2Q9 [285-301]		Pre-mRNA-processing-splicing factor 8 [OS=Homo sapiens]	0	0.613	0.558	0.787	0.795	1.247	-0.71	-0.84	-0.35	-0.33	0.32	0.910335	0.10928	0.977793	0.991461	0.733781	80	141.2	79.7	92.3	25.15	21.32	7.94	10.6	61.1	77.9	137.7	142.7	127.2	77.7	109.8	95.8	104.1	83.3	43.2	33.3	58.7	60.9	54.3
	High	[K].DNPNLLFNMCGFECR.[I]	2xCarbamidomethyl [C10; C14]; 1xTMTpro [N-Term]	1.16435e-05	0.000118358	1	Q6P2Q9	Q6P2Q9 [1181-1195]		Pre-mRNA-processing-splicing factor 8 [OS=Homo sapiens]	0
	High	[K].DGVWNLQNEVTK.[E]	1xTMTpro [K12]; 1xTMTpro [N-Term]	8.51246e-06	0.000118358	4	Q6P2Q9	Q6P2Q9 [1211-1222]		Pre-mRNA-processing-splicing factor 8 [OS=Homo sapiens]	0	0.757	0.68	0.914	1.132	1.218	-0.4	-0.56	-0.13	0.18	0.28	0.999951	0.55546	0.999988	0.979319	0.775824	97.4	128.7	88.3	78	12.21	1.78	9.03	10.96	86.7	110.5	116.7	127.7	129.9	85.4	88.3	106.7	98.8	76.9	85.3	97.6	103	112.7	114.7
	High	[K].DGPYITAEEAVAVYTTTVHWLESR.[R]	1xTMTpro [N-Term]	2.99884e-08	0.000118358	3	Q6P2Q9	Q6P2Q9 [797-820]		Pre-mRNA-processing-splicing factor 8 [OS=Homo sapiens]	0
	High	[R].FGNAFHLCR.[E]	1xCarbamidomethyl [C8]; 1xTMTpro [N-Term]	8.08684e-05	0.000118358	1	Q6P2Q9	Q6P2Q9 [540-548]		Pre-mRNA-processing-splicing factor 8 [OS=Homo sapiens]	0	0.595	0.665	0.762	0.895	1.146	-0.75	-0.59	-0.39	-0.16	0.2	0.875667	0.364259	0.948923	0.997542	0.955837	84.1	142	93.9	72.5	5.01	12.28	9.05	6.53	79.3	87.7	141.2	139.3	140.1	92.6	88.2	121.6	103	63.9	31.9	33.7	54.3	53.6	53.9
	High	[K].FGFVDAQKEDMPPEHVR.[K]	1xTMTpro [K8]; 1xTMTpro [N-Term]	5.51812e-05	0.000118358	3	Q6P2Q9	Q6P2Q9 [51-67]		Pre-mRNA-processing-splicing factor 8 [OS=Homo sapiens]	1	0.841	0.843	0.928	1.116	1.131	-0.25	-0.25	-0.11	0.16	0.18	0.999951	0.978766	0.999988	0.99456	0.953299	99.5	118.3	98.9	83.9	24.26	23.31	12.87	11.51	68.2	111.9	130.7	120	108.7	68.7	100.3	124.7	100.9	75	46.5	51.5	60.2	55.3	50
	High	[R].EAVVNTQELLDLLVK.[C]	1xTMTpro [K15]; 1xTMTpro [N-Term]	3.15709e-07	0.000118358	3	Q6P2Q9	Q6P2Q9 [1276-1290]		Pre-mRNA-processing-splicing factor 8 [OS=Homo sapiens]	0	0.667	0.712	0.866	1.184	1.242	-0.58	-0.49	-0.21	0.24	0.31	0.957364	0.742151	0.999451	0.934643	0.802955	98.5	123.9	86.2	81.7	12.02	3.01	4.88	7.17	81.3	102.7	123.8	116.7	153.9	83.1	86.1	109.7	110.7	75.4	37.8	39.4	47.6	44.8	59.1
	High	[R].EELGLIEQAYDNPHEALSR.[I]	1xTMTpro [N-Term]	1.82282e-07	0.000118358	3	Q6P2Q9	Q6P2Q9 [862-880]		Pre-mRNA-processing-splicing factor 8 [OS=Homo sapiens]	0	0.759	0.627	0.806	1.209	1.262	-0.4	-0.67	-0.31	0.27	0.34	0.999951	0.433024	0.980315	0.87693	0.659916	99.3	130.9	82.1	84	3.73	12.11	8.62	6.05	103	97.6	140.8	117.4	128.6	95.3	80.7	113.6	101.9	80.6	44.4	45.1	65.1	54.3	59.5
	High	[K].ADWWTNTAHYNR.[E]	1xTMTpro [N-Term]	3.37402e-05	0.000118358	2	Q6P2Q9	Q6P2Q9 [747-758]		Pre-mRNA-processing-splicing factor 8 [OS=Homo sapiens]	0	0.682	0.697	0.894	0.979	1.283	-0.55	-0.52	-0.16	-0.03	0.36	0.974041	0.498659	0.999451	0.997542	0.648791	79.6	127.3	88.8	93.2	13.88	7.25	4.43	20.07	82.4	90	105.1	139.3	131.9	95.7	91.9	108.1	117.9	70.1	26.9	35.5	41.5	55	52.1
	High	[R].AISAANLHLR.[T]	1xTMTpro [N-Term]	2.04123e-05	0.000118358	2	Q6P2Q9	Q6P2Q9 [2077-2086]		Pre-mRNA-processing-splicing factor 8 [OS=Homo sapiens]	0	0.618	0.717	0.88	0.962	1.101	-0.69	-0.48	-0.19	-0.06	0.14	0.857884	0.614732	0.999451	0.997542	0.983732	83.6	135.1	96.8	77.9	20.34	11.17	8.75	3.66	79.2	113.1	135.6	133.8	112.6	95.9	103	119.3	101	77.1	72.2	98.7	118.3	116.7	98.2
	High	[R].ASEMAGPPQMPNDFLSFQDIATEAAHPIR.[L]	1xTMTpro [N-Term]	1.90514e-06	0.000118358	1	Q6P2Q9	Q6P2Q9 [1058-1086]		Pre-mRNA-processing-splicing factor 8 [OS=Homo sapiens]	0
	High	[K].ATEPQMVLFNLYDDWLK.[T]	1xTMTpro [K17]; 1xTMTpro [N-Term]	3.15709e-07	0.000118358	4	Q6P2Q9	Q6P2Q9 [1909-1925]		Pre-mRNA-processing-splicing factor 8 [OS=Homo sapiens]	0	0.776	0.691	0.915	1.135	1.151	-0.37	-0.53	-0.13	0.18	0.2	0.999951	0.627148	0.999451	0.981754	0.95028	96.8	123.3	85.3	81.9	3.46	15.23	9.18	6.37	99.9	94.8	119.1	120.7	137.6	106.8	83.5	114.9	96.1	80.1	39.1	39.6	49.7	50.4	57.4
	High	[R].FLGFFMVPAQSSWNYNFMGVR.[H]	1xTMTpro [N-Term]	3.72417e-05	0.000118358	1	Q6P2Q9	Q6P2Q9 [2267-2287]		Pre-mRNA-processing-splicing factor 8 [OS=Homo sapiens]	0
	High	[R].AAVMHDILDMMPEGIK.[Q]	1xTMTpro [K16]; 1xTMTpro [N-Term]	0.000103519	0.000118358	1	Q6P2Q9	Q6P2Q9 [687-702]		Pre-mRNA-processing-splicing factor 8 [OS=Homo sapiens]	0	0.726	0.702	0.844	1.043	1.298	-0.46	-0.51	-0.24	0.06	0.38	0.984653	0.683726	0.994226	0.994765	0.500586	95.2	130	91.2	62.9	2.47	6.33	11.2	20.46	92.1	94	126.7	146	128.3	81.5	90.1	119.3	99.4	62.1	44	42.7	57.6	66.4	58.3
	High	[R].AQIAGYLYGVSPPDNPQVK.[E]	1xTMTpro [K19]; 1xTMTpro [N-Term]	5.51204e-06	0.000118358	2	Q6P2Q9	Q6P2Q9 [2122-2140]		Pre-mRNA-processing-splicing factor 8 [OS=Homo sapiens]	0	0.686	0.733	1.154	0.976	1.576	-0.54	-0.45	0.21	-0.03	0.66	0.930668	0.828159	0.994532	0.997542	0.278193	92.7	119.2	87.3	76.9	28.99	34.63	6.17	12.63	58	106	119.3	135.3	107.5	52	108.6	137.8	124.1	75.8	14.9	17	19.1	21.7	17.2
	High	[K].EQSQLTATQTR.[T]	1xTMTpro [N-Term]	0.000248199	0.000238006	1	Q6P2Q9	Q6P2Q9 [2035-2045]		Pre-mRNA-processing-splicing factor 8 [OS=Homo sapiens]	0
	High	[K].YELQLANPK.[E]	1xTMTpro [K9]; 1xTMTpro [N-Term]	0.000379244	0.000238006	3	Q6P2Q9	Q6P2Q9 [2294-2302]		Pre-mRNA-processing-splicing factor 8 [OS=Homo sapiens]	0	0.671	0.713	0.842	0.942	1.181	-0.57	-0.49	-0.25	-0.09	0.24	0.974041	0.479009	0.999451	0.997542	0.821626	86.7	129.1	91.9	83.7	18.52	1.08	7.82	5.32	77.8	110.9	132.7	130	120.2	92.7	90.9	112.3	96.7	77.2	120.4	153	183	179.4	165.8
	High	[K].ELGGLGMLSMGHVLIPQSDLR.[W]	1xTMTpro [N-Term]	0.000376951	0.000238006	1	Q6P2Q9	Q6P2Q9 [1321-1341]		Pre-mRNA-processing-splicing factor 8 [OS=Homo sapiens]	0
	High	[R].RLTLEDLEDSWDR.[G]	1xTMTpro [N-Term]	0.000278676	0.000238006	3	Q6P2Q9	Q6P2Q9 [1402-1414]		Pre-mRNA-processing-splicing factor 8 [OS=Homo sapiens]	1	0.577	0.714	0.805	0.809	1.015	-0.79	-0.49	-0.31	-0.31	0.02	0.847514	0.723856	0.980315	0.994765	0.999848	81.1	133.4	94	81.7	9.68	12.46	17.63	16.14	73.2	78	126.7	156	128.4	81.4	104.2	88.1	105.8	78.7	38	33.6	54.6	67.2	55.3
	High	[K].ATEPQMVLFNLYDDWLK.[T]	1xOxidation [M6]; 1xTMTpro [K17]; 1xTMTpro [N-Term]	0.000418048	0.000238006	1	Q6P2Q9	Q6P2Q9 [1909-1925]		Pre-mRNA-processing-splicing factor 8 [OS=Homo sapiens]	0	0.722	0.938	0.963	0.803	1.015	-0.47	-0.09	-0.05	-0.32	0.02	0.965164	0.999957	0.999451	0.994765	0.999848	82.8	110	103.2	95.2	19.66	2.2	7.48	7.66	79.4	69.3	105.4	174.2	96	102.6	98.8	106.5	92.4	82.9	17.9	12.3	18.7	30.8	17
	High	[K].TEDPDLPAFYFDPLINPISHR.[H]	1xTMTpro [N-Term]	0.00028037	0.000238006	2	Q6P2Q9	Q6P2Q9 [342-362]		Pre-mRNA-processing-splicing factor 8 [OS=Homo sapiens]	0	0.711	0.831	0.92	0.856	1.208	-0.49	-0.27	-0.12	-0.22	0.27	0.974383	0.976264	0.999451	0.997542	0.926565	83.7	115.6	105.3	86.6	17.87	18.21	10.41	33.86	84.5	91	116.6	95.8	127.9	107.1	106.3	107.3	109.8	67.1	9.6	13.7	17.5	14.4	19.2
	High	[R].FSPIPFPPLSYK.[H]	1xTMTpro [K12]; 1xTMTpro [N-Term]	0.000379244	0.000238006	1	Q6P2Q9	Q6P2Q9 [822-833]		Pre-mRNA-processing-splicing factor 8 [OS=Homo sapiens]	0	0.659	0.696	0.715	0.947	1.135	-0.6	-0.52	-0.48	-0.08	0.18	0.926309	0.723856	0.757748	0.999356	0.968456	90.7	124.2	88.3	88	21.2	5.49	15.25	16.2	87.9	117.7	147.5	120.4	119.9	83.8	85.6	105.5	113	85.4	18	26.8	33.6	27.4	27.3
	High	[K].ETGYTYILPK.[N]	1xTMTpro [K10]; 1xTMTpro [N-Term]	0.000324104	0.000238006	2	Q6P2Q9	Q6P2Q9 [2099-2108]		Pre-mRNA-processing-splicing factor 8 [OS=Homo sapiens]	0	0.661	0.685	0.867	0.97	1.262	-0.6	-0.55	-0.21	-0.04	0.34	0.930668	0.443816	0.999451	0.997542	0.608841	84.1	129.6	89	85.1	16.42	6.85	5.56	13.23	80.2	106.2	121.3	125.6	137.7	86.3	94.4	118.9	107.5	72.2	77.4	100.9	115.2	119.3	130.8
	High	[K].ITDAYLDQYLWYEADK.[R]	1xTMTpro [K16]; 1xTMTpro [N-Term]	0.00143409	0.000256217	1	Q6P2Q9	Q6P2Q9 [917-932]		Pre-mRNA-processing-splicing factor 8 [OS=Homo sapiens]	0
	High	[K].ALNMAIPGGPK.[F]	1xTMTpro [K11]; 1xTMTpro [N-Term]	0.000475779	0.000256217	2	Q6P2Q9	Q6P2Q9 [268-278]		Pre-mRNA-processing-splicing factor 8 [OS=Homo sapiens]	0	0.642	0.718	0.895	0.921	1.116	-0.64	-0.48	-0.16	-0.12	0.16	0.944751	0.632829	0.999988	0.997542	0.95723	85.2	125.1	92.5	85.3	20.75	5.74	11.31	4.96	68.7	104.2	124.1	131.5	124.1	91.7	99.4	124.2	111	78.1	93.1	114.9	136.8	145	136.8
	High	[K].LLENMPMPWEQIR.[D]	1xTMTpro [N-Term]	0.000878979	0.000256217	1	Q6P2Q9	Q6P2Q9 [102-114]		Pre-mRNA-processing-splicing factor 8 [OS=Homo sapiens]	0
	High	[K].LLILALER.[L]	1xTMTpro [N-Term]	0.00139629	0.000256217	2	Q6P2Q9	Q6P2Q9 [838-845]		Pre-mRNA-processing-splicing factor 8 [OS=Homo sapiens]	0	0.575	0.627	0.752	0.979	1.282	-0.8	-0.67	-0.41	-0.03	0.36	0.785526	0.310369	0.892969	0.997542	0.802836	87	135.9	86.8	81	29.77	2.05	21.78	11.81	58.7	109.4	140	155.9	135.3	91.5	89.4	112.7	76.6	67.9	27.7	33.9	43.3	48.2	41.9
	High	[K].IIHTSVWAGQK.[R]	1xTMTpro [K11]; 1xTMTpro [N-Term]	0.000752165	0.000256217	2	Q6P2Q9	Q6P2Q9 [1821-1831]		Pre-mRNA-processing-splicing factor 8 [OS=Homo sapiens]	0	0.714	0.871	0.943	0.882	1.08	-0.49	-0.2	-0.08	-0.18	0.11	0.982381	0.986932	0.999988	0.997542	0.989723	84.4	118.1	96.6	85.1	7.19	6.5	9.75	13.08	80.7	92.9	124.1	119.1	108.7	96.4	97.3	116.8	102.5	69.2	56.1	61.4	82	78.6	71.8
	High	[R].HTLAYDK.[G]	1xTMTpro [K7]; 1xTMTpro [N-Term]	0.000461253	0.000256217	1	Q6P2Q9	Q6P2Q9 [1428-1434]		Pre-mRNA-processing-splicing factor 8 [OS=Homo sapiens]	0	0.664	0.692	0.865	0.901	1.127	-0.59	-0.53	-0.21	-0.15	0.17	0.954467	0.469643	0.999451	0.997542	0.929066	88	132.6	91.7	78.1	10.69	10.38	6.51	10.74	78.3	97	135.8	132.3	113.9	91.5	107.6	117.5	109.5	70.7	66	72.9	102	99.4	85.5
	High	[R].QQIAEIEK.[Q]	1xTMTpro [K8]; 1xTMTpro [N-Term]	0.00180321	0.000256217	2	Q6P2Q9	Q6P2Q9 [2024-2031]		Pre-mRNA-processing-splicing factor 8 [OS=Homo sapiens]	0	0.611	0.669	0.905	0.913	1.174	-0.71	-0.58	-0.14	-0.13	0.23	0.84832	0.123904	0.999451	0.997542	0.444677	84.5	126.8	93.4	82.3	18.69	6.54	4.16	10.84	76.4	108.2	125	138.7	120.9	92.2	95	113.2	111.6	74.1	190.8	247.7	286.3	317.5	276.8
	High	[R].QNTDKGNNPK.[G]	2xTMTpro [K5; K10]; 1xTMTpro [N-Term]	0.00161331	0.000256217	2	Q6P2Q9	Q6P2Q9 [2240-2249]		Pre-mRNA-processing-splicing factor 8 [OS=Homo sapiens]	1	0.755	0.92	0.925	0.978	1.066	-0.41	-0.12	-0.11	-0.03	0.09	0.999951	0.999957	0.999451	0.997542	0.992535	93.2	116.9	96.7	86.9	18.72	10.73	2.43	12.8	78.3	113.5	103.8	128	115.4	94.1	113.5	101.8	106.8	72.6	103.4	127.5	116.6	143.8	129.6
	High	[K].ASGFEESMK.[W]	1xTMTpro [K9]; 1xTMTpro [N-Term]	0.00143409	0.000256217	2	Q6P2Q9	Q6P2Q9 [1506-1514]		Pre-mRNA-processing-splicing factor 8 [OS=Homo sapiens]	0	0.692	0.669	0.969	0.941	1.282	-0.53	-0.58	-0.05	-0.09	0.36	0.972777	0.43891	0.999451	0.998821	0.500209	89.1	128.7	86	85.8	13.09	16.33	8.82	18.77	76.4	99.4	137.5	127	111.2	84.9	108.7	104	109	66.9	63	71.3	98.6	91.1	79.7
	High	[R].SLPVEEQPK.[Q]	1xTMTpro [K9]; 1xTMTpro [N-Term]	0.00211808	0.000256217	2	Q6P2Q9	Q6P2Q9 [1851-1859]		Pre-mRNA-processing-splicing factor 8 [OS=Homo sapiens]	0	0.715	0.77	0.893	0.959	1.182	-0.48	-0.38	-0.16	-0.06	0.24	0.987534	0.911998	0.999451	0.998204	0.875845	88.1	123.2	94.8	81.3	2.11	4.74	7.51	2.89	88.8	91.9	124.1	130.1	117.3	88.1	95.9	100.7	113.4	81.7	52.1	54.1	73	76.5	69
	High	[K].RQEAIAQNR.[R]	1xTMTpro [N-Term]	0.000500171	0.000256217	4	Q6P2Q9	Q6P2Q9 [1393-1401]		Pre-mRNA-processing-splicing factor 8 [OS=Homo sapiens]	1	0.955	0.884	0.949	0.911	0.957	-0.07	-0.18	-0.08	-0.13	-0.06	0.999951	0.999957	0.999988	0.997542	0.999848	96.9	101.5	97.8	107.5	21.1	19.76	25.51	24.38	68.5	94.7	93.6	108.1	99.2	95.6	112.4	140.8	94.1	82.1	66.2	59.7	59	68.1	62.5
	High	[K].DLILADYGK.[K]	1xTMTpro [K9]; 1xTMTpro [N-Term]	0.00043637	0.000256217	3	Q6P2Q9	Q6P2Q9 [1985-1993]		Pre-mRNA-processing-splicing factor 8 [OS=Homo sapiens]	0	0.589	0.652	0.782	0.922	1.233	-0.76	-0.62	-0.36	-0.12	0.3	0.850155	0.249027	0.97191	0.998191	0.699339	82.7	140.3	87.3	80	16.61	11.8	2.37	5.56	76.4	103.3	141.9	137.1	130.8	102.4	85.3	110.2	105.2	74.9	106.2	135.8	186.6	180.3	172
	High	[K].EVGIEFMDLYSHLVPVYDVEPLEK.[I]	1xTMTpro [K24]; 1xTMTpro [N-Term]	0.000615156	0.000256217	3	Q6P2Q9	Q6P2Q9 [893-916]		Pre-mRNA-processing-splicing factor 8 [OS=Homo sapiens]	0	0.846	0.755	0.905	1.042	1.141	-0.24	-0.41	-0.14	0.06	0.19	0.999951	0.860605	0.999451	0.995634	0.936183	98.9	123.9	94.9	74	12.28	8.06	15.79	7.26	84.9	102	132.6	127.9	102.1	85.9	97.9	120	111.7	76.4	40.1	37.8	49.2	47.4	37.9
	High	[K].LDWVEVGLQVCR.[Q]	1xCarbamidomethyl [C11]; 1xTMTpro [N-Term]	0.000681296	0.000256217	1	Q6P2Q9	Q6P2Q9 [487-498]		Pre-mRNA-processing-splicing factor 8 [OS=Homo sapiens]	0
	High	[R].FPPVVFYTPK.[E]	1xTMTpro [K10]; 1xTMTpro [N-Term]	0.00146001	0.000256217	2	Q6P2Q9	Q6P2Q9 [1311-1320]		Pre-mRNA-processing-splicing factor 8 [OS=Homo sapiens]	0	0.688	0.676	0.759	0.945	1.166	-0.54	-0.57	-0.4	-0.08	0.22	0.957325	0.633958	0.907371	0.998204	0.914319	94.1	133.6	87	79.8	15.02	8.35	19.65	10.23	74.1	93.3	107.8	132.4	146.1	86.2	98.7	141.6	104.5	82.9	36	33.6	38.8	47.7	52.6
	High	[K].WQQLQAK.[R]	1xTMTpro [K7]; 1xTMTpro [N-Term]	0.00107142	0.000256217	3	Q6P2Q9	Q6P2Q9 [37-43]		Pre-mRNA-processing-splicing factor 8 [OS=Homo sapiens]	0	0.672	0.706	0.873	1.069	1.265	-0.57	-0.5	-0.2	0.1	0.34	0.940442	0.254736	0.999988	0.994765	0.166199	88.2	126.8	87.1	87.1	15.53	4.14	0.52	10	84.8	111.6	126.1	130.8	121.8	82	86.6	110.1	109.5	73.6	304.5	387.4	437.7	454	422.8
	High	[R].ALDIPLVK.[N]	1xTMTpro [K8]; 1xTMTpro [N-Term]	0.00135973	0.000256217	3	Q6P2Q9	Q6P2Q9 [421-428]		Pre-mRNA-processing-splicing factor 8 [OS=Homo sapiens]	0	0.705	0.678	0.888	1.08	1.223	-0.51	-0.56	-0.17	0.11	0.29	0.974133	0.171016	0.999506	0.993196	0.317885	92.7	125.5	85.8	84.6	17.12	4.87	3.73	10.6	79.3	111.4	124.9	131	123.3	85.4	92.4	110.9	112	73.2	187.2	225.8	253.3	265.6	250
	High	[R].KWQQLQAK.[R]	2xTMTpro [K1; K8]; 1xTMTpro [N-Term]	0.00158403	0.000256217	3	Q6P2Q9	Q6P2Q9 [36-43]		Pre-mRNA-processing-splicing factor 8 [OS=Homo sapiens]	1	0.578	0.837	0.808	0.845	1.069	-0.79	-0.26	-0.31	-0.24	0.1	0.779173	0.974654	0.985445	0.994765	0.992535	82.7	124.4	99.5	86.9	16.87	3.22	4.56	3.25	64.7	91	112	147.6	124.3	97.9	104.1	106.3	100.5	89	69.4	76.3	94	123.8	104.3
	High	[K].YYVLNALK.[H]	1xTMTpro [K8]; 1xTMTpro [N-Term]	0.000996111	0.000256217	2	Q6P2Q9	Q6P2Q9 [453-460]		Pre-mRNA-processing-splicing factor 8 [OS=Homo sapiens]	0	0.799	0.742	1.052	1.012	1.462	-0.32	-0.43	0.07	0.02	0.55	0.999951	0.762129	0.999451	0.997542	0.235022	86.2	114.5	84.3	94.5	3.8	8.68	1.9	7.01	84.4	90.5	124.7	104	113.4	77.1	91.6	121.9	119.3	93.6	46.5	49.3	67.9	56.7	61.8
	High	[K].WNVSRPSLLADSK.[D]	1xTMTpro [K13]; 1xTMTpro [N-Term]	0.00139629	0.000256217	2	Q6P2Q9	Q6P2Q9 [1637-1649]		Pre-mRNA-processing-splicing factor 8 [OS=Homo sapiens]	0	0.783	0.772	0.938	0.991	1.108	-0.35	-0.37	-0.09	-0.01	0.15	0.999951	0.820765	0.999988	0.997542	0.949791	93.6	120.1	91.3	90.4	20.52	6.13	6.82	8.72	75.4	114.5	96.3	125.7	123.4	97	86	101.1	115.8	80.1	68.1	81	68.2	89	87.4
	High	[R].EHCPAGQPVK.[V]	1xCarbamidomethyl [C3]; 1xTMTpro [K10]; 1xTMTpro [N-Term]	0.000439059	0.000256217	1	Q6P2Q9	Q6P2Q9 [433-442]		Pre-mRNA-processing-splicing factor 8 [OS=Homo sapiens]	0	0.68	0.68	0.903	1.076	1.429	-0.56	-0.56	-0.15	0.11	0.52	0.957682	0.617091	0.999451	0.994765	0.188835	87.1	128.1	82.7	86.5	15	6.19	8.22	5.66	79.5	106.1	133.7	128.3	109.1	81.1	82.8	102.4	120.2	83	57.1	69.4	87.5	84	71.4
	High	[R].VESHFDLELR.[A]	1xTMTpro [N-Term]	0.000441767	0.000256217	3	Q6P2Q9	Q6P2Q9 [677-686]		Pre-mRNA-processing-splicing factor 8 [OS=Homo sapiens]	0	0.632	0.741	0.717	0.814	1.006	-0.66	-0.43	-0.48	-0.3	0.01	0.879644	0.749833	0.853637	0.991031	0.999848	77.9	128.9	99.7	92	11.97	2.91	10.06	8.45	77.5	94.6	122.6	128.2	146.1	95	100.4	87.9	101	79.1	72.8	89.1	115.5	120.8	137.6
	High	[K].TAEEVAALIR.[S]	1xTMTpro [N-Term]	0.00308318	0.000332799	4	Q6P2Q9	Q6P2Q9 [1841-1850]		Pre-mRNA-processing-splicing factor 8 [OS=Homo sapiens]	0
	High	[R].TILQHLSEAWR.[C]	1xTMTpro [N-Term]	0.00237647	0.000332799	1	Q6P2Q9	Q6P2Q9 [708-718]		Pre-mRNA-processing-splicing factor 8 [OS=Homo sapiens]	0	0.778	0.797	0.804	0.977	1.034	-0.36	-0.33	-0.32	-0.03	0.05	0.999951	0.931295	0.975205	0.997542	0.998508	98.1	125.4	100.5	76.1	16.24	2.27	11.51	16.88	75.5	104.3	123.9	124.5	122.7	99.2	95.4	119	98.6	71.2	36.6	39.4	46.8	47	46.3
	High	[K].ANPALYVLR.[E]	1xTMTpro [N-Term]	0.00379897	0.000578588	1	Q6P2Q9	Q6P2Q9 [1736-1744]		Pre-mRNA-processing-splicing factor 8 [OS=Homo sapiens]	0	0.835	0.736	0.863	1.405	1.116	-0.26	-0.44	-0.21	0.49	0.16	0.999951	0.669449	0.999451	0.497886	0.959964	106.6	114.8	84.5	84	25.39	18.11	14.43	3.7	72.8	108.2	98.1	116.5	129.5	85.8	77	121.3	111.8	85.2	53.1	46.8	42.4	50.4	56
	High	[K].NNVVINYK.[D]	1xTMTpro [K8]; 1xTMTpro [N-Term]	0.00464526	0.000731847	3	Q6P2Q9	Q6P2Q9 [1013-1020]		Pre-mRNA-processing-splicing factor 8 [OS=Homo sapiens]	0	0.695	0.817	0.808	0.851	1.027	-0.53	-0.29	-0.31	-0.23	0.04	0.988159	0.958944	0.989088	0.994765	0.999848	86	123.8	100.8	89	25.41	1.94	3.25	4.84	84.8	121.5	122	126.8	118.8	96.2	99.3	102.4	96	80.9	94.8	150.5	151.2	157.1	147.1
	High	[K].YMPHAVLK.[L]	1xTMTpro [K8]; 1xTMTpro [N-Term]	0.00485689	0.000808275	1	Q6P2Q9	Q6P2Q9 [94-101]		Pre-mRNA-processing-splicing factor 8 [OS=Homo sapiens]	0	0.649	0.746	0.768	0.976	1.103	-0.62	-0.42	-0.38	-0.04	0.14	0.948495	0.706543	0.943474	0.997542	0.959583	85.2	131.3	94.7	87.9	15.23	6.85	5.82	16.21	85.7	109.4	132	136.1	125.7	86.2	95.2	101.4	106.8	66.1	90.5	117.7	142.1	146.5	135.4
	High	[R].AVFWDIK.[N]	1xTMTpro [K7]; 1xTMTpro [N-Term]	0.00728936	0.00112813	1	Q6P2Q9	Q6P2Q9 [1152-1158]		Pre-mRNA-processing-splicing factor 8 [OS=Homo sapiens]	0	0.804	0.705	0.835	1.168	1.071	-0.32	-0.5	-0.26	0.22	0.1	0.999951	0.64155	0.983703	0.981342	0.992535	100.8	125.5	89.6	88.2	11.08	9.35	14.84	22.14	89.4	110.7	134.7	132.7	93.9	80.3	94.8	112.4	101.5	66.6	35.7	37.1	45.1	44.4	31.5
	High	[K].DMNHTNSYGIIR.[G]	1xOxidation [M2]; 1xTMTpro [N-Term]	0.00711489	0.00112813	1	Q6P2Q9	Q6P2Q9 [1021-1032]		Pre-mRNA-processing-splicing factor 8 [OS=Homo sapiens]	0
	High	[R].LKEAYSVK.[S]	2xTMTpro [K2; K8]; 1xTMTpro [N-Term]	0.00801931	0.00120033	2	Q6P2Q9	Q6P2Q9 [846-853]		Pre-mRNA-processing-splicing factor 8 [OS=Homo sapiens]	1	1.277	1.07	0.937	0.886	0.831	0.35	0.1	-0.09	-0.18	-0.27	0.911478	0.998423	0.999988	0.997542	0.936183	97.2	101	108.1	97.3	18.21	4.76	30.71	16.18	93.1	128	62.6	126	100.2	115	107.3	58.6	111.7	96.5	80.3	106.6	52.1	104.9	83.4
	High	[K].DLILADYGKK.[N]	2xTMTpro [K9; K10]; 1xTMTpro [N-Term]	0.00879889	0.00132826	1	Q6P2Q9	Q6P2Q9 [1985-1994]		Pre-mRNA-processing-splicing factor 8 [OS=Homo sapiens]	1
	High	[K].FGDLILK.[A]	1xTMTpro [K7]; 1xTMTpro [N-Term]	0.00866568	0.00132826	3	Q6P2Q9	Q6P2Q9 [1902-1908]		Pre-mRNA-processing-splicing factor 8 [OS=Homo sapiens]	0	0.747	0.688	0.829	1.055	1.262	-0.42	-0.54	-0.27	0.08	0.34	0.999951	0.184489	0.999451	0.994765	0.172307	97.4	127.8	85.9	83	10.69	8.58	12.73	5.01	81.5	100.8	121.6	124.4	134.8	81.8	95.6	127.2	102.3	80.1	240.7	255.8	308.6	315.8	342.3
	High	[R].FNTGPVGK.[G]	1xTMTpro [K8]; 1xTMTpro [N-Term]	0.0104917	0.00172103	3	Q6P2Q9	Q6P2Q9 [616-623]		Pre-mRNA-processing-splicing factor 8 [OS=Homo sapiens]	0	0.713	0.768	0.815	0.942	1.077	-0.49	-0.38	-0.3	-0.09	0.11	0.99663	0.764268	0.994226	0.997542	0.988656	90.1	126.4	95.7	80.3	11.18	4.74	4.81	4.59	85.3	104.9	132.2	125	111.9	94.6	92.8	106.3	112.1	79.5	120	141.2	177.9	168.3	150.6
	High	[R].VQMLLSDR.[F]	1xTMTpro [N-Term]	0.0104917	0.00172103	2	Q6P2Q9	Q6P2Q9 [2259-2266]		Pre-mRNA-processing-splicing factor 8 [OS=Homo sapiens]	0	1.03	1.019	0.903	1.022	1.023	0.04	0.03	-0.15	0.03	0.03	0.999951	0.999957	0.999451	0.997542	0.999848	90	90.7	88.1	149.2	6.64	24.75	37.65	7.69	78.5	89.5	86.2	82.2	87	83.7	119.2	77.8	75.9	148.3	14.7	15.4	14.8	14.1	14.9
	High	[R].WQFTLPMMSTLYR.[L]	1xTMTpro [N-Term]	0.0110159	0.00189871	1	Q6P2Q9	Q6P2Q9 [228-240]		Pre-mRNA-processing-splicing factor 8 [OS=Homo sapiens]	0
	High	[K].ISLIQIFR.[A]	1xTMTpro [N-Term]	0.0115544	0.00189871	1	Q6P2Q9	Q6P2Q9 [1571-1578]		Pre-mRNA-processing-splicing factor 8 [OS=Homo sapiens]	0
	High	[R].YLTEHPDPNNENIVGYNNKK.[C]	2xTMTpro [K19; K20]; 1xTMTpro [N-Term]	0.0124324	0.00215398	1	Q6P2Q9	Q6P2Q9 [1113-1132]		Pre-mRNA-processing-splicing factor 8 [OS=Homo sapiens]	1	0.997	0.969	0.914	1.334	1.088	0	-0.05	-0.13	0.42	0.12	0.999951	0.999957	0.999451	0.793795	0.992535	118.6	100.3	93.3	91.8	28.79	4.84	8.3	22.45	72	128.5	103.5	86.4	128.9	91	96.3	94.7	111	94.8	21.2	22.3	18	15	22.4
	High	[K].TISSYTAFSR.[L]	1xTMTpro [N-Term]	0.013881	0.00223527	2	Q6P2Q9	Q6P2Q9 [1926-1935]		Pre-mRNA-processing-splicing factor 8 [OS=Homo sapiens]	0
	High	[K].KFICISDLR.[A]	1xCarbamidomethyl [C4]; 1xTMTpro [K1]; 1xTMTpro [N-Term]	0.0171931	0.00268082	1	Q6P2Q9	Q6P2Q9 [2113-2121]		Pre-mRNA-processing-splicing factor 8 [OS=Homo sapiens]	1	0.667	0.737	0.884	0.927	1.063	-0.58	-0.44	-0.18	-0.11	0.09	0.943135	0.764593	0.999451	0.997542	0.992535	83.9	125.7	92.3	90.6	22.49	8.45	6.37	17.64	82.2	115.7	123.2	140	104.5	103.2	90.4	108.9	96.2	72	72.8	108.1	115.1	130.9	97.6
	High	[K].TTITEPHHIWPTLTDEEWIK.[V]	1xTMTpro [K20]; 1xTMTpro [N-Term]	0.0176202	0.00274394	2	Q6P2Q9	Q6P2Q9 [1959-1978]		Pre-mRNA-processing-splicing factor 8 [OS=Homo sapiens]	0	0.692	0.582	0.734	1.184	1.263	-0.53	-0.78	-0.45	0.24	0.34	0.957364	0.254619	0.855906	0.972774	0.800056	94	143.6	83.5	73.5	15.51	11.51	3.14	10.48	83	112.4	120	152.6	142.1	78.6	82.6	105.3	104.3	85.7	29.4	35.5	37.9	48.2	44.9
	High	[K].IDLTLLNR.[L]	1xTMTpro [N-Term]	0.0192898	0.00334093	1	Q6P2Q9	Q6P2Q9 [988-995]		Pre-mRNA-processing-splicing factor 8 [OS=Homo sapiens]	0
	High	[K].YWIDIQLR.[W]	1xTMTpro [N-Term]	0.0218818	0.00372026	2	Q6P2Q9	Q6P2Q9 [1660-1667]		Pre-mRNA-processing-splicing factor 8 [OS=Homo sapiens]	0	0.759	0.839	0.973	0.904	1.159	-0.4	-0.25	-0.04	-0.15	0.21	0.999951	0.972798	0.999451	0.997542	0.974264	90.6	119.3	100.2	73.8	2.1	18.89	24.06	7.19	88.2	87.4	116.2	114.9	145.9	90.2	127.7	113.1	79.5	71.9	12.7	12.2	16.2	16	20.3
	High	[K].LWNLNNYR.[T]	1xTMTpro [N-Term]	0.0246525	0.00383691	1	Q6P2Q9	Q6P2Q9 [1464-1471]		Pre-mRNA-processing-splicing factor 8 [OS=Homo sapiens]	0
	High	[R].TSYEEFTHK.[D]	1xTMTpro [K9]; 1xTMTpro [N-Term]	0.0256494	0.00387762	1	Q6P2Q9	Q6P2Q9 [1202-1210]		Pre-mRNA-processing-splicing factor 8 [OS=Homo sapiens]	0	0.694	0.64	0.828	1.068	1.204	-0.53	-0.64	-0.27	0.1	0.27	0.936889	0.466372	0.972133	0.994765	0.869171	93.9	135.3	86.1	80.8	15.22	11.11	5.61	31.75	91.7	119.3	138.9	134.8	120.3	96.2	77	103.3	100.2	80.5	19.8	25.2	29.4	28.5	25.4
	High	[R].VWLFFMR.[G]	1xTMTpro [N-Term]	0.0267161	0.00416202	1	Q6P2Q9	Q6P2Q9 [636-642]		Pre-mRNA-processing-splicing factor 8 [OS=Homo sapiens]	0
	High	[R].FTLWWSPTINR.[A]	1xTMTpro [N-Term]	0.0354865	0.00484953	1	Q6P2Q9	Q6P2Q9 [1534-1544]		Pre-mRNA-processing-splicing factor 8 [OS=Homo sapiens]	0
	High	[R].LTLEDLEDSWDR.[G]	1xTMTpro [N-Term]	0.0395266	0.00520561	2	Q6P2Q9	Q6P2Q9 [1403-1414]		Pre-mRNA-processing-splicing factor 8 [OS=Homo sapiens]	0
	High	[R].VYLGALK.[Y]	1xTMTpro [K7]; 1xTMTpro [N-Term]	0.0409012	0.00525688	1	Q6P2Q9	Q6P2Q9 [87-93]		Pre-mRNA-processing-splicing factor 8 [OS=Homo sapiens]	0	0.513	0.653	0.683	0.77	0.889	-0.96	-0.62	-0.55	-0.38	-0.17	0.695397	0.564231	0.742674	0.985993	0.992535	77.3	150.6	100.7	76.3	15.96	12.53	15.82	37.87	64.5	88.5	165.8	161.8	119.4	89.7	114.9	80.6	102.2	39.8	17.7	18.9	35.3	34.5	25.4
	High	[R].VWAEYALK.[R]	1xTMTpro [K8]; 1xTMTpro [N-Term]	0.0474983	0.00580778	1	Q6P2Q9	Q6P2Q9 [1385-1392]		Pre-mRNA-processing-splicing factor 8 [OS=Homo sapiens]	0	0.586	0.746	0.816	1.008	1.178	-0.77	-0.42	-0.29	0.01	0.24	0.863102	0.769925	0.987955	0.997542	0.860604	84.9	125	92.3	87.7	19.64	6.09	5.4	7.05	69.7	103.3	123.3	144.5	124.7	84	94.6	100.7	111.4	79.1	78.3	95.6	114	133.6	115.3
	High	[R].TGQLFLK.[I]	1xTMTpro [K7]; 1xTMTpro [N-Term]	0.0718952	0.00801184	2	Q6P2Q9	Q6P2Q9 [1814-1820]		Pre-mRNA-processing-splicing factor 8 [OS=Homo sapiens]	0	0.62	0.678	0.865	1.006	1.273	-0.69	-0.56	-0.21	0.01	0.35	0.864791	0.150951	0.999451	0.997542	0.149448	87.2	129.3	86.8	86.2	14.26	0.88	5.09	12.49	79.6	104.6	128.3	141.8	119.3	86.1	85.5	114.2	103.2	73.9	350.9	423.9	520.3	574.8	483.5
	High	[K].FICISDLR.[A]	1xCarbamidomethyl [C3]; 1xTMTpro [N-Term]	0.0725682	0.00805277	1	Q6P2Q9	Q6P2Q9 [2114-2121]		Pre-mRNA-processing-splicing factor 8 [OS=Homo sapiens]	0	0.678	0.721	0.837	0.94	1.169	-0.56	-0.47	-0.26	-0.09	0.23	0.947821	0.75465	0.977793	0.997542	0.955003	92.7	135.6	84.5	72.7	35.01	10.71	19.88	31.3	48.7	95	95.5	138.9	140.1	86.6	101	149	117.3	59.7	20.2	19.1	19.1	27.9	28.1
	High	[R].LGNVDAFQLADGLQYIFAHVGQLTGMYR.[Y]	1xOxidation [M26]; 1xTMTpro [N-Term]	0.0858534	0.00870629	1	Q6P2Q9	Q6P2Q9 [566-593]		Pre-mRNA-processing-splicing factor 8 [OS=Homo sapiens]	0
High	P60709	Actin, cytoplasmic 1 [OS=Homo sapiens]	0	246.417	76	26	212	9	375	41.7	5.48	1.01	2.096	2.08	2.133	1.982	0.01	1.07	1.06	1.09	0.99	0.927552	0.00034865	0.0148009	2.08944e-13	0.000154964	0.990228	0.00640645	0.156951	7.43621e-12	0.0034591	63.2	63.8	133.6	131.4	5.29	11.16	24.16	3.25	3.95	25.58	9.45	12.43	5.87	64	64.6	58.6	64.6	63.5
	Confidence	Annotated Sequence	Modifications	Qvality PEP	Qvality q-value	# PSMs	Master Protein Accessions	Positions in Master Proteins	Modifications in Master Proteins	Master Protein Descriptions	# Missed Cleavages	Abundance Ratio: (AKTa) / (EV)	Abundance Ratio: (SH3B CSKH) / (EV)	Abundance Ratio: (STAT5a) / (EV)	Abundance Ratio: (AKTa) / (SH3B CSKH)	Abundance Ratio: (STAT5a) / (SH3B CSKH)	Abundance Ratio (log2): (AKTa) / (EV)	Abundance Ratio (log2): (SH3B CSKH) / (EV)	Abundance Ratio (log2): (STAT5a) / (EV)	Abundance Ratio (log2): (AKTa) / (SH3B CSKH)	Abundance Ratio (log2): (STAT5a) / (SH3B CSKH)	Abundance Ratio Adj. P-Value: (AKTa) / (EV)	Abundance Ratio Adj. P-Value: (SH3B CSKH) / (EV)	Abundance Ratio Adj. P-Value: (STAT5a) / (EV)	Abundance Ratio Adj. P-Value: (AKTa) / (SH3B CSKH)	Abundance Ratio Adj. P-Value: (STAT5a) / (SH3B CSKH)	Abundances (Grouped): AKTa	Abundances (Grouped): EV	Abundances (Grouped): SH3B CSKH	Abundances (Grouped): TIP MIN	Abundances (Grouped) CV [%]: AKTa	Abundances (Grouped) CV [%]: SH3B CSKH	Abundances (Grouped) CV [%]: STAT5a	Abundances (Grouped) CV [%]: TIP MIN	Abundances (Scaled): F1: 130C, Sample, AKTa, 1	Abundances (Scaled): F1: 132C, Sample, AKTa, 3	Abundances (Scaled): F1: 126, Sample, EV, 1	Abundances (Scaled): F1: 127N, Sample, EV, 2	Abundances (Scaled): F1: 128N, Sample, EV, 3	Abundances (Scaled): F1: 130N, Sample, SH3B CSKH, 2	Abundances (Scaled): F1: 131N, Sample, SH3B CSKH, 3	Abundances (Scaled): F1: 127C, Sample, STAT5a, 1	Abundances (Scaled): F1: 129C, Sample, STAT5a, 3	Abundances (Scaled): F1: 132N, Sample, TIP MIN, 1	Abundances (Normalized): F1: 131C, Sample, AKTa, 2	Abundances (Normalized): F1: 132C, Sample, AKTa, 3	Abundances (Normalized): F1: 126, Sample, EV, 1	Abundances (Normalized): F1: 127N, Sample, EV, 2	Abundances (Normalized): F1: 128N, Sample, EV, 3
	High	[K].LCYVALDFEQEMATAASSSSLEK.[S]	1xCarbamidomethyl [C2]; 1xOxidation [M12]; 1xTMTpro [K23]; 1xTMTpro [N-Term]	6.68146e-06	0.000118358	3	P60709	P60709 [216-238]		Actin, cytoplasmic 1 [OS=Homo sapiens]	0	1.059	1.174	1.677	0.894	1.447	0.08	0.23	0.75	-0.16	0.53	0.999951	0.999957	0.460951	0.997542	0.287718	86.9	82.5	97.3	94.8	31.04	7.26	17.17	22.46	81.3	71.2	76.8	77.2	86.9	89.5	102	109.4	154.3	88.7	23.1	13.1	14.1	14.2	16
	High	[K].LCYVALDFEQEMATAASSSSLEK.[S]	1xCarbamidomethyl [C2]; 1xTMTpro [K23]; 1xTMTpro [N-Term]	9.52418e-08	0.000118358	47	P60709	P60709 [216-238]		Actin, cytoplasmic 1 [OS=Homo sapiens]	0	1.847	1.055	2.554	1.787	2.175	0.88	0.08	1.35	0.84	1.12	0.433845	0.998423	1.14237e-08	0.0895871	1.80611e-08	111	60.1	65.2	121.9	22.65	8.42	26.8	18.1	109.3	73.3	59.2	54.6	66.7	64.1	70.4	118.4	196.9	104.7	189.8	121.5	98	90.5	110.5
	High	[K].IWHHTFYNELR.[V]	1xTMTpro [N-Term]	3.8577e-05	0.000118358	5	P60709; P68032	P60709 [85-95]; P68032 [87-97]		Actin, cytoplasmic 1 [OS=Homo sapiens] Actin, alpha cardiac muscle 1 [OS=Homo sapiens]	0	1.463	1.152	2.22	1.5	2.275	0.55	0.2	1.15	0.58	1.19	0.802645	0.97834	0.000285382	0.461593	7.55032e-06	95.2	61.9	71.4	127.1	20.73	6.9	23.86	6.54	111.6	73	59.1	65.4	62.2	63.8	71.7	109.4	178.3	127.7	108.4	82.8	66.9	74.1	70.5
	High	[R].HQGVMVGMGQKDSYVGDEAQSK.[R]	1xOxidation [M8]; 2xTMTpro [K11; K22]; 1xTMTpro [N-Term]	2.10518e-06	0.000118358	1	P60709; P68032	P60709 [40-61]; P68032 [42-63]		Actin, cytoplasmic 1 [OS=Homo sapiens] Actin, alpha cardiac muscle 1 [OS=Homo sapiens]	1	1.497	0.585	0.892	2.559	0.914	0.58	-0.77	-0.16	1.36	-0.13	0.905778	0.315682	0.999451	0.0204761	0.999848	146.5	120	85.7	81.1	27.91	97.4	91.63	40.6	191.3	127.7	127.8	104.6	65.1	25.7	232.6	171	58.1	70.7	25.6	28.1	28.2	23.1	14.3
	High	[R].HQGVMVGMGQK.[D]	2xOxidation [M5; M8]; 1xTMTpro [K11]; 1xTMTpro [N-Term]	2.03144e-06	0.000118358	13	P60709; Q562R1; P68032	P60709 [40-50]; Q562R1 [41-51]; P68032 [42-52]		Actin, cytoplasmic 1 [OS=Homo sapiens] Beta-actin-like protein 2 [OS=Homo sapiens] Actin, alpha cardiac muscle 1 [OS=Homo sapiens]	0	1.037	1.077	1.268	1.055	1.359	0.05	0.11	0.34	0.08	0.44	0.999951	0.967337	0.128765	0.994765	0.0436178	95.6	86.1	90.6	112.7	11.95	7.49	10.04	4.41	95.6	79.3	84.2	96.6	86.2	82.3	95.6	106.7	129.9	117.6	572.7	453.7	481.5	552.5	492.9
	High	[R].HQGVMVGMGQKDSYVGDEAQSK.[R]	2xTMTpro [K11; K22]; 1xTMTpro [N-Term]	6.30645e-07	0.000118358	1	P60709; P68032	P60709 [40-61]; P68032 [42-63]		Actin, cytoplasmic 1 [OS=Homo sapiens] Actin, alpha cardiac muscle 1 [OS=Homo sapiens]	1	0.766	0.561	0.672	1.531	0.9	-0.38	-0.83	-0.57	0.61	-0.15	0.998273	0.281533	0.711804	0.500659	0.999848	97.9	135.8	101.7	78.6	68.24	79.4	53.58	36.03	219.2	77.2	142.8	107.1	100.8	46.7	219.6	123.5	67.8	62	17.9	19.4	35.8	26.9	25.3
	High	[R].HQGVMVGMGQK.[D]	1xTMTpro [K11]; 1xTMTpro [N-Term]	1.6637e-06	0.000118358	9	P60709; Q562R1; P68032	P60709 [40-50]; Q562R1 [41-51]; P68032 [42-52]		Actin, cytoplasmic 1 [OS=Homo sapiens] Beta-actin-like protein 2 [OS=Homo sapiens] Actin, alpha cardiac muscle 1 [OS=Homo sapiens]	0	2.699	1.237	4.089	2.441	3.305	1.43	0.31	2.03	1.29	1.72	0.0435303	0.571658	7.78402e-16	0.000967529	7.69298e-16	113.1	38.1	47.1	146.1	33.76	12.07	31.58	4.73	116.1	59.8	43	39.1	37.8	48.4	56.8	109.4	210.4	160	493.2	249.9	179.8	163.3	157.8
	High	[R].HQGVMVGMGQK.[D]	1xOxidation [M]; 1xTMTpro [K11]; 1xTMTpro [N-Term]	7.27347e-07	0.000118358	27	P60709; Q562R1; P68032	P60709 [40-50]; Q562R1 [41-51]; P68032 [42-52]		Actin, cytoplasmic 1 [OS=Homo sapiens] Beta-actin-like protein 2 [OS=Homo sapiens] Actin, alpha cardiac muscle 1 [OS=Homo sapiens]	0	1.929	1.06	2.503	1.857	2.409	0.95	0.08	1.32	0.89	1.27	0.333496	0.97834	2.56658e-11	0.0554829	9.88645e-12	109.5	54.3	58.9	135.3	26.81	9.74	28.36	4.48	112.2	66.7	55	57.5	51.3	59.8	69.5	110.2	194.4	142.7	1261.6	758.7	625.7	653.9	583.3
	High	[R].KDLYANTVLSGGTTMYPGIADR.[M]	1xTMTpro [K1]; 1xTMTpro [N-Term]	1.94368e-07	0.000118358	2	P60709	P60709 [291-312]		Actin, cytoplasmic 1 [OS=Homo sapiens]	1	2.204	1.186	3.357	1.778	3.365	1.14	0.25	1.75	0.83	1.75	0.566272	0.999957	6.0904e-06	0.149142	8.18277e-11	109	44.1	47.2	133.6	40.81	30.57	34.11	11.64	115	48.5	45.1	50.6	40.7	62.7	48.3	112	228	136.6	47.4	20.6	19.2	21.5	17.3
	High	[R].TTGIVMDSGDGVTHTVPIYEGYALPHAILR.[L]	1xOxidation [M6]; 1xTMTpro [N-Term]	3.41888e-06	0.000118358	3	P60709	P60709 [148-177]		Actin, cytoplasmic 1 [OS=Homo sapiens]	0	0.883	0.771	0.77	0.834	0.999	-0.18	-0.38	-0.38	-0.26	0	0.999951	0.871868	0.882517	0.994765	0.999848	84.6	118.8	91.5	113.7	26.91	9.73	12.62	4.55	74.2	82.3	115.5	136.7	77.8	88.7	104.7	88.9	107.2	114.2	33	22.5	31.6	37.4	21.3
	High	[R].TTGIVMDSGDGVTHTVPIYEGYALPHAILR.[L]	1xTMTpro [N-Term]	3.48346e-08	0.000118358	5	P60709	P60709 [148-177]		Actin, cytoplasmic 1 [OS=Homo sapiens]	0	2.28	1.543	3.876	1.178	1.884	1.19	0.63	1.95	0.24	0.91	0.237333	0.961994	0.000103278	0.979319	0.0352206	94.9	44.7	72.4	151.5	33.97	22.29	17.83	5.75	97.5	53.6	32.2	48.2	46	74.4	52.6	127.2	178.1	159.4	16.4	8	4.8	7.2	6.9
	High	[R].VAPEEHPVLLTEAPLNPK.[A]	1xTMTpro [K18]; 1xTMTpro [N-Term]	2.04598e-06	0.000118358	8	P60709	P60709 [96-113]		Actin, cytoplasmic 1 [OS=Homo sapiens]	0	2.227	1.1	2.952	2.024	2.682	1.16	0.14	1.56	1.02	1.42	0.196061	0.98464	1.37474e-11	0.0198072	2.86077e-13	105.1	43.9	55.7	145.9	32.13	24	31.8	4.46	106.3	58.9	44.4	51.2	41.5	56.4	74.7	104	200.7	157.5	204.9	105.7	79.8	92	74.5
	High	[KR].SYELPDGQVITIGNER.[F]	1xTMTpro [N-Term]	8.63157e-07	0.000118358	22	P60709; Q562R1; P68032	P60709 [239-254]; Q562R1 [240-255]; P68032 [241-256]		Actin, cytoplasmic 1 [OS=Homo sapiens] Beta-actin-like protein 2 [OS=Homo sapiens] Actin, alpha cardiac muscle 1 [OS=Homo sapiens]	0	1.828	1.111	2.593	1.778	2.334	0.87	0.15	1.37	0.83	1.22	0.41465	0.938101	4.35394e-12	0.0893644	5.73431e-11	106.7	55.4	58.8	135.4	28.26	4.65	32.87	2.82	108.2	63.5	59.2	56.2	52.4	62.4	59.7	107.6	207.7	139.8	363.4	208	193.8	184	171.6
	High	[K].QEYDESGPSIVHR.[K]	1xTMTpro [N-Term]	3.72417e-05	0.000118358	4	P60709	P60709 [360-372]		Actin, cytoplasmic 1 [OS=Homo sapiens]	0	0.929	1.11	1.428	0.857	1.453	-0.11	0.15	0.51	-0.22	0.54	0.999951	0.999957	0.474004	0.994765	0.333369	81.1	85	94.3	116.3	10.8	16.25	6.89	12.82	77.8	81.9	85.8	102.6	77.2	70.8	95.5	122.6	138.8	94.4	30.6	26.3	27.6	33	24.8
	High	[R].MQKEITALAPSTMK.[I]	2xTMTpro [K3; K14]; 1xTMTpro [N-Term]	0.000191931	0.000118358	1	P60709; P68032	P60709 [313-326]; P68032 [315-328]		Actin, cytoplasmic 1 [OS=Homo sapiens] Actin, alpha cardiac muscle 1 [OS=Homo sapiens]	1	1.764	0.473	1.025	3.498	1.356	0.82	-1.08	0.04	1.81	0.44	0.662064	0.0355523	0.999451	6.76454e-06	0.48647	165.6	96	59.8	112.8	32.39	115.68	59.09	86.28	180.8	134.3	102.5	77.9	52	26.5	261.5	111.4	53.3	207.3	62.5	90.4	69	52.4	35
	High	[K].DLYANTVLSGGTTMYPGIADR.[M]	1xOxidation [M14]; 1xTMTpro [N-Term]	6.04223e-07	0.000118358	3	P60709	P60709 [292-312]		Actin, cytoplasmic 1 [OS=Homo sapiens]	0
	High	[K].DLYANTVLSGGTTMYPGIADR.[M]	1xTMTpro [N-Term]	7.2628e-08	0.000118358	10	P60709	P60709 [292-312]		Actin, cytoplasmic 1 [OS=Homo sapiens]	0	1.59	1.249	2.263	1.157	1.829	0.67	0.32	1.18	0.21	0.87	0.763898	0.947942	0.00613077	0.991031	0.00997381	96.4	60.7	80.3	130	21.18	7.12	13.07	11.93	99.2	66.7	60.1	62.2	65.9	85.5	82.3	136.1	164.7	107.7	56.3	37.9	34.2	35.4	37.5
	High	[K].EKLCYVALDFEQEMATAASSSSLEK.[S]	1xCarbamidomethyl [C4]; 2xTMTpro [K2; K25]; 1xTMTpro [N-Term]	1.17969e-07	0.000118358	3	P60709	P60709 [214-238]		Actin, cytoplasmic 1 [OS=Homo sapiens]	1	1.24	1.058	2.419	1.093	2.286	0.31	0.08	1.27	0.13	1.19	0.989089	0.999957	0.00163865	0.991031	3.17937e-05	89.8	62.7	65.3	133	29.33	13.91	23.61	4.75	86	60.3	69.3	59	60	62.5	62.2	125.8	195.9	123.9	59.4	32.4	37.3	31.7	32.2
	High	[K].EITALAPSTMK.[I]	1xTMTpro [K11]; 1xTMTpro [N-Term]	0.000198167	0.000118358	5	P60709; P68032	P60709 [316-326]; P68032 [318-328]		Actin, cytoplasmic 1 [OS=Homo sapiens] Actin, alpha cardiac muscle 1 [OS=Homo sapiens]	0	2.167	1.124	3.047	1.965	2.763	1.12	0.17	1.61	0.97	1.47	0.199274	0.959969	1.55372e-13	0.0253565	4.86833e-14	106.4	44.3	55.3	141.3	27.34	7.17	29.74	2.91	109.5	65.5	45.7	51.6	38.4	56.9	59.1	109.4	202.4	145.6	217.5	127.3	88.8	100.4	74.7
	High	[K].EITALAPSTMK.[I]	1xOxidation [M10]; 1xTMTpro [K11]; 1xTMTpro [N-Term]	0.000242171	0.000238006	6	P60709; P68032	P60709 [316-326]; P68032 [318-328]		Actin, cytoplasmic 1 [OS=Homo sapiens] Actin, alpha cardiac muscle 1 [OS=Homo sapiens]	0	1.588	1.075	2.139	1.477	1.99	0.67	0.1	1.1	0.56	0.99	0.649955	0.977434	3.21594e-08	0.391581	1.52852e-07	101.7	64.1	68.9	128.4	24.15	6.52	25.73	4.53	110.7	68.1	65.1	64.6	64.2	69.5	70.7	115.3	189.5	129.6	276.9	183.6	175.5	174.4	173.2
	High	[R].HQGVMVGMGQKDSYVGDEAQSKR.[G]	2xOxidation [M5; M8]; 2xTMTpro [K11; K22]; 1xTMTpro [N-Term]	0.000259062	0.000238006	1	P60709; P68032	P60709 [40-62]; P68032 [42-64]		Actin, cytoplasmic 1 [OS=Homo sapiens] Actin, alpha cardiac muscle 1 [OS=Homo sapiens]	2	0.824	0.611	0.763	1.349	1.434	-0.28	-0.71	-0.39	0.43	0.52	0.999951	0.426703	0.882517	0.834625	0.489716	102.3	155	112.1	48.5	28.1	59.84	55.65	45.74	138.8	83	168.5	142.4	98.8	43.4	169.3	165.6	75.4	44.6	22	19.4	39.4	33.3	23.1
	High	[R].HQGVMVGMGQKDSYVGDEAQSKR.[G]	1xOxidation [M5]; 2xTMTpro [K11; K22]; 1xTMTpro [N-Term]	0.000779944	0.000256217	1	P60709; P68032	P60709 [40-62]; P68032 [42-64]		Actin, cytoplasmic 1 [OS=Homo sapiens] Actin, alpha cardiac muscle 1 [OS=Homo sapiens]	2	0.739	0.461	0.514	1.601	1.585	-0.44	-1.12	-0.96	0.68	0.66	0.977748	0.109585	0.176546	0.478567	0.24557	96.1	153.8	107.8	75.9	39.18	57.39	63.51	54.39	150.8	83.9	204.1	134.3	112.8	32	127.8	149.3	58	66.3	19	20.7	50.3	33.1	27.8
	High	[R].HQGVMVGMGQKDSYVGDEAQSKR.[G]	2xTMTpro [K11; K22]; 1xTMTpro [N-Term]	0.000741435	0.000256217	1	P60709; P68032	P60709 [40-62]; P68032 [42-64]		Actin, cytoplasmic 1 [OS=Homo sapiens] Actin, alpha cardiac muscle 1 [OS=Homo sapiens]	2	0.713	0.544	0.624	0.959	0.742	-0.49	-0.88	-0.68	-0.06	-0.43	0.974383	0.152619	0.474147	0.997542	0.822446	78.1	152.5	127.7	73.4	72.94	57.05	88.08	69.37	169	66.3	199.1	129.5	92.9	43.8	163.8	182	58	62.3	17.5	27.6	82.8	53.9	38.7
	High	[R].DLTDYLMK.[I]	1xOxidation [M7]; 1xTMTpro [K8]; 1xTMTpro [N-Term]	0.00180321	0.000256217	7	P60709; Q562R1; P68032	P60709 [184-191]; Q562R1 [185-192]; P68032 [186-193]		Actin, cytoplasmic 1 [OS=Homo sapiens] Beta-actin-like protein 2 [OS=Homo sapiens] Actin, alpha cardiac muscle 1 [OS=Homo sapiens]	0	1.338	1.065	1.528	1.257	1.596	0.42	0.09	0.61	0.33	0.67	0.864791	0.97678	0.00269311	0.793795	0.000680185	107.3	80.2	80.9	108.4	19.21	5.05	19	6.52	107.6	76.1	80.4	80.8	74.7	77.4	81.1	108.3	156.4	108.5	377	262	276.9	278.4	257.4
	High	[R].DLTDYLMK.[I]	1xTMTpro [K8]; 1xTMTpro [N-Term]	0.00242268	0.000332799	4	P60709; Q562R1; P68032	P60709 [184-191]; Q562R1 [185-192]; P68032 [186-193]		Actin, cytoplasmic 1 [OS=Homo sapiens] Beta-actin-like protein 2 [OS=Homo sapiens] Actin, alpha cardiac muscle 1 [OS=Homo sapiens]	0	2.373	1.133	3.421	2.094	3.018	1.25	0.18	1.77	1.07	1.59	0.108571	0.954854	7.78402e-16	0.0117382	7.69298e-16	106.7	45	51	143.5	37.29	3.22	34.29	13.96	119.9	54.3	46.1	46.2	50.1	52.4	50.2	114.7	228.2	116.6	269.4	133.4	113.2	113.6	123.1
	High	[K].YSVWIGGSILASLSTFQQMWISK.[Q]	1xTMTpro [K23]; 1xTMTpro [N-Term]	0.00314296	0.000332799	2	P60709; Q562R1; P68032	P60709 [337-359]; Q562R1 [338-360]; P68032 [339-361]		Actin, cytoplasmic 1 [OS=Homo sapiens] Beta-actin-like protein 2 [OS=Homo sapiens] Actin, alpha cardiac muscle 1 [OS=Homo sapiens]	0
	High	[R].GYSFTTTAER.[E]	1xTMTpro [N-Term]	0.00372858	0.000496604	2	P60709	P60709 [197-206]		Actin, cytoplasmic 1 [OS=Homo sapiens]	0
	High	[K].RGILTLK.[Y]	1xTMTpro [K7]; 1xTMTpro [N-Term]	0.0057308	0.000867456	1	P60709; P68032	P60709 [62-68]; P68032 [64-70]		Actin, cytoplasmic 1 [OS=Homo sapiens] Actin, alpha cardiac muscle 1 [OS=Homo sapiens]	1
	High	[K].AGFAGDDAPR.[A]	1xTMTpro [N-Term]	0.00639475	0.00101341	3	P60709; P68032	P60709 [19-28]; P68032 [21-30]		Actin, cytoplasmic 1 [OS=Homo sapiens] Actin, alpha cardiac muscle 1 [OS=Homo sapiens]	0	1.494	0.867	2.25	1.724	2.19	0.58	-0.21	1.17	0.79	1.13	0.872171	0.989869	0.0356526	0.274859	0.00288876	109.2	64.7	63.4	117.1	24.65	23.01	29.96	14.2	111.3	72.1	74.5	65.9	59.1	53.2	83.8	98.1	183.5	107.1	30.9	18.9	19.5	17.3	15.5
	High	[K].MTQIMFETFNTPAMYVAIQAVLSLYASGR.[T]	1xOxidation [M1]; 1xTMTpro [N-Term]	0.00948368	0.00146052	1	P60709	P60709 [119-147]		Actin, cytoplasmic 1 [OS=Homo sapiens]	0
	High	[R].AVFPSIVGRPR.[QH]	1xTMTpro [N-Term]	0.0125143	0.00215398	1	P60709; P68032	P60709 [29-39]; P68032 [31-41]		Actin, cytoplasmic 1 [OS=Homo sapiens] Actin, alpha cardiac muscle 1 [OS=Homo sapiens]	0	1.517	1.02	1.137	1.623	1.092	0.6	0.03	0.18	0.7	0.13	0.844346	0.999957	0.948612	0.292559	0.983732	132.6	88.7	87.2	96.3	8.74	8.11	6.22	5.38	122.2	132.6	88.7	95.9	80.1	87.1	81.7	102.8	91	97.2	80.7	73.6	49.2	53.2	44.4
	High	[K].IKIIAPPER.[K]	1xTMTpro [K2]; 1xTMTpro [N-Term]	0.0123509	0.00215398	1	P60709; Q562R1; P68032	P60709 [327-335]; Q562R1 [328-336]; P68032 [329-337]		Actin, cytoplasmic 1 [OS=Homo sapiens] Beta-actin-like protein 2 [OS=Homo sapiens] Actin, alpha cardiac muscle 1 [OS=Homo sapiens]	1
	High	[K].IIAPPERK.[Y]	1xTMTpro [K8]; 1xTMTpro [N-Term]	0.0203555	0.00355294	4	P60709; Q562R1; P68032	P60709 [329-336]; Q562R1 [330-337]; P68032 [331-338]		Actin, cytoplasmic 1 [OS=Homo sapiens] Beta-actin-like protein 2 [OS=Homo sapiens] Actin, alpha cardiac muscle 1 [OS=Homo sapiens]	1	2.566	1.591	2.727	2.169	1.907	1.36	0.67	1.45	1.12	0.93	0.12004	0.281969	1.75724e-05	0.00599077	0.000936785	102.8	40.1	64.4	182.5	28.04	27.61	30.32	9.56	100.6	78.2	39.2	39.6	37.2	63	76.8	82.5	150.8	199.9	202.8	116.1	58.2	58.8	55.2
	High	[K].CDVDIRK.[D]	1xCarbamidomethyl [C1]; 1xTMTpro [K7]; 1xTMTpro [N-Term]	0.0228436	0.00383691	1	P60709; Q562R1	P60709 [285-291]; Q562R1 [286-292]		Actin, cytoplasmic 1 [OS=Homo sapiens] Beta-actin-like protein 2 [OS=Homo sapiens]	1	1.625	1.076	2.969	1.51	2.177	0.7	0.11	1.57	0.59	1.12	0.753638	0.999957	1.01204e-05	0.491902	0.000268332	99.7	54.4	66	125.6	28.27	15.51	28.12	9.65	100.3	61.9	61.7	52.3	54.8	71.3	52.4	118.5	208.3	117.5	50.4	28.2	28.1	23.8	24.9
	High	[K].IIAPPER.[K]	1xTMTpro [N-Term]	0.0427117	0.00529314	3	P60709; Q562R1; P68032	P60709 [329-335]; Q562R1 [330-336]; P68032 [331-337]		Actin, cytoplasmic 1 [OS=Homo sapiens] Beta-actin-like protein 2 [OS=Homo sapiens] Actin, alpha cardiac muscle 1 [OS=Homo sapiens]	0	2.042	1.32	2.821	1.435	2.349	1.03	0.4	1.5	0.52	1.23	0.40515	0.884121	0.000290604	0.676	1.38536e-06	104.6	55.9	72.9	102.3	30.54	2.76	27.98	7.82	110	66	50.5	61.2	58.7	73.5	77.5	108	192.3	107.5	65.7	34.7	26.5	32.2	30.9
	High	[R].MQKEITALAPSTMKIK.[I]	3xTMTpro [K3; K14; K16]; 1xTMTpro [N-Term]	0.0479266	0.00580778	1	P60709; P68032	P60709 [313-328]; P68032 [315-330]		Actin, cytoplasmic 1 [OS=Homo sapiens] Actin, alpha cardiac muscle 1 [OS=Homo sapiens]	2
High	P62081	Small ribosomal subunit protein eS7 [OS=Homo sapiens]	0	172.404	86	25	207	25	194	22.1	10.1	0.898	0.796	0.776	0.923	0.875	-0.15	-0.33	-0.37	-0.12	-0.19	0.491546	0.303094	0.496081	0.858275	0.630866	0.93475	0.911358	0.93232	0.98527	0.997875	118.2	106.5	94.4	91.4	3.29	3.93	4.05	3.67	7.88	1.36	0.6	0.32	5.13	112.5	119.3	119	109.6	107.2
	Confidence	Annotated Sequence	Modifications	Qvality PEP	Qvality q-value	# PSMs	Master Protein Accessions	Positions in Master Proteins	Modifications in Master Proteins	Master Protein Descriptions	# Missed Cleavages	Abundance Ratio: (AKTa) / (EV)	Abundance Ratio: (SH3B CSKH) / (EV)	Abundance Ratio: (STAT5a) / (EV)	Abundance Ratio: (AKTa) / (SH3B CSKH)	Abundance Ratio: (STAT5a) / (SH3B CSKH)	Abundance Ratio (log2): (AKTa) / (EV)	Abundance Ratio (log2): (SH3B CSKH) / (EV)	Abundance Ratio (log2): (STAT5a) / (EV)	Abundance Ratio (log2): (AKTa) / (SH3B CSKH)	Abundance Ratio (log2): (STAT5a) / (SH3B CSKH)	Abundance Ratio Adj. P-Value: (AKTa) / (EV)	Abundance Ratio Adj. P-Value: (SH3B CSKH) / (EV)	Abundance Ratio Adj. P-Value: (STAT5a) / (EV)	Abundance Ratio Adj. P-Value: (AKTa) / (SH3B CSKH)	Abundance Ratio Adj. P-Value: (STAT5a) / (SH3B CSKH)	Abundances (Grouped): AKTa	Abundances (Grouped): EV	Abundances (Grouped): SH3B CSKH	Abundances (Grouped): TIP MIN	Abundances (Grouped) CV [%]: AKTa	Abundances (Grouped) CV [%]: SH3B CSKH	Abundances (Grouped) CV [%]: STAT5a	Abundances (Grouped) CV [%]: TIP MIN	Abundances (Scaled): F1: 130C, Sample, AKTa, 1	Abundances (Scaled): F1: 132C, Sample, AKTa, 3	Abundances (Scaled): F1: 126, Sample, EV, 1	Abundances (Scaled): F1: 127N, Sample, EV, 2	Abundances (Scaled): F1: 128N, Sample, EV, 3	Abundances (Scaled): F1: 130N, Sample, SH3B CSKH, 2	Abundances (Scaled): F1: 131N, Sample, SH3B CSKH, 3	Abundances (Scaled): F1: 127C, Sample, STAT5a, 1	Abundances (Scaled): F1: 129C, Sample, STAT5a, 3	Abundances (Scaled): F1: 132N, Sample, TIP MIN, 1	Abundances (Normalized): F1: 131C, Sample, AKTa, 2	Abundances (Normalized): F1: 132C, Sample, AKTa, 3	Abundances (Normalized): F1: 126, Sample, EV, 1	Abundances (Normalized): F1: 127N, Sample, EV, 2	Abundances (Normalized): F1: 128N, Sample, EV, 3
	High	[K].IVKPNGEKPDEFESGISQALLELEMNSDLK.[A]	1xOxidation [M25]; 3xTMTpro [K3; K8; K30]; 1xTMTpro [N-Term]	0.000129399	0.000118358	2	P62081	P62081 [8-37]		Small ribosomal subunit protein eS7 [OS=Homo sapiens]	0	0.805	0.703	0.573	1.201	0.838	-0.31	-0.51	-0.8	0.26	-0.25	0.999951	0.807197	0.334655	0.979037	0.968665	104.4	140.8	88	86.1	38.01	17.22	5.75	12.15	106.7	115.7	92.3	169.3	143.8	119	89.9	74.4	82.4	87.8	12.3	27.5	22	40.3	34.2
	High	[K].HVVFIAQR.[R]	1xTMTpro [N-Term]	0.000164283	0.000118358	23	P62081	P62081 [91-98]		Small ribosomal subunit protein eS7 [OS=Homo sapiens]	0	0.891	1.033	0.834	0.824	0.84	-0.17	0.05	-0.26	-0.28	-0.25	0.999951	0.998423	0.999451	0.994542	0.982802	91.1	113.2	110.6	90.7	19.94	3.99	3.4	5.03	119.6	83.6	110.5	99.8	117	108	105.7	92.2	96.8	88.5	721.7	677.9	896.7	810	949.1
	High	[R].KAIIIFVPVPQLK.[S]	2xTMTpro [K1; K13]; 1xTMTpro [N-Term]	5.47967e-05	0.000118358	5	P62081	P62081 [58-70]		Small ribosomal subunit protein eS7 [OS=Homo sapiens]	1	0.707	0.934	0.788	0.807	0.863	-0.5	-0.1	-0.34	-0.31	-0.21	0.976286	0.999957	0.975083	0.991031	0.992535	85.8	121.2	106.7	90.7	1.79	6.6	9.66	8.3	86.5	83.7	114	121.7	130.5	113.8	99.7	104.5	86	82.2	180.2	175.2	238.5	254.8	273.1
	High	[K].VETFSGVYKK.[L]	2xTMTpro [K9; K10]; 1xTMTpro [N-Term]	0.000187063	0.000118358	8	P62081	P62081 [170-179]		Small ribosomal subunit protein eS7 [OS=Homo sapiens]	1	0.719	0.989	0.777	0.707	0.888	-0.48	-0.02	-0.36	-0.5	-0.17	0.985517	0.999957	0.948923	0.770734	0.999848	81.7	115.4	114.1	94.2	11.37	8.53	6.96	2.81	81.4	97.3	113.2	115.1	121.3	113.8	98.4	102.3	94.2	90.1	367.7	450.3	523.8	532.3	561.3
	High	[R].TLTAVHDAILEDLVFPSEIVGK.[R]	1xTMTpro [K22]; 1xTMTpro [N-Term]	5.09153e-07	0.000118358	15	P62081	P62081 [121-142]		Small ribosomal subunit protein eS7 [OS=Homo sapiens]	0	0.742	0.861	0.779	0.83	0.945	-0.43	-0.22	-0.36	-0.27	-0.08	0.998761	0.967337	0.955026	0.994765	0.999848	88	120.4	103.7	91.6	3.16	3.28	5.78	1.43	87.7	91.2	115.3	119.9	123	103.3	101.5	103.3	95.9	89.5	374	398	503.1	523.2	536.7
	High	[R].TLTAVHDAILEDLVFPSEIVGKR.[I]	1xTMTpro [K22]; 1xTMTpro [N-Term]	5.24379e-06	0.000118358	3	P62081	P62081 [121-143]		Small ribosomal subunit protein eS7 [OS=Homo sapiens]	1	0.664	1.098	1.036	0.54	0.861	-0.59	0.13	0.05	-0.89	-0.22	0.92471	0.999957	0.999451	0.240968	0.98693	66.4	118.1	119.9	92.5	18.85	15	23.77	17.54	64.6	66.2	97.3	133.3	117.9	95.9	129.4	102.9	87.3	96.9	26.5	19.7	28.9	39.6	35
	High	[K].VHLDKAQQNNVEHK.[V]	2xTMTpro [K5; K14]; 1xTMTpro [N-Term]	8.03122e-05	0.000118358	2	P62081	P62081 [156-169]		Small ribosomal subunit protein eS7 [OS=Homo sapiens]	1	0.606	0.837	0.867	0.549	0.958	-0.72	-0.26	-0.21	-0.86	-0.06	0.880149	0.973891	0.999451	0.345936	0.999848	60.2	124.3	106.4	90.5	16.95	15.36	26.44	4.78	60	78.3	99	136.4	124	106.1	103.8	129.9	75.7	87.9	48.2	64.8	81.9	112.8	102.6
	High	[R].ELNITAAKEIEVGGGR.[K]	1xTMTpro [K8]; 1xTMTpro [N-Term]	5.95871e-05	0.000118358	2	P62081	P62081 [42-57]		Small ribosomal subunit protein eS7 [OS=Homo sapiens]	1	0.716	1.128	1.117	0.635	0.997	-0.48	0.17	0.16	-0.65	0	0.964067	0.999957	0.999451	0.761463	0.999848	84.8	108.2	121.2	70.3	24.55	8.73	13.64	8.61	88.6	87	123.6	91.7	111	117.8	124.4	95.1	124	72.2	8.4	13.2	18.8	14	16.9
	High	[K].DVNFEFPEFQL.[-]	1xTMTpro [N-Term]	0.000164283	0.000118358	40	P62081	P62081 [184-194]		Small ribosomal subunit protein eS7 [OS=Homo sapiens]	0	0.688	0.84	0.783	0.786	0.942	-0.54	-0.25	-0.35	-0.35	-0.09	0.957325	0.914459	0.963378	0.973373	0.999848	83.6	122.7	106.3	91.4	6.72	3.11	9.2	3.85	81.5	92.1	118.4	125.6	121.8	105.5	101.3	109.1	95.4	84.9	798.4	886.3	1139.6	1208.8	1172.2
	High	[K].AIIIFVPVPQLK.[S]	1xTMTpro [K12]; 1xTMTpro [N-Term]	0.000102117	0.000118358	7	P62081	P62081 [59-70]		Small ribosomal subunit protein eS7 [OS=Homo sapiens]	0	0.703	0.85	0.777	0.856	0.914	-0.51	-0.23	-0.36	-0.22	-0.13	0.973479	0.947416	0.948923	0.994765	0.999848	89.6	122.7	104.5	87.8	7.65	0.15	9.47	3.71	96.2	88.7	118.6	121.5	126.2	103.2	103.5	109.4	92.3	89.8	282.9	303.9	406.5	416.3	432.3
	High	[K].AQQNNVEHKVETFSGVYK.[K]	2xTMTpro [K9; K18]; 1xTMTpro [N-Term]	1.25021e-05	0.000118358	5	P62081	P62081 [161-178]		Small ribosomal subunit protein eS7 [OS=Homo sapiens]	1	0.673	0.925	0.95	0.841	1.028	-0.57	-0.11	-0.07	-0.25	0.04	0.948495	0.999957	0.999451	0.994765	0.969695	84.5	113.5	100.7	91.8	9.22	13.88	11.86	1.66	70.3	83	111.2	123.1	106.8	96.9	98.7	126.8	101.4	90.6	142.4	142.7	191.2	211.5	183.5
	High	[K].AQQNNVEHKVETFSGVYKK.[L]	3xTMTpro [K9; K18; K19]; 1xTMTpro [N-Term]	3.80373e-05	0.000118358	4	P62081	P62081 [161-179]		Small ribosomal subunit protein eS7 [OS=Homo sapiens]	2	0.669	1.046	0.891	0.706	0.911	-0.58	0.07	-0.17	-0.5	-0.13	0.948495	0.999957	0.999506	0.86927	0.997278	73.6	109.4	114.5	89.4	8.42	17.47	15.12	3.05	67.8	79.8	101.4	132.1	106.2	101.1	111.1	128.1	94.7	86.9	56.1	62.7	79.7	103.9	83.5
	High	[K].AQQNNVEHK.[V]	1xTMTpro [K9]; 1xTMTpro [N-Term]	1.61486e-05	0.000118358	12	P62081	P62081 [161-169]		Small ribosomal subunit protein eS7 [OS=Homo sapiens]	0	0.88	0.88	0.853	0.957	0.969	-0.19	-0.18	-0.23	-0.06	-0.05	0.999951	0.97834	0.999451	0.998204	0.998508	100.1	115.5	101.7	83.2	9.85	1.72	0.63	6.61	100	108.2	113.6	120.4	115.3	101.2	101.5	99.5	98.3	77.7	312.8	381.2	400.4	424.3	406.3
	High	[K].VETFSGVYK.[K]	1xTMTpro [K9]; 1xTMTpro [N-Term]	0.000334026	0.000238006	17	P62081	P62081 [170-178]		Small ribosomal subunit protein eS7 [OS=Homo sapiens]	0	0.709	0.815	0.773	0.87	0.949	-0.5	-0.3	-0.37	-0.2	-0.08	0.977748	0.815037	0.946963	0.997542	0.999848	88.9	125.5	102.2	89.6	7.28	6.85	2.19	9.39	89.1	96.1	125.7	126.2	120.8	111.5	97.5	97.2	93.3	78.6	646.3	747.5	978.3	981.7	939.5
	High	[K].LTGKDVNFEFPEFQL.[-]	1xTMTpro [K4]; 1xTMTpro [N-Term]	0.000326064	0.000238006	4	P62081	P62081 [180-194]		Small ribosomal subunit protein eS7 [OS=Homo sapiens]	1	0.724	1.054	1.071	0.687	1.12	-0.47	0.08	0.1	-0.54	0.16	0.993447	0.999957	0.980315	0.671928	0.956457	79.8	104.6	116.8	88	21.77	12.29	41.9	3.91	53.5	80.7	105.3	104.1	111.5	99.5	117.5	170	71.9	92.7	67	67.3	87.8	86.8	93
	High	[K].IVKPNGEKPDEFESGISQALLELEMNSDLK.[A]	3xTMTpro [K3; K8; K30]; 1xTMTpro [N-Term]	0.00198151	0.000256217	4	P62081	P62081 [8-37]		Small ribosomal subunit protein eS7 [OS=Homo sapiens]	0	0.701	0.843	0.742	0.94	0.896	-0.51	-0.25	-0.43	-0.09	-0.16	0.993447	0.973711	0.897887	0.999356	0.994057	90	128.5	102.5	87.2	14	9.87	2.91	9.37	97.6	91.3	114.1	133.1	130.3	112.2	92	93.2	96.7	88.4	100	123.5	154.3	180	176.3
	High	[K].SFQKIQVR.[L]	1xTMTpro [K4]; 1xTMTpro [N-Term]	0.00205832	0.000256217	1	P62081	P62081 [71-78]		Small ribosomal subunit protein eS7 [OS=Homo sapiens]	1
	High	[K].EIEVGGGR.[K]	1xTMTpro [N-Term]	0.00217972	0.000256217	6	P62081	P62081 [50-57]		Small ribosomal subunit protein eS7 [OS=Homo sapiens]	0	0.703	0.888	0.661	0.748	0.722	-0.51	-0.17	-0.6	-0.42	-0.47	0.967285	0.998423	0.725878	0.978005	0.736119	88.8	133.7	118.7	73	21.7	12.34	28.42	0.9	113.5	75.2	160.8	128.8	107	114.3	101.3	120.3	70.7	69.5	11.8	10.4	22.1	17.7	14.7
	High	[K].FSGKHVVFIAQR.[R]	1xTMTpro [K4]; 1xTMTpro [N-Term]	0.00200041	0.000256217	2	P62081	P62081 [87-98]		Small ribosomal subunit protein eS7 [OS=Homo sapiens]	1	1.363	1.9	1.232	0.97	0.675	0.45	0.93	0.3	-0.04	-0.57	0.882464	0.076604	0.882747	0.997542	0.262425	110.5	73.6	120.2	95.6	7.52	19.93	19.54	23.33	114.5	108.5	62.1	72.3	99.2	145.5	97.7	76.5	114	77.9	61.1	67.2	38.5	44.8	61.5
	High	[R].ELNITAAK.[E]	1xTMTpro [K8]; 1xTMTpro [N-Term]	0.00101222	0.000256217	18	P62081	P62081 [42-49]		Small ribosomal subunit protein eS7 [OS=Homo sapiens]	0	0.744	0.872	0.794	0.793	0.911	-0.43	-0.2	-0.33	-0.33	-0.13	0.999951	0.977318	0.980315	0.979319	0.999848	87.5	119.6	105.3	91.7	6.43	7.2	3.55	4.35	88.2	94.3	118.5	121.6	120.5	106.1	96.3	100.1	93.2	85.6	983.1	1117.9	1404.6	1441.1	1427.5
	High	[-].MFSSSAK.[I]	1xTMTpro [K7]; 1xTMTpro [N-Term]	0.00235371	0.000332799	3	P62081	P62081 [1-7]		Small ribosomal subunit protein eS7 [OS=Homo sapiens]	0	0.332	0.54	0.528	0.479	1.161	-1.59	-0.89	-0.92	-1.06	0.22	0.0920022	0.00318247	0.0140513	0.0870002	0.681065	49.8	161.7	101	66.9	15.83	9.12	26.71	15.91	49.8	53.7	110.8	258	161.8	101.1	87.3	120.8	78.5	66.9	57.3	78.5	162.1	377.6	236.8
	High	[K].EIEVGGGRK.[A]	1xTMTpro [K9]; 1xTMTpro [N-Term]	0.00242268	0.000332799	12	P62081	P62081 [50-58]		Small ribosomal subunit protein eS7 [OS=Homo sapiens]	1	1.265	1.322	0.995	0.957	0.75	0.34	0.4	-0.01	-0.06	-0.41	0.915223	0.24079	0.948923	0.998204	0.623451	107.7	85.1	112.5	118.3	12.75	9.95	9.86	2.02	90.4	116.4	76.4	86.6	89.8	114.5	119.1	77.8	89.4	116.4	434.4	461.3	302.8	343.4	356.1
	High	[K].KFSGKHVVFIAQR.[R]	2xTMTpro [K1; K5]; 1xTMTpro [N-Term]	0.00323461	0.000416059	2	P62081	P62081 [86-98]		Small ribosomal subunit protein eS7 [OS=Homo sapiens]	2	1.168	1.232	0.881	1.094	1.212	0.22	0.3	-0.18	0.13	0.28	0.992574	0.831905	0.999451	0.993419	0.694309	107.6	97.4	90.7	94.5	8.04	17.6	15.13	4.03	112.5	95.8	96.3	72.3	135.7	89.7	87.6	84.8	113.9	88.3	108.8	98	98.5	73.9	138.7
	High	[R].ILPKPTRK.[S]	2xTMTpro [K4; K8]; 1xTMTpro [N-Term]	0.0130985	0.00223527	1	P62081	P62081 [100-107]		Small ribosomal subunit protein eS7 [OS=Homo sapiens]	1
	High	[R].VKLDGSR.[L]	1xTMTpro [K2]; 1xTMTpro [N-Term]	0.0202341	0.0035109	4	P62081	P62081 [146-152]		Small ribosomal subunit protein eS7 [OS=Homo sapiens]	1	0.738	1.023	0.867	0.876	0.871	-0.44	0.03	-0.21	-0.19	-0.2	0.997483	0.999957	0.999231	0.997542	0.986984	89.2	104.7	106	107	11.64	5.24	3.36	3.56	75.7	95.6	102.5	128.6	103.6	98.4	109.2	88.9	95.1	101.8	56.2	60.9	65.3	81.9	66
	High	[-].MFSSSAK.[I]	1xMet-loss [N-Term]; 1xTMTpro [K7]; 1xTMTpro [N-Term]	0.022424	0.00383216	3	P62081	P62081 [1-7]	P62081 1xMet-loss [N-Term]	Small ribosomal subunit protein eS7 [OS=Homo sapiens]	0	2.523	2.51	1.256	1.276	0.509	1.34	1.33	0.33	0.35	-0.97	0.232138	0.00836005	0.929885	0.856552	0.0174331	132.7	54	104	144.1	7.19	24.24	14.35	5.89	133.5	119.4	41.7	54.3	56.4	90.5	143.3	53.2	70.9	145	61.5	53.6	18.7	24.4	25.3
	High	[R].LIKVHLDK.[A]	2xTMTpro [K3; K8]; 1xTMTpro [N-Term]	0.0544264	0.00632566	1	P62081	P62081 [153-160]		Small ribosomal subunit protein eS7 [OS=Homo sapiens]	1	0.685	1.016	0.926	0.674	0.993	-0.55	0.02	-0.11	-0.57	-0.01	0.970951	0.999957	0.999451	0.736188	0.999848	78.6	111.9	116.7	91	24.91	8.49	25.69	12.87	74.2	113.8	110	112.8	107.8	114.6	100.6	83.3	99.9	71.1	50.7	74.7	72.2	74	70.8
	High	[-].MFSSSAK.[I]	1xOxidation [M1]; 1xTMTpro [K7]; 1xTMTpro [N-Term]	0.0619423	0.00686893	1	P62081	P62081 [1-7]		Small ribosomal subunit protein eS7 [OS=Homo sapiens]	0
High	P06239	Tyrosine-protein kinase Lck [OS=Homo sapiens]	0	256.469	70	24	198	22	509	58	5.36	1.275	16.039	8.925	12.379	6.622	0.35	4	3.16	3.63	2.73	0.120982	1e-17	1.86406e-12	1e-17	1e-17	0.645173	1.02455e-15	5.252e-10	4.025e-16	1.05656e-15	12.6	14.8	188	109.4	9.76	9.17	5.53	7.55	10.31	1.41	8.33	3.86	1.69	13.9	11.4	12.5	14.5	14.6
	Confidence	Annotated Sequence	Modifications	Qvality PEP	Qvality q-value	# PSMs	Master Protein Accessions	Positions in Master Proteins	Modifications in Master Proteins	Master Protein Descriptions	# Missed Cleavages	Abundance Ratio: (AKTa) / (EV)	Abundance Ratio: (SH3B CSKH) / (EV)	Abundance Ratio: (STAT5a) / (EV)	Abundance Ratio: (AKTa) / (SH3B CSKH)	Abundance Ratio: (STAT5a) / (SH3B CSKH)	Abundance Ratio (log2): (AKTa) / (EV)	Abundance Ratio (log2): (SH3B CSKH) / (EV)	Abundance Ratio (log2): (STAT5a) / (EV)	Abundance Ratio (log2): (AKTa) / (SH3B CSKH)	Abundance Ratio (log2): (STAT5a) / (SH3B CSKH)	Abundance Ratio Adj. P-Value: (AKTa) / (EV)	Abundance Ratio Adj. P-Value: (SH3B CSKH) / (EV)	Abundance Ratio Adj. P-Value: (STAT5a) / (EV)	Abundance Ratio Adj. P-Value: (AKTa) / (SH3B CSKH)	Abundance Ratio Adj. P-Value: (STAT5a) / (SH3B CSKH)	Abundances (Grouped): AKTa	Abundances (Grouped): EV	Abundances (Grouped): SH3B CSKH	Abundances (Grouped): TIP MIN	Abundances (Grouped) CV [%]: AKTa	Abundances (Grouped) CV [%]: SH3B CSKH	Abundances (Grouped) CV [%]: STAT5a	Abundances (Grouped) CV [%]: TIP MIN	Abundances (Scaled): F1: 130C, Sample, AKTa, 1	Abundances (Scaled): F1: 132C, Sample, AKTa, 3	Abundances (Scaled): F1: 126, Sample, EV, 1	Abundances (Scaled): F1: 127N, Sample, EV, 2	Abundances (Scaled): F1: 128N, Sample, EV, 3	Abundances (Scaled): F1: 130N, Sample, SH3B CSKH, 2	Abundances (Scaled): F1: 131N, Sample, SH3B CSKH, 3	Abundances (Scaled): F1: 127C, Sample, STAT5a, 1	Abundances (Scaled): F1: 129C, Sample, STAT5a, 3	Abundances (Scaled): F1: 132N, Sample, TIP MIN, 1	Abundances (Normalized): F1: 131C, Sample, AKTa, 2	Abundances (Normalized): F1: 132C, Sample, AKTa, 3	Abundances (Normalized): F1: 126, Sample, EV, 1	Abundances (Normalized): F1: 127N, Sample, EV, 2	Abundances (Normalized): F1: 128N, Sample, EV, 3
	High	[K].LLDMAAQIAEGMAFIEER.[N]	1xTMTpro [N-Term]	1.50348e-07	0.000118358	21	P06239	P06239 [341-358]		Tyrosine-protein kinase Lck [OS=Homo sapiens]	0	100		100	100	100	6.64		6.64	6.64	6.64	1.17464e-15		7.78402e-16	1.06959e-15	7.69298e-16	201.2	0	0	110.1	20.69		8.53	0.81	199.5	152.5	0	0	0	0	0	186.3	215.6	107.8	174.5	114.3	0	0	0
	High	[K].LLDMAAQIAEGMAFIEER.[N]	1xOxidation [M]; 1xTMTpro [N-Term]	3.82764e-07	0.000118358	9	P06239	P06239 [341-358]		Tyrosine-protein kinase Lck [OS=Homo sapiens]	0	100		100	100	100	6.64		6.64	6.64	6.64	1.17464e-15		7.78402e-16	1.06959e-15	7.69298e-16	192.4	0	0	107.8	10.27		8.62	17.07	193.2	178.3	0	0	0	0	0	174.7	205.8	91.8	59.4	48.6	0	0	0
	High	[R].ILEQSGEWWK.[A]	1xTMTpro [K10]; 1xTMTpro [N-Term]	0.000224819	0.000118358	5	P06239	P06239 [90-99]		Tyrosine-protein kinase Lck [OS=Homo sapiens]	0	51.974	0.894	50.69	58.168	56.73	5.7	-0.16	5.66	5.86	5.83	1.17464e-15	0.966496	7.78402e-16	1.06959e-15	7.69298e-16	191.8	3.7	3.3	102.3	15.64	52.34	4.62	8.22	194.3	155.1	3.7	3.6	4.4	1.7	5.3	189.5	207.7	98.4	258	188.4	4.5	4.4	5.3
	High	[R].LGAGQFGEVWMGYYNGHTK.[V]	1xTMTpro [K19]; 1xTMTpro [N-Term]	3.16097e-06	0.000118358	2	P06239	P06239 [251-269]		Tyrosine-protein kinase Lck [OS=Homo sapiens]	0	100		100	100	100	6.64		6.64	6.64	6.64	1.17464e-15		7.78402e-16	1.06959e-15	7.69298e-16	194.4	0	0	95.5	21.88		3.64	6.14	192.1	151.7	0	0	0	0	0	202.5	207.7	93.6	41.3	26.5	0	0	0
	High	[R].ITFPGLHELVR.[H]	1xTMTpro [N-Term]	8.03122e-05	0.000118358	7	P06239	P06239 [197-207]		Tyrosine-protein kinase Lck [OS=Homo sapiens]	0	100	13.276	100	57.805	47.144	6.64	3.73	6.64	5.85	5.56	1.17464e-15	7.36794e-08	7.78402e-16	1.06959e-15	7.69298e-16	184	3.5	4.8	108	17.89	33.82	7.26	17.07	190.8	158.1	0	0	3.6	3.9	6.4	207	212.5	81.9	202.2	141	0	0	3.2
	High	[R].LYAVVTQEPIYIITEYMENGSLVDFLK.[T]	1xTMTpro [K27]; 1xTMTpro [N-Term]	1.1479e-05	0.000118358	7	P06239	P06239 [303-329]		Tyrosine-protein kinase Lck [OS=Homo sapiens]	0	100		100	100	100	6.64		6.64	6.64	6.64	1.17464e-15		7.78402e-16	1.06959e-15	7.69298e-16	197.1	0	0	114	14.8		8.68	10.48	195.5	163.4	0	0	0	0	0	204.6	187.3	110.5	29.5	21.9	0	0	0
	High	[R].IPYPGMTNPEVIQNLER.[G]	1xOxidation [M6]; 1xTMTpro [N-Term]	3.07805e-05	0.000118358	3	P06239	P06239 [439-455]		Tyrosine-protein kinase Lck [OS=Homo sapiens]	0	13.205	0.506	15.67	22.279	21.541	3.72	-0.98	3.97	4.48	4.43	2.39948e-08	0.256049	7.78402e-16	1.06959e-15	7.69298e-16	165.9	13	10	106.1	15.68	7.67	3.28	7.09	161.8	157.1	12.3	12.7	20.4	9.3	10.4	192	205	96.9	78.8	59.8	4.7	4.8	7.8
	High	[R].IPYPGMTNPEVIQNLER.[G]	1xTMTpro [N-Term]	4.05692e-06	0.000118358	6	P06239	P06239 [439-455]		Tyrosine-protein kinase Lck [OS=Homo sapiens]	0	4.166	0.623	4.864	6.69	6.886	2.06	-0.68	2.28	2.74	2.78	0.00119329	0.4363	8.58719e-12	3.83341e-10	7.69298e-16	170.1	39	25.4	83	11.94	44.39	3.94	14.66	165.2	153.1	39.7	26.6	37.8	46.9	21.6	170.1	184	80.7	85.1	67.6	17.5	11.7	16.7
	High	[R].HYTNASDGLCTR.[L]	1xCarbamidomethyl [C10]; 1xTMTpro [N-Term]	5.39544e-06	0.000118358	7	P06239	P06239 [208-219]		Tyrosine-protein kinase Lck [OS=Homo sapiens]	0	8.909	1.7	11.101	8.1	7.939	3.16	0.77	3.47	3.02	2.99	1.58465e-07	0.311615	7.78402e-16	1.06959e-15	7.69298e-16	169.4	18	20.9	104.8	10.54	24.44	9.38	9.81	169.6	161	22.1	8.2	18.1	20.2	30.7	166.2	200.6	88.3	200.8	164.5	22.6	8.4	18.5
	High	[K].WTAPEAINYGTFTIK.[S]	1xTMTpro [K15]; 1xTMTpro [N-Term]	9.53968e-06	0.000118358	3	P06239	P06239 [406-420]		Tyrosine-protein kinase Lck [OS=Homo sapiens]	0	100	100	100	100	100	6.64	6.64	6.64	6.64	6.64	1.17464e-15	1.45889e-15	7.78402e-16	1.06959e-15	7.69298e-16	184.8	0	10.5	111.2	26.22		9.05	17.17	188.2	146.6	0	0	0	0	10.6	177.3	212.6	85.8	155.7	92.1	0	0	0
	High	[R].QLLAPGNTHGSFLIR.[E]	1xTMTpro [N-Term]	2.1661e-06	0.000118358	5	P06239	P06239 [140-154]		Tyrosine-protein kinase Lck [OS=Homo sapiens]	0	7.319	0.889	9.43	8.237	11.906	2.87	-0.17	3.24	3.04	3.57	1.20523e-05	0.97834	7.78402e-16	4.5644e-14	7.69298e-16	170.5	19.8	16.4	106.4	19.78	29.05	3.22	5.79	168.9	134	25.5	19.6	18.3	14.7	16.3	182.2	193.7	99.7	111	74.2	14.1	10.9	10.1
	High	[K].QGSMSPDAFLAEANLMK.[Q]	1xOxidation [M]; 1xTMTpro [K17]; 1xTMTpro [N-Term]	1.7241e-06	0.000118358	4	P06239	P06239 [277-293]		Tyrosine-protein kinase Lck [OS=Homo sapiens]	0	11.816	0.952	11.779	12.745	8.821	3.56	-0.07	3.56	3.67	3.14	5.75633e-08	0.998893	7.78402e-16	1.06959e-15	7.69298e-16	171.5	16	18.1	105.5	20.96	41.31	11.23	9.16	166.6	152.8	14.1	18.5	15.6	17.6	27.3	193.9	183.5	98.9	127	86.5	8	10.5	8.8
	High	[K].QGSMSPDAFLAEANLMK.[Q]	1xTMTpro [K17]; 1xTMTpro [N-Term]	5.3443e-08	0.000118358	4	P06239	P06239 [277-293]		Tyrosine-protein kinase Lck [OS=Homo sapiens]	0	100		100	100	100	6.64		6.64	6.64	6.64	1.17464e-15		7.78402e-16	1.06959e-15	7.69298e-16	202.1	0	0	101.4	14.95		7.33	5.54	209.1	164.6	0	0	0	0	0	203.4	210.2	96.9	177.7	132.5	0	0	0
	High	[R].MVRPDNCPEELYQLMR.[L]	1xCarbamidomethyl [C7]; 1xOxidation [M]; 1xTMTpro [N-Term]	9.956e-06	0.000118358	6	P06239	P06239 [459-474]		Tyrosine-protein kinase Lck [OS=Homo sapiens]	0	7.535	0.962	8.686	10.449	9.526	2.91	-0.06	3.12	3.39	3.25	5.78491e-06	0.998125	7.78402e-16	1.06959e-15	7.69298e-16	162.2	22.9	22	105.9	21.62	39.2	15.34	8.43	154.6	156.4	23	22.1	20.8	21.2	27.6	148.4	180.3	102.1	89.6	63.1	9.3	8.9	8.4
	High	[R].NLDNGGFYISPR.[I]	1xTMTpro [N-Term]	1.74611e-05	0.000118358	6	P06239	P06239 [185-196]		Tyrosine-protein kinase Lck [OS=Homo sapiens]	0	3.675	0.819	4.029	4.554	4.713	1.88	-0.29	2.01	2.19	2.24	0.0155648	0.970124	6.92585e-07	1.151e-06	7.69298e-16	157.2	39.3	34.5	106.2	15.87	7.3	14.05	7.45	150.1	138	48.1	37.3	37.5	35.6	30.7	155.3	192.9	101.4	85.8	63.6	22.2	17.2	17.3
	High	[R].SVLEDFFTATEGQYQPQP.[-]	1xTMTpro [N-Term]	3.09407e-06	0.000118358	16	P06239	P06239 [492-509]		Tyrosine-protein kinase Lck [OS=Homo sapiens]	0	100		100	100	100	6.64		6.64	6.64	6.64	1.17464e-15		7.78402e-16	1.06959e-15	7.69298e-16	178.4	0	0	105.5	22.99		2.64	8.49	172.1	154.8	0	0	0	0	0	208.4	213.3	96.7	238.8	156.1	0	0	0
	High	[K].SDVWSFGILLTEIVTHGR.[I]	1xTMTpro [N-Term]	4.25358e-08	0.000118358	16	P06239	P06239 [421-438]		Tyrosine-protein kinase Lck [OS=Homo sapiens]	0
	High	[R].DFDQNQGEVVK.[H]	1xTMTpro [K11]; 1xTMTpro [N-Term]	3.21132e-05	0.000118358	13	P06239	P06239 [169-179]		Tyrosine-protein kinase Lck [OS=Homo sapiens]	0	11.472	0.969	12.39	11.839	12.786	3.52	-0.05	3.63	3.57	3.68	5.28669e-11	0.999957	7.78402e-16	1.06959e-15	7.69298e-16	169.3	14.8	14.3	105.7	12.5	27.95	6.24	7.73	165.8	161.4	14.4	16.5	14.1	12.1	20.3	179	202.8	93.5	429	343.5	30.8	35.2	30.1
	High	[K].ERPEDRPTFDYLR.[S]	1xTMTpro [N-Term]	0.000171965	0.000118358	3	P06239	P06239 [479-491]		Tyrosine-protein kinase Lck [OS=Homo sapiens]	0	3.456	1.828	5.046	1.891	2.733	1.79	0.87	2.34	0.92	1.45	0.0205177	0.157418	1.32934e-09	0.118127	1.48897e-08	138.4	35.3	64.5	99.6	21.04	17.87	10.6	5.92	132.9	117.1	45.8	29.3	33.9	54	61.9	155.7	180.5	95.6	114	76.4	29.9	19.1	22.1
	High	[R].ESESTAGSFSLSVR.[D]	1xTMTpro [N-Term]	4.61237e-06	0.000118358	8	P06239	P06239 [155-168]		Tyrosine-protein kinase Lck [OS=Homo sapiens]	0	100	100	100	2.828	4.421	6.64	6.64	6.64	1.5	2.14	1.17464e-15	1.45889e-15	7.78402e-16	0.00156345	9.59133e-13	168.6	9.2	47.5	97.7	33.45	21.95	14.55	17.4	160.7	125.3	8.8	0	0	36.6	45.3	168.7	210.3	93.2	84.6	44.2	3.1	0	0
	High	[K].ANSLEPEPWFFK.[N]	1xTMTpro [K12]; 1xTMTpro [N-Term]	2.61592e-05	0.000118358	4	P06239	P06239 [119-130]		Tyrosine-protein kinase Lck [OS=Homo sapiens]	0	100	0.01	100	100	100	6.64	-6.64	6.64	6.64	6.64	1.17464e-15	1.45889e-15	7.78402e-16	1.06959e-15	7.69298e-16	171.9	2.1	0	112.7	22.73		6.4	6.73	168.8	147.9	1.9	2.2	0	0	0	197.3	224.2	98.6	423.1	275.1	3.6	4.1	0
	High	[R].AANILVSDTLSCK.[I]	1xCarbamidomethyl [C12]; 1xTMTpro [K13]; 1xTMTpro [N-Term]	3.02858e-06	0.000118358	7	P06239	P06239 [367-379]		Tyrosine-protein kinase Lck [OS=Homo sapiens]	0	36.947	1.634	43.848	34.501	36.46	5.21	0.71	5.45	5.11	5.19	1.17464e-15	0.681985	7.78402e-16	1.06959e-15	7.69298e-16	176.4	4.6	5.4	113.7	15.17	21.49	4.27	13.55	175.9	168	7	2.8	4.5	5.3	7.4	185.8	199.3	89.1	485.8	369.4	15.4	6.2	10
	High	[K].AQSLTTGQEGFIPFNFVAK.[A]	1xTMTpro [K19]; 1xTMTpro [N-Term]	1.37228e-06	0.000118358	5	P06239	P06239 [100-118]		Tyrosine-protein kinase Lck [OS=Homo sapiens]	0	100		100	100	100	6.64		6.64	6.64	6.64	1.17464e-15		7.78402e-16	1.06959e-15	7.69298e-16	186.7	0	0	103.2	24.67		12.34	5.77	188.1	143.2	0	0	0	0	0	211.6	227.6	104	167.2	101.2	0	0	0
	High	[R].MVRPDNCPEELYQLMR.[L]	1xCarbamidomethyl [C7]; 1xTMTpro [N-Term]	0.000363499	0.000238006	7	P06239	P06239 [459-474]		Tyrosine-protein kinase Lck [OS=Homo sapiens]	0	100	100	100	6.851	8.067	6.64	6.64	6.64	2.78	3.01	1.17464e-15	1.45889e-15	7.78402e-16	7.19355e-10	7.69298e-16	167.3	42.1	24.4	81.9	1.96	31.44	10.74	9.56	176.3	177.3	44.6	0	0	35.3	25.9	195.1	208.7	81.8	26.4	25.7	6.5	0	0
	High	[R].LSRPCQTQKPQKPWWEDEWEVPR.[E]	1xCarbamidomethyl [C5]; 2xTMTpro [K9; K12]; 1xTMTpro [N-Term]	0.000439059	0.000256217	6	P06239	P06239 [220-242]		Tyrosine-protein kinase Lck [OS=Homo sapiens]	0	100	100	100	83.637	67.907	6.64	6.64	6.64	6.39	6.09	1.17464e-15	1.45889e-15	7.78402e-16	1.06959e-15	7.69298e-16	192.5	0	3.2	108.7	20.39	16.85	12.24	6.9	187.2	156.2	0	0	0	2.8	3.6	180.4	226.6	99.3	198.2	132.2	0	0	0
	High	[R].EGAKFPIK.[W]	2xTMTpro [K4; K8]; 1xTMTpro [N-Term]	0.0034577	0.000496604	1	P06239	P06239 [398-405]		Tyrosine-protein kinase Lck [OS=Homo sapiens]	1	29.83	0.729	15.316	15.155	13.79	4.9	-0.46	3.94	3.92	3.79	1.17464e-15	0.761538	7.78402e-16	1.06959e-15	7.69298e-16	186.3	6.2	12.2	127.2	3.13	56.21	29.34	6.45	196.7	191.7	6.6	5.7	17.7	13.5	12.9	101	177.6	120.2	122.2	114.8	3.9	3.4	10.6
	High	[R].LIEDNEYTAR.[EQ]	1xTMTpro [N-Term]	0.00516583	0.000867456	12	P06239; P06241	P06239 [388-397]; P06241 [414-423]		Tyrosine-protein kinase Lck [OS=Homo sapiens] Tyrosine-protein kinase Fyn [OS=Homo sapiens]	0	3.609	1.52	3.126	2.348	1.816	1.85	0.6	1.64	1.23	0.86	0.0291591	0.532234	9.28453e-05	0.00520897	0.00217025	139.5	38.6	67.8	133.3	21.84	14.13	6.19	10.58	140.2	111.5	38.8	30.7	44.8	73.8	68.2	121.4	120	113.9	122.6	78.9	27.5	21.7	31.7
	High	[K].IADFGLAR.[ALIVDEG]	1xTMTpro [N-Term]	0.00613288	0.000937348	10	P24941; P06239; Q00535; P11802; P06493; Q00534; P06241; Q14004; Q9NYV4; P50750	P24941 [143-150]; P06239 [380-387]; Q00535 [142-149]; P11802 [156-163]; P06493 [144-151]; Q00534 [161-168]; P06241 [406-413]; Q14004 [853-860]; Q9NYV4 [875-882]; P50750 [165-172]		Cyclin-dependent kinase 2 [OS=Homo sapiens] Tyrosine-protein kinase Lck [OS=Homo sapiens] Cyclin-dependent kinase 5 [OS=Homo sapiens] Cyclin-dependent kinase 4 [OS=Homo sapiens] Cyclin-dependent kinase 1 [OS=Homo sapiens] Cyclin-dependent kinase 6 [OS=Homo sapiens] Tyrosine-protein kinase Fyn [OS=Homo sapiens] Cyclin-dependent kinase 13 [OS=Homo sapiens] Cyclin-dependent kinase 12 [OS=Homo sapien…	0	2.855	1.067	3.248	2.79	3.463	1.51	0.09	1.7	1.48	1.79	0.0431937	0.999957	1.05684e-12	6.37752e-05	7.69298e-16	139.5	49.3	47.8	103.3	5.97	9.36	3.58	6.64	139.9	133.6	49.5	52.6	44.3	43.8	47.9	160.6	165.8	93.9	223.9	199	73.7	78.4	66
High	P08238	Heat shock protein HSP 90-beta [OS=Homo sapiens]	0	318.225	58	44	181	26	724	83.2	5.03	0.987	0.945	0.916	0.948	0.919	-0.02	-0.08	-0.13	-0.08	-0.12	0.954034	0.830918	0.876092	0.952505	0.821384	0.994117	0.986942	0.987378	0.996367	0.998631	103.8	103.3	98.7	95.8	1.86	1.78	0.77	11.17	0.58	1.97	3.57	2.21	2.04	102.4	102.2	105.6	100.7	101.9
	Confidence	Annotated Sequence	Modifications	Qvality PEP	Qvality q-value	# PSMs	Master Protein Accessions	Positions in Master Proteins	Modifications in Master Proteins	Master Protein Descriptions	# Missed Cleavages	Abundance Ratio: (AKTa) / (EV)	Abundance Ratio: (SH3B CSKH) / (EV)	Abundance Ratio: (STAT5a) / (EV)	Abundance Ratio: (AKTa) / (SH3B CSKH)	Abundance Ratio: (STAT5a) / (SH3B CSKH)	Abundance Ratio (log2): (AKTa) / (EV)	Abundance Ratio (log2): (SH3B CSKH) / (EV)	Abundance Ratio (log2): (STAT5a) / (EV)	Abundance Ratio (log2): (AKTa) / (SH3B CSKH)	Abundance Ratio (log2): (STAT5a) / (SH3B CSKH)	Abundance Ratio Adj. P-Value: (AKTa) / (EV)	Abundance Ratio Adj. P-Value: (SH3B CSKH) / (EV)	Abundance Ratio Adj. P-Value: (STAT5a) / (EV)	Abundance Ratio Adj. P-Value: (AKTa) / (SH3B CSKH)	Abundance Ratio Adj. P-Value: (STAT5a) / (SH3B CSKH)	Abundances (Grouped): AKTa	Abundances (Grouped): EV	Abundances (Grouped): SH3B CSKH	Abundances (Grouped): TIP MIN	Abundances (Grouped) CV [%]: AKTa	Abundances (Grouped) CV [%]: SH3B CSKH	Abundances (Grouped) CV [%]: STAT5a	Abundances (Grouped) CV [%]: TIP MIN	Abundances (Scaled): F1: 130C, Sample, AKTa, 1	Abundances (Scaled): F1: 132C, Sample, AKTa, 3	Abundances (Scaled): F1: 126, Sample, EV, 1	Abundances (Scaled): F1: 127N, Sample, EV, 2	Abundances (Scaled): F1: 128N, Sample, EV, 3	Abundances (Scaled): F1: 130N, Sample, SH3B CSKH, 2	Abundances (Scaled): F1: 131N, Sample, SH3B CSKH, 3	Abundances (Scaled): F1: 127C, Sample, STAT5a, 1	Abundances (Scaled): F1: 129C, Sample, STAT5a, 3	Abundances (Scaled): F1: 132N, Sample, TIP MIN, 1	Abundances (Normalized): F1: 131C, Sample, AKTa, 2	Abundances (Normalized): F1: 132C, Sample, AKTa, 3	Abundances (Normalized): F1: 126, Sample, EV, 1	Abundances (Normalized): F1: 127N, Sample, EV, 2	Abundances (Normalized): F1: 128N, Sample, EV, 3
	High	[R].LVSSPCCIVTSTYGWTANMER.[I]	2xCarbamidomethyl [C6; C7]; 1xTMTpro [N-Term]	1.62638e-05	0.000118358	1	P08238	P08238 [584-604]		Heat shock protein HSP 90-beta [OS=Homo sapiens]	0
	High	[K].HFSVEGQLEFR.[A]	1xTMTpro [N-Term]	6.77735e-06	0.000118358	9	P07900; P08238	P07900 [328-338]; P08238 [320-330]		Heat shock protein HSP 90-alpha [OS=Homo sapiens] Heat shock protein HSP 90-beta [OS=Homo sapiens]	0	0.95	1.056	1.173	0.934	1.102	-0.07	0.08	0.23	-0.1	0.14	0.999951	0.992784	0.716255	0.999737	0.971056	95.4	100.4	99.9	94.1	6.65	3.55	11.9	9.22	93.9	91.9	98.9	112.9	92.4	98.1	98.4	116.4	108.5	106.3	136.3	120.6	129.7	148.1	121.3
	High	[R].GVVDSEDIPLNLSR.[E]	1xTMTpro [N-Term]	1.04646e-05	0.000118358	40	P07900; P08238; Q12931	P07900 [387-400]; P08238 [379-392]; Q12931 [389-402]		Heat shock protein HSP 90-alpha [OS=Homo sapiens] Heat shock protein HSP 90-beta [OS=Homo sapiens] Heat shock protein 75 kDa, mitochondrial [OS=Homo sapiens]	0	0.847	0.96	0.894	0.889	0.939	-0.24	-0.06	-0.16	-0.17	-0.09	0.999951	0.999957	0.999451	0.997542	0.999848	92.1	108.7	104.4	99.6	2.91	5.8	1.75	11.71	91.4	90	107.8	105.5	107.9	107.1	103.5	94.3	97.2	117.2	290.6	274.8	329.1	322	329.3
	High	[K].HLEINPDHPIVETLR.[Q]	1xTMTpro [N-Term]	5.55146e-06	0.000118358	5	P08238	P08238 [625-639]		Heat shock protein HSP 90-beta [OS=Homo sapiens]	0	0.856	1.045	0.971	0.819	0.929	-0.22	0.06	-0.04	-0.29	-0.11	0.999951	0.999957	0.999988	0.991894	0.999848	88	104.4	104.4	101.7	12.14	6.83	12.58	12.58	91	92.5	90.6	113.6	108	98.6	112.9	110.7	104.9	114.6	42.8	53.6	52.6	65.9	62.6
	High	[K].HSQFIGYPITLYLEK.[E]	1xTMTpro [K15]; 1xTMTpro [N-Term]	5.02426e-06	0.000118358	6	P08238	P08238 [205-219]		Heat shock protein HSP 90-beta [OS=Homo sapiens]	0	0.912	1.037	0.99	0.895	1.028	-0.13	0.05	-0.01	-0.16	0.04	0.999951	0.999957	0.999451	0.997542	0.998508	89.8	106.7	102.8	96.1	9.31	6.81	3.34	3.83	90.3	81.1	94.9	107.3	110.3	103.3	114.4	105.2	99.7	96.6	95.1	78.9	92.2	104.3	107.3
	High	[K].KHLEINPDHPIVETLR.[Q]	1xTMTpro [K1]; 1xTMTpro [N-Term]	2.48941e-05	0.000118358	2	P08238	P08238 [624-639]		Heat shock protein HSP 90-beta [OS=Homo sapiens]	1	0.929	0.953	0.877	1.019	1.027	-0.11	-0.07	-0.19	0.03	0.04	0.999951	0.999957	0.999451	0.997542	0.999848	98.6	101.6	96.8	106.1	9.8	9.37	8.8	21.15	103.6	85.6	111.5	102.4	102.4	97.6	109.3	97.7	84.8	125.8	87.4	75.2	97.9	90	89.9
	High	[R].VFIMDSCDELIPEYLNFIR.[G]	1xCarbamidomethyl [C7]; 1xTMTpro [N-Term]	7.5417e-06	0.000118358	4	P08238	P08238 [360-378]		Heat shock protein HSP 90-beta [OS=Homo sapiens]	0	0.849	0.957	0.778	0.966	0.865	-0.24	-0.06	-0.36	-0.05	-0.21	0.999951	0.999957	0.915905	0.997542	0.983732	96.8	115	102	97.9	9.9	14.27	7.25	21.44	89.8	99.7	105.8	118.5	129.5	113.3	85.2	90.9	80.5	70.6	27.2	24.7	26.2	29.4	32.1
	High	[R].VFIMDSCDELIPEYLNFIR.[G]	1xCarbamidomethyl [C7]; 1xOxidation [M4]; 1xTMTpro [N-Term]	6.43338e-05	0.000118358	4	P08238	P08238 [360-378]		Heat shock protein HSP 90-beta [OS=Homo sapiens]	0	0.704	0.883	0.761	0.887	0.884	-0.51	-0.18	-0.39	-0.17	-0.18	0.974383	0.990213	0.949781	0.997542	0.999848	90.1	125.3	110.7	92.6	16.78	13.94	22.96	12.94	89.4	97.5	154	98.9	124.4	120.8	109.8	80.7	113.4	79.7	19.7	27.6	43.5	28	35.2
	High	[R].TLTIVDTGIGMTK.[A]	1xTMTpro [K13]; 1xTMTpro [N-Term]	6.31125e-06	0.000118358	8	P07900; P08238	P07900 [88-100]; P08238 [83-95]		Heat shock protein HSP 90-alpha [OS=Homo sapiens] Heat shock protein HSP 90-beta [OS=Homo sapiens]	0	1.078	1.039	0.976	1.121	0.978	0.11	0.05	-0.03	0.16	-0.03	0.999951	0.996749	0.996649	0.972774	0.999848	105.3	96.7	100.4	102.4	8.36	9.46	2.12	29.4	102.1	92.3	94.7	93.8	93.2	97.4	97.5	92.4	95.3	160.1	167.9	142	145.7	144.3	143.4
	High	[R].TLTIVDTGIGMTK.[A]	1xOxidation [M11]; 1xTMTpro [K13]; 1xTMTpro [N-Term]	3.61956e-06	0.000118358	8	P07900; P08238	P07900 [88-100]; P08238 [83-95]		Heat shock protein HSP 90-alpha [OS=Homo sapiens] Heat shock protein HSP 90-beta [OS=Homo sapiens]	0	0.803	0.956	0.885	0.841	0.924	-0.32	-0.07	-0.18	-0.25	-0.11	0.999951	0.999957	0.999988	0.994765	0.999848	91	110.1	105.4	92	2.05	2.44	4.04	4.04	87.2	90.7	108.5	107.9	124.6	103.8	108.2	103.5	99.9	96.5	209.1	211.5	252.9	251.5	290.4
	High	[R].TLTIVDTGIGMTKADLINNLGTIAK.[S]	2xTMTpro [K13; K25]; 1xTMTpro [N-Term]	0.000207182	0.000118358	2	P07900; P08238	P07900 [88-112]; P08238 [83-107]		Heat shock protein HSP 90-alpha [OS=Homo sapiens] Heat shock protein HSP 90-beta [OS=Homo sapiens]	1
	High	[R].YHTSQSGDEMTSLSEYVSR.[M]	1xTMTpro [N-Term]	2.29023e-07	0.000118358	5	P08238	P08238 [457-475]		Heat shock protein HSP 90-beta [OS=Homo sapiens]	0	1.156	1.241	0.974	0.864	0.785	0.21	0.31	-0.04	-0.21	-0.35	0.999951	0.958944	0.999988	0.997542	0.933899	90.9	91.1	113.1	114.5	9.81	6.11	6.41	17.22	90	90.9	77.9	91.1	116.7	113	117.5	99.8	90.4	115	39.4	33.5	28.7	33.6	43.1
	High	[R].YHTSQSGDEMTSLSEYVSR.[M]	1xOxidation [M10]; 1xTMTpro [N-Term]	1.01704e-06	0.000118358	1	P08238	P08238 [457-475]		Heat shock protein HSP 90-beta [OS=Homo sapiens]	0
	High	[K].YIDQEELNK.[T]	1xTMTpro [K9]; 1xTMTpro [N-Term]	7.81238e-05	0.000118358	8	P07900; P08238	P07900 [284-292]; P08238 [276-284]		Heat shock protein HSP 90-alpha [OS=Homo sapiens] Heat shock protein HSP 90-beta [OS=Homo sapiens]	0	0.992	0.954	1.003	1.038	1.072	-0.01	-0.07	0	0.05	0.1	0.999951	0.999957	0.935765	0.995335	0.852094	101.4	102.4	97.7	96.8	6.96	7.97	3.1	16.81	99	98.3	100	103.6	99	87.6	102.7	102.3	99.3	121.5	340.2	301.1	306.3	317.5	303.5
	High	[K].VILHLKEDQTEYLEER.[RW]	1xTMTpro [K6]; 1xTMTpro [N-Term]	2.16041e-05	0.000118358	6	P07900; P08238	P07900 [186-201]; P08238 [181-196]		Heat shock protein HSP 90-alpha [OS=Homo sapiens] Heat shock protein HSP 90-beta [OS=Homo sapiens]	1	1.173	1.24	1.107	0.906	0.864	0.23	0.31	0.15	-0.14	-0.21	0.988776	0.723856	0.948923	0.997542	0.974472	99.2	86.7	107.6	110.1	3.07	9.98	2.38	18.6	97.8	102	83.4	85.5	85.9	106.1	116.8	96	95	140.3	100.7	106.9	87.4	89.6	90
	High	[R].NPDDITQEEYGEFYK.[S]	1xTMTpro [K15]; 1xTMTpro [N-Term]	3.00707e-06	0.000118358	4	P08238	P08238 [292-306]		Heat shock protein HSP 90-beta [OS=Homo sapiens]	0	0.8	0.899	0.814	0.921	0.905	-0.32	-0.15	-0.3	-0.12	-0.14	0.999951	0.999957	0.983703	0.997542	0.999848	91.9	114.8	103.2	96.7	8.28	3.05	8.2	10.3	90.3	88.6	112.8	110.6	114.5	101.4	96.2	91.8	102.6	111.5	77.3	66.6	84.8	83.2	86
	High	[R].QKAEADKNDK.[SA]	3xTMTpro [K2; K7; K10]; 1xTMTpro [N-Term]	0.000231919	0.000118358	1	P07900; P08238	P07900 [648-657]; P08238 [640-649]		Heat shock protein HSP 90-alpha [OS=Homo sapiens] Heat shock protein HSP 90-beta [OS=Homo sapiens]	2	0.887	0.846	0.74	0.709	0.875	-0.17	-0.24	-0.43	-0.5	-0.19	0.999951	0.97834	0.862293	0.861199	0.992535	99.3	113.4	95.9	107.5	23.21	24.69	8.3	61.79	59.7	92	118.1	105	85.7	88.8	129.6	83.3	70.5	234.5	37.4	37	47.5	42.2	34.5
	High	[K].SLTNDWEDHLAVK.[H]	1xTMTpro [K13]; 1xTMTpro [N-Term]	6.35638e-06	0.000118358	5	P07900; P08238	P07900 [315-327]; P08238 [307-319]		Heat shock protein HSP 90-alpha [OS=Homo sapiens] Heat shock protein HSP 90-beta [OS=Homo sapiens]	0	1.14	1.075	0.982	1.012	0.949	0.19	0.1	-0.03	0.02	-0.08	0.987338	0.989869	0.999451	0.995634	0.999848	100.8	96.7	101.5	104.8	11.66	3.47	6.29	19.85	97.8	117.2	97.6	83.5	93.7	94	100.7	93.3	92	136.5	111.5	137.4	114.3	97.8	109.8
	High	[K].DLVVLLFETALLSSGFSLEDPQTHSNR.[I]	1xTMTpro [N-Term]	8.43649e-08	0.000118358	6	P08238	P08238 [653-679]		Heat shock protein HSP 90-beta [OS=Homo sapiens]	0	0.943	0.86	0.857	1.015	0.922	-0.08	-0.22	-0.22	0.02	-0.12	0.999951	0.99341	0.999451	0.997542	0.999848	101.6	111.3	100.1	94.8	8.62	2.68	20.56	20.48	106.4	89.6	107.1	103.6	119.4	96.3	96.7	117.3	79.8	125.8	58.5	53.6	64.1	62	71.5
	High	[R].DNSTMGYMMAK.[K]	2xOxidation [M8; M9]; 1xTMTpro [K11]; 1xTMTpro [N-Term]	0.00016003	0.000118358	2	P08238	P08238 [613-623]		Heat shock protein HSP 90-beta [OS=Homo sapiens]	0	0.784	0.941	0.827	0.915	0.979	-0.35	-0.09	-0.27	-0.13	-0.03	0.999951	0.999957	0.994226	0.997542	0.999848	90	113.5	103	92.6	4.17	5.84	4.28	10.47	88.9	94.8	103.3	112	121.2	109	101.7	100.1	99.6	109	97.7	105.5	115	124.7	135
	High	[R].DNSTMGYMMAK.[K]	1xOxidation [M]; 1xTMTpro [K11]; 1xTMTpro [N-Term]	6.61491e-05	0.000118358	4	P08238	P08238 [613-623]		Heat shock protein HSP 90-beta [OS=Homo sapiens]	0	0.828	0.989	0.936	0.832	0.947	-0.27	-0.02	-0.1	-0.26	-0.08	0.999951	0.999957	0.999451	0.994765	0.999848	90.4	109.2	108.6	91.4	4.39	5	7.72	14.89	89.2	96.2	107.8	108.4	105.7	107.2	103	107.7	98.9	108.9	114	122.9	137.7	138.4	135
	High	[K].CLELFSELAEDKENYKK.[F]	1xCarbamidomethyl [C1]; 3xTMTpro [K12; K16; K17]; 1xTMTpro [N-Term]	1.40087e-05	0.000118358	3	P08238	P08238 [412-428]		Heat shock protein HSP 90-beta [OS=Homo sapiens]	2	0.973	0.955	0.986	0.985	1.015	-0.04	-0.07	-0.02	-0.02	0.02	0.999951	0.999957	0.999451	0.997542	0.998621	98.5	109.2	100	90.8	16.6	8.69	10.76	15.02	121.4	88.7	113.5	99.7	107.6	98.5	91.2	85.7	106.1	110	69.8	63.8	81.7	71.8	77.5
	High	[R].ELISNASDALDK.[I]	1xTMTpro [K12]; 1xTMTpro [N-Term]	1.61486e-05	0.000118358	8	P14625; P08238	P14625 [103-114]; P08238 [42-53]		Endoplasmin [OS=Homo sapiens] Heat shock protein HSP 90-beta [OS=Homo sapiens]	0	0.903	0.938	0.922	0.925	0.964	-0.15	-0.09	-0.12	-0.11	-0.05	0.999951	0.999957	0.999451	0.997542	0.999848	96.2	106.5	104	91.8	5.12	3.64	2.07	0.77	96.4	91.4	106.7	105.6	112.6	98.5	105.5	98.3	101.7	91.2	366	330.4	385.5	381.5	406.8
	High	[R].ELISNASDALDKIR.[LY]	1xTMTpro [K12]; 1xTMTpro [N-Term]	1.54746e-05	0.000118358	2	P14625; P08238	P14625 [103-116]; P08238 [42-55]		Endoplasmin [OS=Homo sapiens] Heat shock protein HSP 90-beta [OS=Homo sapiens]	1	1.316	1.326	1.27	0.708	0.958	0.4	0.41	0.34	-0.5	-0.06	0.993447	0.868845	0.930989	0.917778	0.999848	85.1	81.1	120.2	102	22.19	10.86	28.41	20.78	86.5	69.5	61.5	82.5	93.7	101.5	124.3	67.3	119	144.7	22	14.1	12.5	16.7	19
	High	[K].EQVANSAFVER.[V]	1xTMTpro [N-Term]	0.000226225	0.000118358	1	P08238	P08238 [492-502]		Heat shock protein HSP 90-beta [OS=Homo sapiens]	0
	High	[K].EGLELPEDEEEKKK.[QM]	3xTMTpro [K12; K13; K14]; 1xTMTpro [N-Term]	8.42836e-05	0.000118358	3	P07900; P08238	P07900 [547-560]; P08238 [539-552]		Heat shock protein HSP 90-alpha [OS=Homo sapiens] Heat shock protein HSP 90-beta [OS=Homo sapiens]	2	1.029	0.961	0.873	1.07	0.998	0.04	-0.06	-0.2	0.1	0	0.999951	0.999957	0.999451	0.994765	0.999848	104.2	109.9	105.7	84.3	9.3	15.71	10.94	15.19	114	94.6	110.8	87.3	115.1	112.5	82.6	96.7	91.1	80.5	42.5	38.2	44.8	35.3	46.5
	High	[K].ADLINNLGTIAK.[SF]	1xTMTpro [K12]; 1xTMTpro [N-Term]	1.23255e-05	0.000118358	2	P07900; P08238	P07900 [101-112]; P08238 [96-107]		Heat shock protein HSP 90-alpha [OS=Homo sapiens] Heat shock protein HSP 90-beta [OS=Homo sapiens]	0	0.893	1.06	1.036	0.842	0.966	-0.16	0.08	0.05	-0.25	-0.05	0.999951	0.999957	0.999451	0.994765	0.999848	94.3	103.8	108.8	90.5	12.68	2.64	6.37	21.94	101.7	78.8	102.4	104.3	91.7	110.6	104.9	106.1	101.3	127.1	75.7	64.1	83.3	84.8	74.6
	High	[K].EGLELPEDEEEKK.[KI]	2xTMTpro [K12; K13]; 1xTMTpro [N-Term]	0.000334026	0.000238006	1	P07900; P08238	P07900 [547-559]; P08238 [539-551]		Heat shock protein HSP 90-alpha [OS=Homo sapiens] Heat shock protein HSP 90-beta [OS=Homo sapiens]	1
	High	[K].RGFEVVYMTEPIDEYCVQQLK.[E]	1xCarbamidomethyl [C16]; 1xOxidation [M8]; 1xTMTpro [K21]; 1xTMTpro [N-Term]	0.000383874	0.000238006	1	P08238	P08238 [506-526]		Heat shock protein HSP 90-beta [OS=Homo sapiens]	1	1.179	0.768	1.587	1.368	1.761	0.24	-0.38	0.67	0.45	0.82	0.999951	0.836977	0.576796	0.759804	0.109906	92.3	81.6	67.5	129.1	8.25	13.14	19.92	29.83	99.7	86.6	76.8	83.5	73.4	63.5	56.4	121.9	99.3	192.8	16.3	16.2	14.4	15.6	13.7
	High	[R].APFDLFENK.[K]	1xTMTpro [K9]; 1xTMTpro [N-Term]	0.00156963	0.000256217	2	P08238	P08238 [339-347]		Heat shock protein HSP 90-beta [OS=Homo sapiens]	0	0.832	0.966	0.958	0.861	0.991	-0.26	-0.05	-0.06	-0.22	-0.01	0.999951	0.999957	0.999988	0.997427	0.999848	87.7	105.3	103.8	100.4	16.55	5.04	1.69	3.97	86	79.6	103.3	99.6	111.4	109.7	101.8	99	100.8	98.5	71	52.1	67.6	65.2	72.9
	High	[KR].LMKEILDK.[K]	2xTMTpro [K3; K8]; 1xTMTpro [N-Term]	0.00173712	0.000256217	1	P08238	P08238 [566-573]		Heat shock protein HSP 90-beta [OS=Homo sapiens]	1	1.367	2.576	1.845	0.61	0.645	0.45	1.37	0.88	-0.71	-0.63	0.96295	0.00842617	0.284828	0.555619	0.333369	100	52.8	141.6	127	36.06	19.59	21.08	100.14	39.7	75.8	32.3	62.6	40.1	107.4	124.3	59.7	80.1	470.8	24.4	21.6	9.2	17.8	11.4
	High	[K].SIYYITGESK.[E]	1xTMTpro [K10]; 1xTMTpro [N-Term]	0.000667317	0.000256217	5	P08238	P08238 [482-491]		Heat shock protein HSP 90-beta [OS=Homo sapiens]	0	0.91	0.927	0.899	0.982	0.968	-0.14	-0.11	-0.15	-0.03	-0.05	0.999951	0.999957	0.999988	0.997542	0.999848	98.8	107	99.6	98.4	4.02	1.61	0.42	15.28	92.6	100	106.7	106.2	109.9	99.3	101.8	95.9	95.3	115.6	140	142.2	151.7	151	156.2
	High	[R].YESLTDPSKLDSGK.[E]	2xTMTpro [K9; K14]; 1xTMTpro [N-Term]	0.000561013	0.000256217	5	P07900; P08238	P07900 [61-74]; P08238 [56-69]		Heat shock protein HSP 90-alpha [OS=Homo sapiens] Heat shock protein HSP 90-beta [OS=Homo sapiens]	1	0.979	1.061	0.983	0.92	0.986	-0.03	0.09	-0.03	-0.12	-0.02	0.999951	0.987411	0.983703	0.997542	0.994992	97.9	97.4	101.8	100.4	8.25	2.64	6.63	8.3	87.4	98.5	96.3	105	97.9	102.4	107.1	93	105.6	106.9	195.6	187.6	183.4	199.8	186.5
	High	[R].YESLTDPSK.[L]	1xTMTpro [K9]; 1xTMTpro [N-Term]	0.00098035	0.000256217	5	P07900; P08238	P07900 [61-69]; P08238 [56-64]		Heat shock protein HSP 90-alpha [OS=Homo sapiens] Heat shock protein HSP 90-beta [OS=Homo sapiens]	0	0.912	0.898	0.927	1.05	1.025	-0.13	-0.15	-0.11	0.07	0.04	0.999951	0.999957	0.999451	0.994765	0.990719	96.6	105.9	97.5	101.7	9.69	4.33	2.56	9.77	109	97.4	109.5	99.4	106.8	101	92.8	99.1	99.1	87	140.3	151.9	170.7	155	166.6
	High	[K].ELKIDIIPNPQER.[T]	1xTMTpro [K3]; 1xTMTpro [N-Term]	0.000785669	0.000256217	1	P08238	P08238 [70-82]		Heat shock protein HSP 90-beta [OS=Homo sapiens]	1	1.832	1.355	1.364	1.113	1.007	0.87	0.44	0.45	0.15	0.01	0.826582	0.999957	0.999451	0.993419	0.999848	106.3	58	94.8	157.2	18.31	62.81	13.15	54.08	91.2	92	60.5	41.2	50.2	37.4	149.1	82.5	63.4	299.5	14.5	10.7	7.1	4.8	5.9
	High	[K].KFYEAFSK.[N]	2xTMTpro [K1; K8]; 1xTMTpro [N-Term]	0.00118412	0.000256217	2	P08238	P08238 [428-435]		Heat shock protein HSP 90-beta [OS=Homo sapiens]	1	1.251	1.301	1.009	0.939	0.776	0.32	0.38	0.01	-0.09	-0.37	0.989062	0.798757	0.999451	0.999356	0.783852	108.2	79.6	116.1	105.2	6.6	8.43	16.7	8.49	99.3	112.4	79.3	81.3	92	118.6	119.6	74.9	92.8	107.4	77.3	78.6	55.5	56.9	64.3
	High	[K].VILHLKEDQTEYLEERR.[IV]	1xTMTpro [K6]; 1xTMTpro [N-Term]	0.000506505	0.000256217	1	P07900; P08238	P07900 [186-202]; P08238 [181-197]		Heat shock protein HSP 90-alpha [OS=Homo sapiens] Heat shock protein HSP 90-beta [OS=Homo sapiens]	2
	High	[K].FYEAFSK.[N]	1xTMTpro [K7]; 1xTMTpro [N-Term]	0.00305369	0.000332799	3	P08238	P08238 [429-435]		Heat shock protein HSP 90-beta [OS=Homo sapiens]	0	0.882	0.945	0.878	0.934	0.93	-0.18	-0.08	-0.19	-0.1	-0.11	0.999951	0.999957	0.999451	0.999356	0.999848	94.4	111.6	106.5	93.6	11.71	4.45	7.27	4.94	104.4	82.5	110.9	106.4	114.1	100.5	105.9	104.7	91.8	98.9	116.6	102.5	137.9	132.2	141.8
	High	[K].LGIHEDSTNR.[R]	1xTMTpro [N-Term]	0.00296678	0.000332799	4	P08238	P08238 [439-448]		Heat shock protein HSP 90-beta [OS=Homo sapiens]	0	0.842	0.923	0.882	0.912	0.955	-0.25	-0.12	-0.18	-0.13	-0.07	0.999951	0.999957	0.999451	0.997542	0.999848	94.6	109.1	103.7	93.5	8.89	5.1	1.93	13.63	94.9	84	112.7	100.5	109.4	106.3	96.4	99.4	96.1	114.1	132.6	111.1	149	132.9	144.7
	High	[R].EMLQQSK.[I]	1xTMTpro [K7]; 1xTMTpro [N-Term]	0.00323461	0.000416059	3	P07900; P08238	P07900 [401-407]; P08238 [393-399]		Heat shock protein HSP 90-alpha [OS=Homo sapiens] Heat shock protein HSP 90-beta [OS=Homo sapiens]	0	1.256	1.021	1.013	1.272	0.992	0.33	0.03	0.02	0.35	-0.01	0.925425	0.999957	0.948923	0.767221	0.992535	119.8	95.4	94.2	97	13.29	4.47	6.71	14.08	116.5	107	92.8	89.7	96.2	91.6	98.9	99.7	87.6	115.7	330.4	255.7	221.8	214.6	230.1
	High	[R].EMLQQSK.[I]	1xOxidation [M2]; 1xTMTpro [K7]; 1xTMTpro [N-Term]	0.00558531	0.000867456	6	P07900; P08238	P07900 [401-407]; P08238 [393-399]		Heat shock protein HSP 90-alpha [OS=Homo sapiens] Heat shock protein HSP 90-beta [OS=Homo sapiens]	0	0.799	0.962	0.915	0.773	0.895	-0.32	-0.06	-0.13	-0.37	-0.16	0.999951	0.999957	0.999451	0.950834	0.999848	88.9	112.2	108.4	88.6	12.9	3.75	3.66	8.19	104.4	82	109.9	108.9	116.9	112.9	106.1	102.1	95	98.2	354.4	334.1	447.4	443.7	476.1
	High	[K].IDIIPNPQER.[T]	1xTMTpro [N-Term]	0.0057308	0.000867456	8	P08238	P08238 [73-82]		Heat shock protein HSP 90-beta [OS=Homo sapiens]	0	0.916	0.902	0.988	1.015	1.054	-0.13	-0.15	-0.02	0.02	0.08	0.999951	0.999957	0.999451	0.997542	0.992535	92.5	100.9	97	104.9	11.36	4.42	15.78	3.68	90	109.9	98.9	100.1	111.4	90.4	96.3	103.8	110	110.6	76.6	91.8	82.5	83.6	93
	High	[R].DNSTMGYMMAK.[K]	1xTMTpro [K11]; 1xTMTpro [N-Term]	0.00498747	0.000867456	2	P08238	P08238 [613-623]		Heat shock protein HSP 90-beta [OS=Homo sapiens]	0	1.068	1.14	0.955	0.982	0.973	0.09	0.19	-0.07	-0.03	-0.04	0.999951	0.988971	0.999548	0.997542	0.999848	96.4	100.6	94.5	114.7	9.31	12.8	4.18	17.02	89.2	107.2	105	74	100.4	94.3	114.5	88.3	95.9	137.8	44.9	50	49	34.5	46.8
	High	[K].SLVSVTK.[E]	1xTMTpro [K7]; 1xTMTpro [N-Term]	0.0101254	0.00159083	4	P08238	P08238 [532-538]		Heat shock protein HSP 90-beta [OS=Homo sapiens]	0	0.891	0.984	0.941	0.843	0.956	-0.17	-0.02	-0.09	-0.25	-0.07	0.999951	0.999957	0.997194	0.994765	0.999848	95.1	107.4	104.6	93	5.29	4.97	7.34	2.26	95.8	95.1	107.5	107.9	106.3	104.2	104.6	92	100	91.2	235	256.9	290.4	291.7	287.2
	High	[R].ALLFIPR.[R]	1xTMTpro [N-Term]	0.0103443	0.00172103	2	P08238	P08238 [331-337]		Heat shock protein HSP 90-beta [OS=Homo sapiens]	0	0.918	1.087	0.705	0.931	0.808	-0.12	0.12	-0.5	-0.1	-0.31	0.999951	0.999957	0.802846	0.999925	0.929066	98.2	107	118	101.4	23.89	13.29	28.06	7.16	113.5	100.2	112.1	86	109.2	120.4	95.3	70.5	76.9	109.9	10	14.4	16.1	12.3	15.7
	High	[R].GFEVVYMTEPIDEYCVQQLK.[E]	1xCarbamidomethyl [C15]; 1xTMTpro [K20]; 1xTMTpro [N-Term]	0.0168779	0.00268082	1	P08238	P08238 [507-526]		Heat shock protein HSP 90-beta [OS=Homo sapiens]	0
	High	[K].KHSQFIGYPITLYLEK.[E]	2xTMTpro [K1; K16]; 1xTMTpro [N-Term]	0.0320361	0.00472252	1	P08238	P08238 [204-219]		Heat shock protein HSP 90-beta [OS=Homo sapiens]	1	0.88	1.054	1	0.869	0.96	-0.18	0.08	0	-0.2	-0.06	0.999951	0.999957	0.999506	0.997542	0.999848	97.4	99.1	103.1	101.3	8.81	8	2.87	11.45	100.4	84.3	97	128.9	95.8	100.8	100.9	97	96.9	99.1	39.9	35.3	40.6	54	40.1
	High	[K].RGFEVVYMTEPIDEYCVQQLK.[E]	1xCarbamidomethyl [C16]; 1xTMTpro [K21]; 1xTMTpro [N-Term]	0.0320361	0.00472252	1	P08238	P08238 [506-526]		Heat shock protein HSP 90-beta [OS=Homo sapiens]	1
	High	[K].AKFENLCK.[LF]	1xCarbamidomethyl [C7]; 2xTMTpro [K2; K8]; 1xTMTpro [N-Term]	0.0369657	0.00495176	2	P08238	P08238 [558-565]		Heat shock protein HSP 90-beta [OS=Homo sapiens]	1
	High	[R].RAPFDLFENK.[K]	1xTMTpro [K10]; 1xTMTpro [N-Term]	0.0699135	0.0076941	1	P08238	P08238 [338-347]		Heat shock protein HSP 90-beta [OS=Homo sapiens]	1	2.051	1.669	1.267	1	0.626	1.04	0.74	0.34	0	-0.68	0.516882	0.559535	0.983703	0.997542	0.351792	118.4	57.7	117.8	133	2.11	11.97	11.54	11.5	120.8	123.4	58.9	81.2	55.8	120.2	123.4	74.6	77.3	135.7	23.4	24.4	11.7	16.1	11
	High	[K].AEADKNDK.[SA]	2xTMTpro [K5; K8]; 1xTMTpro [N-Term]	0.0882956	0.00891347	1	P07900; P08238	P07900 [650-657]; P08238 [642-649]		Heat shock protein HSP 90-alpha [OS=Homo sapiens] Heat shock protein HSP 90-beta [OS=Homo sapiens]	1	1.707	1.533	1.191	1.291	0.72	0.77	0.62	0.25	0.37	-0.47	0.717976	0.3947	0.95959	0.851312	0.745608	106.2	88.3	117.2	108	33.46	28.89	25.15	5.91	107.4	78.1	52.8	89.7	89.3	118.6	147.7	81.3	106.4	116.9	62.8	32.1	21.7	36.8	36.7
High	P62854	Small ribosomal subunit protein eS26 [OS=Homo sapiens]	0	50.334	65	8	178	3	115	13	11	0.98	0.871	0.859	0.92	0.851	-0.03	-0.2	-0.22	-0.12	-0.23	0.91662	0.546994	0.719329	0.838765	0.530993	0.989654	0.9565	0.962205	0.98527	0.989787	109.6	110.8	102	94.2	7.86	2.25	4.48	3.28	7.1	5.59	2.84	1.08	4.34	123.6	107.3	109.2	111.9	110.5
	Confidence	Annotated Sequence	Modifications	Qvality PEP	Qvality q-value	# PSMs	Master Protein Accessions	Positions in Master Proteins	Modifications in Master Proteins	Master Protein Descriptions	# Missed Cleavages	Abundance Ratio: (AKTa) / (EV)	Abundance Ratio: (SH3B CSKH) / (EV)	Abundance Ratio: (STAT5a) / (EV)	Abundance Ratio: (AKTa) / (SH3B CSKH)	Abundance Ratio: (STAT5a) / (SH3B CSKH)	Abundance Ratio (log2): (AKTa) / (EV)	Abundance Ratio (log2): (SH3B CSKH) / (EV)	Abundance Ratio (log2): (STAT5a) / (EV)	Abundance Ratio (log2): (AKTa) / (SH3B CSKH)	Abundance Ratio (log2): (STAT5a) / (SH3B CSKH)	Abundance Ratio Adj. P-Value: (AKTa) / (EV)	Abundance Ratio Adj. P-Value: (SH3B CSKH) / (EV)	Abundance Ratio Adj. P-Value: (STAT5a) / (EV)	Abundance Ratio Adj. P-Value: (AKTa) / (SH3B CSKH)	Abundance Ratio Adj. P-Value: (STAT5a) / (SH3B CSKH)	Abundances (Grouped): AKTa	Abundances (Grouped): EV	Abundances (Grouped): SH3B CSKH	Abundances (Grouped): TIP MIN	Abundances (Grouped) CV [%]: AKTa	Abundances (Grouped) CV [%]: SH3B CSKH	Abundances (Grouped) CV [%]: STAT5a	Abundances (Grouped) CV [%]: TIP MIN	Abundances (Scaled): F1: 130C, Sample, AKTa, 1	Abundances (Scaled): F1: 132C, Sample, AKTa, 3	Abundances (Scaled): F1: 126, Sample, EV, 1	Abundances (Scaled): F1: 127N, Sample, EV, 2	Abundances (Scaled): F1: 128N, Sample, EV, 3	Abundances (Scaled): F1: 130N, Sample, SH3B CSKH, 2	Abundances (Scaled): F1: 131N, Sample, SH3B CSKH, 3	Abundances (Scaled): F1: 127C, Sample, STAT5a, 1	Abundances (Scaled): F1: 129C, Sample, STAT5a, 3	Abundances (Scaled): F1: 132N, Sample, TIP MIN, 1	Abundances (Normalized): F1: 131C, Sample, AKTa, 2	Abundances (Normalized): F1: 132C, Sample, AKTa, 3	Abundances (Normalized): F1: 126, Sample, EV, 1	Abundances (Normalized): F1: 127N, Sample, EV, 2	Abundances (Normalized): F1: 128N, Sample, EV, 3
	High	[K].LHYCVSCAIHSK.[V]	2xCarbamidomethyl [C4; C7]; 1xTMTpro [K12]; 1xTMTpro [N-Term]	3.46386e-07	0.000118358	52	P62854; Q5JNZ5	P62854 [71-82]; Q5JNZ5 [71-82]		Small ribosomal subunit protein eS26 [OS=Homo sapiens] Putative ribosomal protein eS26-like [OS=Homo sapiens]	0	0.688	0.954	0.874	0.727	0.918	-0.54	-0.07	-0.19	-0.46	-0.12	0.957003	0.999957	0.999988	0.84073	0.999848	81.6	112.3	110.7	93.7	9.71	2.34	6.33	2.87	80.7	76.4	122.6	107.9	111.2	109.6	106.1	107.1	94.4	91.2	1830.1	1519.7	2437.1	2145.5	2209.9
	High	[R].DISEASVFDAYVLPK.[L]	1xTMTpro [K15]; 1xTMTpro [N-Term]	3.71997e-07	0.000118358	89	P62854	P62854 [52-66]		Small ribosomal subunit protein eS26 [OS=Homo sapiens]	0	0.716	0.957	0.849	0.778	0.908	-0.48	-0.06	-0.24	-0.36	-0.14	0.983871	0.999957	0.999451	0.958303	0.999848	84.5	114.3	108.6	93	10.22	1.15	5.55	3.16	82.9	78.8	129.8	112.2	110	107.7	105.3	104.3	93.4	89.3	2127.4	1752.9	2888.5	2495.5	2447.9
	High	[R].NIVEAAAVR.[D]	1xTMTpro [N-Term]	0.000583408	0.000256217	26	P62854; Q5JNZ5	P62854 [43-51]; Q5JNZ5 [43-51]		Small ribosomal subunit protein eS26 [OS=Homo sapiens] Putative ribosomal protein eS26-like [OS=Homo sapiens]	0	0.851	1.032	0.948	0.825	0.919	-0.23	0.04	-0.08	-0.28	-0.12	0.999951	0.999957	0.999451	0.99456	0.999848	90.4	103.7	107.2	94.8	4.13	3.81	3.37	1.03	88.2	86.1	137.9	98	101.2	104.6	104.4	101.3	95.9	90.8	80.4	74.2	118.9	84.4	87.2
	High	[R].CVPKDKAIK.[K]	1xCarbamidomethyl [C1]; 3xTMTpro [K4; K6; K9]; 1xTMTpro [N-Term]	0.0161598	0.00257973	2	P62854	P62854 [29-37]		Small ribosomal subunit protein eS26 [OS=Homo sapiens]	2	1.222	1.357	0.972	0.901	0.862	0.29	0.44	-0.04	-0.15	-0.21	0.971384	0.53571	0.999506	0.997542	0.973015	109.1	89.3	119.6	81.4	24.81	1.94	13	6.9	109.2	73.6	89.3	86.9	117.7	119.7	116.7	86.8	100.6	81.5	95.9	57.7	70	68	92.2
	High	[R].GHVQPIR.[C]	1xTMTpro [N-Term]	0.0184967	0.0031107	5	P62854; Q5JNZ5	P62854 [16-22]; Q5JNZ5 [16-22]		Small ribosomal subunit protein eS26 [OS=Homo sapiens] Putative ribosomal protein eS26-like [OS=Homo sapiens]	0	2.028	5.745	1.991	0.349	0.94	1.02	2.52	0.99	-1.52	-0.09	0.480906	1.45889e-15	0.00742518	8.97377e-05	0.999848	67.1	42.4	192.1	49.4	36.33	21.55	56.49	87.17	94.2	46.6	38.5	30.1	68	174.5	144.1	46.4	135.4	41.2	73.1	55.9	46.2	36.1	81.6
	High	[K].DRTPPPR.[F]	1xTMTpro [N-Term]	0.0227024	0.00383691	1	P62854; Q5JNZ5	P62854 [94-100]; Q5JNZ5 [94-100]		Small ribosomal subunit protein eS26 [OS=Homo sapiens] Putative ribosomal protein eS26-like [OS=Homo sapiens]	1	0.752	0.903	0.878	0.875	1.022	-0.41	-0.15	-0.19	-0.19	0.03	0.998761	0.999957	0.999451	0.997542	0.999848	94.3	109.8	107.7	87.1	11.59	12.33	7.54	5.9	93.7	77.4	124.5	105.5	109.1	95.3	121.9	109.3	94.1	86.5	51.1	40.9	65.8	55.8	57.7
	High	[R].FRPAGAAPRPPPKPM.[-]	1xOxidation [M15]; 1xTMTpro [K13]; 1xTMTpro [N-Term]	0.0290792	0.00435776	1	P62854; Q5JNZ5	P62854 [101-115]; Q5JNZ5 [101-115]		Small ribosomal subunit protein eS26 [OS=Homo sapiens] Putative ribosomal protein eS26-like [OS=Homo sapiens]	0
	High	[R].FRPAGAAPRPPPKPM.[-]	1xTMTpro [K13]; 1xTMTpro [N-Term]	0.0842619	0.00870629	1	P62854; Q5JNZ5	P62854 [101-115]; Q5JNZ5 [101-115]		Small ribosomal subunit protein eS26 [OS=Homo sapiens] Putative ribosomal protein eS26-like [OS=Homo sapiens]	0
	High	[R].KDRTPPPR.[F]	1xTMTpro [K1]; 1xTMTpro [N-Term]	0.0874742	0.00875442	1	P62854	P62854 [93-100]		Small ribosomal subunit protein eS26 [OS=Homo sapiens]	2	1.183	2.406	1.794	0.522	0.779	0.24	1.27	0.84	-0.94	-0.36	0.999951	0.0668167	0.709437	0.354826	0.857952	90.4	71.9	130.1	89.4	30.56	22.96	12.04	23.45	113.4	59.9	95.9	72	51.9	173.3	130.2	118.3	101.4	62.4	11.1	7.3	11.7	8.8	6.4
High	O43290	U4/U6.U5 tri-snRNP-associated protein 1 [OS=Homo sapiens]	0	351.223	58	52	178	52	800	90.2	6.13	0.858	0.758	0.65	0.905	0.743	-0.22	-0.4	-0.62	-0.14	-0.43	0.319268	0.206179	0.214618	0.720915	0.182125	0.859539	0.793954	0.824329	0.975971	0.742779	134.7	109.8	99.7	81.1	4.56	3.49	2.03	7.29	2.98	3.57	0.24	0.58	3.22	134.5	135.3	124.6	109.6	116
	Confidence	Annotated Sequence	Modifications	Qvality PEP	Qvality q-value	# PSMs	Master Protein Accessions	Positions in Master Proteins	Modifications in Master Proteins	Master Protein Descriptions	# Missed Cleavages	Abundance Ratio: (AKTa) / (EV)	Abundance Ratio: (SH3B CSKH) / (EV)	Abundance Ratio: (STAT5a) / (EV)	Abundance Ratio: (AKTa) / (SH3B CSKH)	Abundance Ratio: (STAT5a) / (SH3B CSKH)	Abundance Ratio (log2): (AKTa) / (EV)	Abundance Ratio (log2): (SH3B CSKH) / (EV)	Abundance Ratio (log2): (STAT5a) / (EV)	Abundance Ratio (log2): (AKTa) / (SH3B CSKH)	Abundance Ratio (log2): (STAT5a) / (SH3B CSKH)	Abundance Ratio Adj. P-Value: (AKTa) / (EV)	Abundance Ratio Adj. P-Value: (SH3B CSKH) / (EV)	Abundance Ratio Adj. P-Value: (STAT5a) / (EV)	Abundance Ratio Adj. P-Value: (AKTa) / (SH3B CSKH)	Abundance Ratio Adj. P-Value: (STAT5a) / (SH3B CSKH)	Abundances (Grouped): AKTa	Abundances (Grouped): EV	Abundances (Grouped): SH3B CSKH	Abundances (Grouped): TIP MIN	Abundances (Grouped) CV [%]: AKTa	Abundances (Grouped) CV [%]: SH3B CSKH	Abundances (Grouped) CV [%]: STAT5a	Abundances (Grouped) CV [%]: TIP MIN	Abundances (Scaled): F1: 130C, Sample, AKTa, 1	Abundances (Scaled): F1: 132C, Sample, AKTa, 3	Abundances (Scaled): F1: 126, Sample, EV, 1	Abundances (Scaled): F1: 127N, Sample, EV, 2	Abundances (Scaled): F1: 128N, Sample, EV, 3	Abundances (Scaled): F1: 130N, Sample, SH3B CSKH, 2	Abundances (Scaled): F1: 131N, Sample, SH3B CSKH, 3	Abundances (Scaled): F1: 127C, Sample, STAT5a, 1	Abundances (Scaled): F1: 129C, Sample, STAT5a, 3	Abundances (Scaled): F1: 132N, Sample, TIP MIN, 1	Abundances (Normalized): F1: 131C, Sample, AKTa, 2	Abundances (Normalized): F1: 132C, Sample, AKTa, 3	Abundances (Normalized): F1: 126, Sample, EV, 1	Abundances (Normalized): F1: 127N, Sample, EV, 2	Abundances (Normalized): F1: 128N, Sample, EV, 3
	High	[K].LLEEMDQEFGVSTLVEEEFGQR.[R]	1xOxidation [M5]; 1xTMTpro [N-Term]	3.00332e-07	0.000118358	4	O43290	O43290 [223-244]		U4/U6.U5 tri-snRNP-associated protein 1 [OS=Homo sapiens]	0
	High	[K].LLEEMDQEFGVSTLVEEEFGQR.[R]	1xTMTpro [N-Term]	1.98573e-07	0.000118358	12	O43290	O43290 [223-244]		U4/U6.U5 tri-snRNP-associated protein 1 [OS=Homo sapiens]	0	0.573	0.843	0.696	0.599	0.858	-0.8	-0.25	-0.52	-0.74	-0.22	0.779777	0.972798	0.745133	0.588788	0.992535	76.3	133.2	112.3	85.6	23.34	25.93	16.28	22.1	50.2	76.9	159.4	120.5	134.3	142.5	113.2	93	93.5	57.5	12.1	11.8	24.5	18.5	20.6
	High	[R].LASEYLTPEEMVTFK.[K]	1xTMTpro [K15]; 1xTMTpro [N-Term]	0.000128534	0.000118358	3	O43290	O43290 [386-400]		U4/U6.U5 tri-snRNP-associated protein 1 [OS=Homo sapiens]	0	0.469	0.801	0.705	0.602	0.881	-1.09	-0.32	-0.5	-0.73	-0.18	0.497482	0.917087	0.808358	0.365399	0.991851	65.6	148.5	107.7	75.7	4.78	9.17	7.87	8.98	64.7	65.4	148.2	150.6	133.7	125.2	107	102.2	94.2	66.1	65.4	60.6	137.3	139.5	123.8
	High	[R].LQAQSLSTVGPR.[L]	1xTMTpro [N-Term]	4.66421e-05	0.000118358	8	O43290	O43290 [374-385]		U4/U6.U5 tri-snRNP-associated protein 1 [OS=Homo sapiens]	0	0.585	0.932	0.859	0.636	0.969	-0.77	-0.1	-0.22	-0.65	-0.05	0.834435	0.999957	0.999451	0.464328	0.999848	72.7	123.3	115	76.2	3.85	4.45	5.34	13.14	71.1	70.6	130.1	120.7	120.7	119.1	112.6	110.5	103.7	74.6	119.8	111.8	205.9	191.1	191.1
	High	[K].GVLQEEEDVLVNVNLVDKER.[A]	1xTMTpro [K18]; 1xTMTpro [N-Term]	3.02482e-07	0.000118358	5	O43290	O43290 [280-299]		U4/U6.U5 tri-snRNP-associated protein 1 [OS=Homo sapiens]	1	0.535	0.942	0.634	0.542	0.774	-0.9	-0.09	-0.66	-0.88	-0.37	0.745259	0.999957	0.443795	0.370195	0.781362	73.5	137.3	129.4	72.8	11.01	11.73	13.81	15.09	61.2	75.5	136.9	136.9	135	135.2	107.5	106.9	83.2	69	50.4	51.9	94.1	94.1	92.8
	High	[K].GVLQEEEDVLVNVNLVDK.[E]	1xTMTpro [K18]; 1xTMTpro [N-Term]	1.74611e-05	0.000118358	1	O43290	O43290 [280-297]		U4/U6.U5 tri-snRNP-associated protein 1 [OS=Homo sapiens]	0	0.442	0.785	0.71	0.587	0.892	-1.18	-0.35	-0.49	-0.77	-0.16	0.434609	0.931156	0.791157	0.436453	0.992535	67.6	142.3	113.2	75.9	8.58	1.78	18.69	6.74	59.1	69.2	144.2	155.1	143.5	116.8	112.7	102.4	103	76.9	13.4	13.5	28.2	30.4	28.1
	High	[K].GAIVFNATSEFCR.[T]	1xCarbamidomethyl [C12]; 1xTMTpro [N-Term]	3.75051e-05	0.000118358	3	O43290	O43290 [549-561]		U4/U6.U5 tri-snRNP-associated protein 1 [OS=Homo sapiens]	0	0.589	0.824	0.888	0.754	0.926	-0.76	-0.28	-0.17	-0.41	-0.11	0.809085	0.966496	0.999451	0.957684	0.999848	81.7	125.1	107.1	85.8	12.18	2.62	9.57	18.29	65.7	81.8	125.2	139.3	113.1	107.2	108.5	117.1	100.4	101.7	30.1	30	45.9	51.1	41.5
	High	[R].GLAAALLLCQNK.[G]	1xCarbamidomethyl [C9]; 1xTMTpro [K12]; 1xTMTpro [N-Term]	2.22257e-05	0.000118358	2	O43290	O43290 [637-648]		U4/U6.U5 tri-snRNP-associated protein 1 [OS=Homo sapiens]	0	0.445	0.693	0.781	0.623	1.046	-1.17	-0.53	-0.36	-0.68	0.06	0.490292	0.587183	0.983703	0.506176	0.992535	70	138.5	108.4	69.7	11.54	8.09	2.94	8.39	58.9	73.8	132.5	166.5	139.2	113	96.5	114	108.8	61	47.2	49.5	88.9	111.7	93.4
	High	[K].KKPDYLPYAEDESVDDLAQQKPR.[S]	3xTMTpro [K1; K2; K21]; 1xTMTpro [N-Term]	8.04101e-06	0.000118358	2	O43290	O43290 [309-331]		U4/U6.U5 tri-snRNP-associated protein 1 [OS=Homo sapiens]	1	0.562	0.802	0.887	0.635	0.814	-0.83	-0.32	-0.17	-0.66	-0.3	0.748594	0.961095	0.997205	0.654541	0.931483	73.1	130.3	125	69.9	10.52	10.28	29.5	4.69	73.7	79.9	131.2	165.8	115.5	127.1	125.8	126.7	102.4	68.3	13.3	16.4	26.9	34	23.7
	High	[K].KEAGTKEEPVTADVINPMALR.[Q]	2xTMTpro [K1; K6]; 1xTMTpro [N-Term]	6.43338e-05	0.000118358	1	O43290	O43290 [142-162]		U4/U6.U5 tri-snRNP-associated protein 1 [OS=Homo sapiens]	2	0.509	0.734	0.827	0.774	0.997	-0.98	-0.45	-0.27	-0.37	0	0.685583	0.764187	0.988755	0.980228	0.999848	71.3	133.6	98	81.2	17.81	27.77	18.39	10.69	57.1	68.1	127.6	127.5	133.8	93.6	87.9	134.6	110.7	77.6	20.5	17.1	32.1	32	33.6
	High	[R].KGAIVFNATSEFCR.[T]	1xCarbamidomethyl [C13]; 1xTMTpro [K1]; 1xTMTpro [N-Term]	2.47184e-05	0.000118358	5	O43290	O43290 [548-561]		U4/U6.U5 tri-snRNP-associated protein 1 [OS=Homo sapiens]	1	0.827	0.973	0.721	0.592	0.619	-0.27	-0.04	-0.47	-0.76	-0.69	0.999951	0.999957	0.805637	0.506176	0.132333	85.4	93.1	144.3	97.8	6.09	25.37	14.18	18.88	77.6	86.7	93.8	164	89.9	145.3	150.1	67.6	80	73.1	32.7	33	35.7	62.4	34.2
	High	[K].TSSGDASSLSIEETNK.[L]	1xTMTpro [K16]; 1xTMTpro [N-Term]	3.67204e-05	0.000118358	2	O43290	O43290 [110-125]		U4/U6.U5 tri-snRNP-associated protein 1 [OS=Homo sapiens]	0	0.512	0.85	0.735	0.468	0.901	-0.97	-0.24	-0.44	-1.1	-0.15	0.660557	0.97678	0.88986	0.182788	0.999848	57.1	133.1	113.1	86.8	27.04	8.16	9.4	11.72	53.1	85.7	133.9	112.3	150.6	122.8	104.3	93.6	110.7	91.3	10.1	15	23.5	19.7	26.4
	High	[K].TSSGDASSLSIEETNKLR.[A]	1xTMTpro [K16]; 1xTMTpro [N-Term]	7.7046e-06	0.000118358	1	O43290	O43290 [110-127]		U4/U6.U5 tri-snRNP-associated protein 1 [OS=Homo sapiens]	1
	High	[K].TLGEDDPWLDDTAAWIER.[S]	1xTMTpro [N-Term]	1.41199e-06	0.000118358	7	O43290	O43290 [189-206]		U4/U6.U5 tri-snRNP-associated protein 1 [OS=Homo sapiens]	0	0.522	0.817	0.783	0.595	0.958	-0.94	-0.29	-0.35	-0.75	-0.06	0.752313	0.940278	0.976101	0.371879	0.999848	68.5	135.6	110.8	82.1	6	8.13	4.72	4.08	64.1	69.6	137.8	138	132.2	99.8	117	107.8	104.7	83.4	84.2	81.4	161	161.3	154.4
	High	[R].QLQQLQQLR.[D]	1xTMTpro [N-Term]	3.9679e-05	0.000118358	7	O43290	O43290 [511-519]		U4/U6.U5 tri-snRNP-associated protein 1 [OS=Homo sapiens]	0	0.527	0.748	0.724	0.704	0.962	-0.93	-0.42	-0.47	-0.51	-0.06	0.736676	0.68063	0.838819	0.807918	0.999848	73	138.7	104.4	84.1	3.25	1.4	3.66	8.79	71.8	76.5	146	138.9	133.2	103.9	106.7	105.8	98.9	84.2	93.1	97.4	186	176.9	169.7
	High	[K].MSSSDTPLGTVALLQEK.[Q]	1xOxidation [M1]; 1xTMTpro [K17]; 1xTMTpro [N-Term]	4.34786e-05	0.000118358	2	O43290	O43290 [759-775]		U4/U6.U5 tri-snRNP-associated protein 1 [OS=Homo sapiens]	0	0.531	0.753	0.687	0.705	0.833	-0.91	-0.41	-0.54	-0.5	-0.26	0.696364	0.869039	0.759201	0.934643	0.969695	78.3	144.7	105.7	72	5.16	12.37	21.27	5.95	76.5	72.8	146.7	141.3	137.1	119.3	103.2	128.6	86	70.4	41.5	37.4	75.4	72.6	70.4
	High	[K].MSSSDTPLGTVALLQEK.[Q]	1xTMTpro [K17]; 1xTMTpro [N-Term]	2.60738e-06	0.000118358	2	O43290	O43290 [759-775]		U4/U6.U5 tri-snRNP-associated protein 1 [OS=Homo sapiens]	0	0.473	0.796	0.793	0.607	1.02	-1.08	-0.33	-0.33	-0.72	0.03	0.596053	0.871868	0.964612	0.531987	0.99753	68.5	137.7	112.8	72	4.08	6.84	8.78	9.88	71.1	69.5	150.3	139.7	115.9	104.4	114.4	98.1	116.8	68.1	41.9	44.4	95.9	89.2	74
	High	[K].SLPSAVYCIEDK.[M]	1xCarbamidomethyl [C8]; 1xTMTpro [K12]; 1xTMTpro [N-Term]	2.19127e-05	0.000118358	3	O43290	O43290 [667-678]		U4/U6.U5 tri-snRNP-associated protein 1 [OS=Homo sapiens]	0	0.431	0.833	0.721	0.518	0.892	-1.21	-0.26	-0.47	-0.95	-0.16	0.448786	0.972798	0.884166	0.221746	0.992535	62.4	144.8	118.7	69.7	26.28	3.58	6.01	10.61	49.5	83.1	161	142.9	127.9	119.1	111.1	111.4	99.1	68.8	47.1	63.5	123	109.2	97.7
	High	[R].SILSKYDEELEGERPHSFR.[L]	1xTMTpro [K5]; 1xTMTpro [N-Term]	0.00014208	0.000118358	1	O43290	O43290 [332-350]		U4/U6.U5 tri-snRNP-associated protein 1 [OS=Homo sapiens]	1
	High	[K].QQQDFSASSTTILDEEPIVNR.[G]	1xTMTpro [N-Term]	1.6876e-06	0.000118358	4	O43290	O43290 [616-636]		U4/U6.U5 tri-snRNP-associated protein 1 [OS=Homo sapiens]	0	0.619	0.823	0.775	0.773	0.997	-0.69	-0.28	-0.37	-0.37	0	0.881168	0.967337	0.928312	0.981805	0.999848	83.2	131.3	108.1	76.1	11.08	6.92	5.01	16.35	82.5	82.1	129.6	129.1	132.7	115.1	100.3	109	100	73.1	21.9	26.7	42.1	41.9	43.1
	High	[R].DLQGLTVEHAIDSFR.[E]	1xTMTpro [N-Term]	1.73644e-06	0.000118358	6	O43290	O43290 [253-267]		U4/U6.U5 tri-snRNP-associated protein 1 [OS=Homo sapiens]	0	0.702	0.889	0.852	0.79	0.958	-0.51	-0.17	-0.23	-0.34	-0.06	0.977748	0.996749	0.989088	0.991031	0.999848	83	122	105	86	17.16	22.23	4.7	3.34	98.3	81.4	119.7	125.1	115.9	88.6	103.1	108.3	98.8	84.4	23.3	27.1	39.9	41.7	38.7
	High	[K].DKGVLQEEEDVLVNVNLVDKER.[A]	2xTMTpro [K2; K20]; 1xTMTpro [N-Term]	6.39706e-07	0.000118358	7	O43290	O43290 [278-299]		U4/U6.U5 tri-snRNP-associated protein 1 [OS=Homo sapiens]	2	0.502	0.72	0.765	0.567	0.849	-0.99	-0.47	-0.39	-0.82	-0.24	0.680907	0.595404	0.932349	0.464145	0.956104	67.3	136.5	116.6	77	16.39	11.46	4.44	5.89	65	66.1	159.2	134.1	131.7	95.1	118.6	95	100.7	75.6	52.2	40.1	96.6	81.4	79.9
	High	[K].DKGVLQEEEDVLVNVNLVDK.[E]	2xTMTpro [K2; K20]; 1xTMTpro [N-Term]	5.18138e-05	0.000118358	3	O43290	O43290 [278-297]		U4/U6.U5 tri-snRNP-associated protein 1 [OS=Homo sapiens]	1	0.474	0.69	0.648	0.736	0.947	-1.08	-0.54	-0.63	-0.44	-0.08	0.600483	0.60048	0.660513	0.912617	0.999848	73.7	149.2	102.9	76.8	12.98	22.02	5.55	10.9	69.8	83.7	165.7	138.4	141.3	138	97.4	99.7	92.3	72.7	49.5	63.2	125	104.4	106.6
	High	[K].EAGTKEEPVTADVINPMALR.[Q]	1xOxidation [M17]; 1xTMTpro [K5]; 1xTMTpro [N-Term]	0.000190704	0.000118358	1	O43290	O43290 [143-162]		U4/U6.U5 tri-snRNP-associated protein 1 [OS=Homo sapiens]	1	0.322	0.656	0.578	0.442	0.735	-1.64	-0.61	-0.79	-1.18	-0.44	0.0980774	0.635622	0.329073	0.13256	0.813515	53	164.7	121.2	65.8	4.55	13.33	5.8	11.61	55	59.4	170.9	191.7	112.3	125.7	134.3	98.8	98.8	60.9	9.6	10.4	30	33.7	19.7
	High	[R].EGETMILTLK.[D]	1xTMTpro [K10]; 1xTMTpro [N-Term]	0.00014208	0.000118358	4	O43290	O43290 [268-277]		U4/U6.U5 tri-snRNP-associated protein 1 [OS=Homo sapiens]	0	0.483	0.719	0.736	0.609	0.91	-1.05	-0.48	-0.44	-0.71	-0.14	0.513298	0.308898	0.826704	0.359273	0.999848	71.2	147.4	104.5	75.7	13.17	13.74	6.57	14.32	63.7	82.7	150.1	147.4	134.5	125.6	96.6	95.1	101.3	61.4	138.9	161.3	292.9	287.7	262.4
	High	[R].EGETMILTLK.[D]	1xOxidation [M5]; 1xTMTpro [K10]; 1xTMTpro [N-Term]	0.000153834	0.000118358	2	O43290	O43290 [268-277]		U4/U6.U5 tri-snRNP-associated protein 1 [OS=Homo sapiens]	0	0.557	0.848	0.725	0.626	0.764	-0.84	-0.24	-0.46	-0.68	-0.39	0.780546	0.97834	0.880764	0.532744	0.679143	73.5	138.5	117.4	79	5.32	15.53	7.78	4.45	79.7	73.7	143	125.9	138.9	129.2	117.8	103.7	90	79.3	69.2	70.9	137.4	121	133.5
	High	[K].EKDGYKPDVK.[I]	3xTMTpro [K2; K6; K10]; 1xTMTpro [N-Term]	0.000150816	0.000118358	1	O43290	O43290 [700-709]		U4/U6.U5 tri-snRNP-associated protein 1 [OS=Homo sapiens]	1	0.653	1.085	0.922	0.666	0.815	-0.62	0.12	-0.12	-0.59	-0.29	0.929572	0.999957	0.999988	0.722209	0.950041	78.2	110.2	119.5	90.5	14.12	9.3	5.52	11.48	70.4	92.3	107.9	127.5	108	115	135.7	99.5	104.7	90	37.4	45	52.7	62.2	52.7
	High	[K].EEPVTADVINPMALR.[Q]	1xTMTpro [N-Term]	7.01863e-07	0.000118358	5	O43290	O43290 [148-162]		U4/U6.U5 tri-snRNP-associated protein 1 [OS=Homo sapiens]	0	0.559	0.788	0.682	0.71	0.846	-0.84	-0.34	-0.55	-0.49	-0.24	0.773916	0.916607	0.760483	0.844547	0.969695	79.4	141.9	111.8	72.2	18.81	3.6	7.01	13.03	101.8	72.1	146.6	139.1	133.3	109.6	115.4	103.3	90.9	60.3	34.9	32.3	65.7	62.4	59.7
	High	[R].ADDLLPLGDQTQDGDFGSR.[L]	1xTMTpro [N-Term]	1.20652e-05	0.000118358	4	O43290	O43290 [420-438]		U4/U6.U5 tri-snRNP-associated protein 1 [OS=Homo sapiens]	0	0.584	1.082	0.955	0.563	0.883	-0.78	0.11	-0.07	-0.83	-0.18	0.816446	0.999957	0.999451	0.53149	0.993477	66.5	114	123.4	87.2	21.76	6.86	11.75	6.36	65.6	61.1	112.3	157.2	98.3	123.5	108.6	107.3	114.4	77	15.6	10.6	19.4	27.2	17
	High	[K].LDEEALLKK.[M]	2xTMTpro [K8; K9]; 1xTMTpro [N-Term]	0.000314477	0.000238006	2	O43290	O43290 [750-758]		U4/U6.U5 tri-snRNP-associated protein 1 [OS=Homo sapiens]	1	0.975	1.32	0.835	0.738	0.611	-0.04	0.4	-0.26	-0.44	-0.71	0.999951	0.623464	0.99303	0.909129	0.0692718	91.9	95.1	125.6	109.2	7.85	7.22	25.56	15.69	82.9	92.6	75.7	99.3	95.8	128.7	126.4	63.2	104.8	99	82.4	78.8	64.4	84.5	81.5
	High	[K].YDEELEGERPHSFR.[L]	1xTMTpro [N-Term]	0.000251262	0.000238006	4	O43290	O43290 [337-350]		U4/U6.U5 tri-snRNP-associated protein 1 [OS=Homo sapiens]	0	0.502	0.789	0.732	0.636	0.879	-0.99	-0.34	-0.45	-0.65	-0.19	0.641625	0.916542	0.864899	0.537278	0.992535	72.3	139.1	106.1	77.1	6.73	7.34	9.83	7.99	72.5	77.1	144.4	134.2	139.4	105.9	106.3	105.6	89.1	83	37.6	43.1	80.6	74.9	77.9
	High	[R].LASEYLTPEEMVTFK.[K]	1xOxidation [M11]; 1xTMTpro [K15]; 1xTMTpro [N-Term]	0.000306979	0.000238006	2	O43290	O43290 [386-400]		U4/U6.U5 tri-snRNP-associated protein 1 [OS=Homo sapiens]	0	0.467	0.707	0.73	0.661	1.137	-1.1	-0.5	-0.45	-0.6	0.19	0.509078	0.683726	0.836345	0.770734	0.947155	67	143.3	101.3	78.3	12.84	6.16	10.07	10.57	57.9	68.2	153.7	136.9	146	105.1	103.3	112.3	97.8	79.8	19.1	17.4	39.1	34.9	37.2
	High	[K].SMNANTITK.[-]	1xOxidation [M2]; 1xTMTpro [K9]; 1xTMTpro [N-Term]	0.000415501	0.000238006	3	O43290	O43290 [792-800]		U4/U6.U5 tri-snRNP-associated protein 1 [OS=Homo sapiens]	0	0.411	0.742	0.687	0.57	1.001	-1.28	-0.43	-0.54	-0.81	0	0.271529	0.42944	0.541172	0.232286	0.989723	66.3	153.9	101.8	76.1	12.31	12.25	5.38	13.06	58.2	74.5	154.3	161.6	129.4	121	96	102.2	100.6	63.7	152.9	171.4	355	371.9	297.7
	High	[K].AQKTPYIVLSGSGK.[S]	2xTMTpro [K3; K14]; 1xTMTpro [N-Term]	0.000415501	0.000238006	1	O43290	O43290 [778-791]		U4/U6.U5 tri-snRNP-associated protein 1 [OS=Homo sapiens]	1	0.568	0.919	0.837	0.698	0.91	-0.82	-0.12	-0.26	-0.52	-0.14	0.797773	0.999957	0.977793	0.847918	0.999848	82.6	145.4	115.1	57	5.83	15.85	15.07	5.69	88.1	81.2	117.3	143	142.8	113	143.4	98.1	91.9	55.4	16.3	16.8	24.3	29.6	29.6
	High	[K].EAGTKEEPVTADVINPMALR.[Q]	1xTMTpro [K5]; 1xTMTpro [N-Term]	0.000263845	0.000238006	1	O43290	O43290 [143-162]		U4/U6.U5 tri-snRNP-associated protein 1 [OS=Homo sapiens]	1	0.413	0.873	0.784	0.444	0.88	-1.27	-0.2	-0.35	-1.17	-0.18	0.354905	0.97834	0.953045	0.0914372	0.994057	58.7	142.1	114.8	81.3	12.63	17.1	13.62	7.81	63.9	57.3	148.2	128.3	138.6	112	105.5	120.4	92.8	73.6	8.6	10	25.8	22.3	24.1
	High	[K].TPYIVLSGSGK.[S]	1xTMTpro [K11]; 1xTMTpro [N-Term]	0.000268707	0.000238006	2	O43290	O43290 [781-791]		U4/U6.U5 tri-snRNP-associated protein 1 [OS=Homo sapiens]	0	0.52	0.836	0.845	0.736	1.011	-0.94	-0.26	-0.24	-0.44	0.02	0.689457	0.972798	0.997205	0.899425	0.999848	79.4	126.9	111.2	79.4	11.27	6.81	10.04	6.2	81	78.6	159.8	125.6	118.3	112.7	98.9	102.1	100	70.6	63.9	76.8	156.2	122.8	115.7
	High	[K].KEAGTKEEPVTADVINPMALR.[Q]	1xOxidation [M18]; 2xTMTpro [K1; K6]; 1xTMTpro [N-Term]	0.000393318	0.000238006	2	O43290	O43290 [142-162]		U4/U6.U5 tri-snRNP-associated protein 1 [OS=Homo sapiens]	2	0.729	0.651	0.885	0.785	1.175	-0.46	-0.62	-0.18	-0.35	0.23	0.999951	0.312792	0.999451	0.991031	0.89139	84.9	135.6	88.8	83.4	28.94	12.83	7.52	10.9	100	54.7	137.2	115.6	138	109.4	89.8	121.4	105.5	72.5	34.5	22	55.2	46.5	55.5
	High	[K].GLLETTVQK.[V]	1xTMTpro [K9]; 1xTMTpro [N-Term]	0.000265457	0.000238006	4	O43290	O43290 [649-657]		U4/U6.U5 tri-snRNP-associated protein 1 [OS=Homo sapiens]	0	0.476	0.822	0.767	0.637	0.975	-1.07	-0.28	-0.38	-0.65	-0.04	0.518637	0.860448	0.934285	0.508482	0.999848	68.2	143.3	108.6	74	10.28	7	3.19	10.23	62.3	76.4	147.8	143.6	120.5	107.2	108.7	103.3	106	67.4	120.3	134.5	260.1	252.7	212.1
	High	[K].RDDGYEAAASSK.[T]	1xTMTpro [K12]; 1xTMTpro [N-Term]	0.000441767	0.000256217	2	O43290	O43290 [98-109]		U4/U6.U5 tri-snRNP-associated protein 1 [OS=Homo sapiens]	1	0.732	0.93	0.836	0.896	0.849	-0.45	-0.1	-0.26	-0.16	-0.24	0.993447	0.999957	0.994226	0.997542	0.973887	102.2	113.8	113.6	75.3	18.97	4.1	3.45	21.9	102.4	102.5	98.6	114.1	140	106.1	113.8	90.5	96.6	75.4	40.1	57	54.8	63.4	77.8
	High	[K].SMNANTITK.[-]	1xTMTpro [K9]; 1xTMTpro [N-Term]	0.00043637	0.000256217	2	O43290	O43290 [792-800]		U4/U6.U5 tri-snRNP-associated protein 1 [OS=Homo sapiens]	0	0.401	0.718	0.741	0.561	0.964	-1.32	-0.48	-0.43	-0.84	-0.05	0.340732	0.766357	0.922439	0.362791	0.999848	60.7	144.8	119	68.3	7.16	13.53	4.16	27.53	57.2	59.8	142.7	171.1	134.2	117.3	96.4	105.7	105	50.2	24.4	22.2	52.9	63.5	49.8
	High	[R].RQDLYSAR.[D]	1xTMTpro [N-Term]	0.00201951	0.000256217	4	O43290	O43290 [245-252]		U4/U6.U5 tri-snRNP-associated protein 1 [OS=Homo sapiens]	1	1.3	0.97	0.964	1.341	1.005	0.38	-0.04	-0.05	0.42	0.01	0.967285	0.999957	0.999988	0.793972	0.999848	109.6	92.1	91.2	115.5	28.57	20.37	3	13.46	84.4	148.9	91.2	83.5	102.2	80.9	90.3	87.9	90.7	89.9	74.7	102.5	62.8	57.5	70.4
	High	[K].LDEEALLK.[K]	1xTMTpro [K8]; 1xTMTpro [N-Term]	0.00127904	0.000256217	4	O43290	O43290 [750-757]		U4/U6.U5 tri-snRNP-associated protein 1 [OS=Homo sapiens]	0	0.529	0.829	0.723	0.639	0.849	-0.92	-0.27	-0.47	-0.65	-0.24	0.696188	0.963578	0.855906	0.544103	0.959964	71.7	133.2	112.2	85	8.08	4.55	9.37	13.87	78.8	67	127.1	137.7	135.4	114.1	107.8	100.3	84.6	73.4	66.2	60.8	115.4	125	123
	High	[K].KLDEEALLK.[K]	2xTMTpro [K1; K9]; 1xTMTpro [N-Term]	0.00147318	0.000256217	1	O43290	O43290 [749-757]		U4/U6.U5 tri-snRNP-associated protein 1 [OS=Homo sapiens]	1	0.775	0.914	0.801	0.848	0.814	-0.37	-0.13	-0.32	-0.24	-0.3	0.999951	0.999957	0.964457	0.997542	0.972054	97.5	111.3	115	87.2	12.47	8.47	2.85	22.97	83.2	106.8	112.9	127.7	102.9	116.7	120.7	90.5	90.4	100.6	37.3	40.2	42.5	48.1	38.7
	High	[K].LGLKPLEVNAIK.[K]	2xTMTpro [K4; K12]; 1xTMTpro [N-Term]	0.00049085	0.000256217	5	O43290	O43290 [130-141]		U4/U6.U5 tri-snRNP-associated protein 1 [OS=Homo sapiens]	0	0.597	0.819	0.729	0.674	0.891	-0.75	-0.29	-0.46	-0.57	-0.17	0.819497	0.83662	0.791157	0.654541	0.999848	78.9	135.3	110.9	76.3	8.16	4.42	4.91	7.47	70.1	82.5	140.6	131.3	134.4	116.2	110.1	94.9	97.9	72.9	192.3	202.4	345	322.3	329.9
	High	[K].LGLKPLEVNAIKK.[E]	3xTMTpro [K4; K12; K13]; 1xTMTpro [N-Term]	0.0017698	0.000256217	1	O43290	O43290 [130-142]		U4/U6.U5 tri-snRNP-associated protein 1 [OS=Homo sapiens]	1	0.341	0.674	0.473	0.506	0.701	-1.55	-0.57	-1.08	-0.98	-0.51	0.0991693	0.565768	0.0586029	0.132604	0.545911	59.7	175	118	64.5	6.65	2.84	4.49	12.05	60.8	63.4	178.4	189	126.7	116.5	123.4	84.4	81.6	80	25.9	29.6	83.1	88.1	59.1
	High	[K].IEYVDETGR.[K]	1xTMTpro [N-Term]	0.000797296	0.000256217	1	O43290	O43290 [710-718]		U4/U6.U5 tri-snRNP-associated protein 1 [OS=Homo sapiens]	0	0.436	0.972	0.878	0.532	0.966	-1.2	-0.04	-0.19	-0.91	-0.05	0.408222	0.999957	0.997205	0.319563	0.999848	67.3	122.2	118.8	90.2	23.14	28.63	13.76	31.87	51.8	83.1	122.8	155	116.2	87.1	156.2	115.2	102	50	12.4	15.3	22.6	28.5	21.4
	High	[R].KKKPDYLPYAEDESVDDLAQQKPR.[S]	4xTMTpro [K1; K2; K3; K22]; 1xTMTpro [N-Term]	0.00110735	0.000256217	1	O43290	O43290 [308-331]		U4/U6.U5 tri-snRNP-associated protein 1 [OS=Homo sapiens]	2	0.418	0.971	0.78	0.431	0.752	-1.26	-0.04	-0.36	-1.22	-0.41	0.361066	0.999957	0.928312	0.0775079	0.791249	52.1	137.3	121	80.5	19.5	11.93	18.24	11.5	52.5	43.9	125.6	140.9	138.5	146.3	117.9	117.7	82	81.2	12.6	8.6	24.5	27.5	27
	High	[K].KLDEEALLKK.[M]	3xTMTpro [K1; K9; K10]; 1xTMTpro [N-Term]	0.00194431	0.000256217	1	O43290	O43290 [749-758]		U4/U6.U5 tri-snRNP-associated protein 1 [OS=Homo sapiens]	2	0.523	0.845	0.908	0.618	0.979	-0.94	-0.24	-0.14	-0.69	-0.03	0.749213	0.97834	0.999451	0.506176	0.999848	65.4	125.1	105.8	90	6.87	5.61	11.46	14.5	63.1	71.8	130.6	124.4	123.4	105.2	115.4	92	113	89.5	31.7	35	63.6	60.6	60.1
	High	[R].TLGEIPTYGLAGNREEQEELMDFER.[D]	1xTMTpro [N-Term]	0.00272008	0.000332799	2	O43290	O43290 [562-586]		U4/U6.U5 tri-snRNP-associated protein 1 [OS=Homo sapiens]	1
	High	[K].IEYVDETGRK.[L]	1xTMTpro [K10]; 1xTMTpro [N-Term]	0.00460382	0.000731847	2	O43290	O43290 [710-719]		U4/U6.U5 tri-snRNP-associated protein 1 [OS=Homo sapiens]	1	0.705	0.906	0.815	0.832	0.897	-0.5	-0.14	-0.29	-0.27	-0.16	0.974366	0.999957	0.988767	0.994765	0.999848	86	125.6	102.1	82.4	2.21	8.7	9.39	7.56	85.1	88.8	110.1	128.1	125.9	116.1	98.6	89.8	107.6	81.4	39.8	41	50.8	59.1	58.1
	High	[R].GFTQDFK.[E]	1xTMTpro [K7]; 1xTMTpro [N-Term]	0.0077703	0.00112813	3	O43290	O43290 [693-699]		U4/U6.U5 tri-snRNP-associated protein 1 [OS=Homo sapiens]	0	0.506	0.699	0.78	0.679	1.017	-0.98	-0.52	-0.36	-0.56	0.02	0.596053	0.22613	0.959398	0.663182	0.983732	69.5	148.9	102.4	72.7	6.85	2	8.04	10.19	76	66.5	150	149.3	125.6	102.6	100.8	106.7	99.2	72.9	137.4	131.2	296	294.5	247.8
	High	[R].TLGEIPTYGLAGNREEQEELMDFERDEER.[S]	1xTMTpro [N-Term]	0.00955383	0.00146052	3	O43290	O43290 [562-590]		U4/U6.U5 tri-snRNP-associated protein 1 [OS=Homo sapiens]	2	0.51	0.66	0.825	0.668	1.201	-0.97	-0.6	-0.28	-0.58	0.26	0.586871	0.570804	0.983703	0.919625	0.959964	68.8	136.6	89.2	84.6	26.56	21.29	20.38	12.3	46	69	146.9	136.9	135.4	119.3	89.4	121.2	94.5	68.2	10.4	9	19.1	17.8	17.6
	High	[K].VVEIVKK.[L]	2xTMTpro [K6; K7]; 1xTMTpro [N-Term]	0.0104917	0.00172103	2	O43290	O43290 [525-531]		U4/U6.U5 tri-snRNP-associated protein 1 [OS=Homo sapiens]	1	0.967	1.275	0.8	0.646	0.628	-0.05	0.35	-0.32	-0.63	-0.67	0.999951	0.508603	0.980315	0.56587	0.095132	82.4	98.5	127.5	96.3	16.89	11	36.65	14.44	82.2	105.1	85	118.8	98.3	151.4	124.6	49.3	107.9	78	96.8	131.9	106.7	149.2	123.4
	High	[K].DGYKPDVK.[I]	2xTMTpro [K4; K8]; 1xTMTpro [N-Term]	0.0107147	0.00178864	4	O43290	O43290 [702-709]		U4/U6.U5 tri-snRNP-associated protein 1 [OS=Homo sapiens]	0	0.747	0.972	0.93	0.779	0.898	-0.42	-0.04	-0.1	-0.36	-0.16	0.999951	0.999957	0.999451	0.958303	0.999848	85.2	107.3	107.6	103.3	4.81	4.02	6.17	5.67	79.5	84.7	106.6	117	102	112.3	107	99.2	96	102.7	180.6	174.9	220.2	241.7	210.6
	High	[K].EKDLAEK.[R]	2xTMTpro [K2; K7]; 1xTMTpro [N-Term]	0.0106401	0.00178864	3	O43290	O43290 [213-219]		U4/U6.U5 tri-snRNP-associated protein 1 [OS=Homo sapiens]	1	0.867	1.117	0.704	0.765	0.63	-0.21	0.16	-0.51	-0.39	-0.67	0.999951	0.982741	0.816776	0.991031	0.139822	88.8	102.4	116.1	119.1	29.18	4.25	19.15	7.93	60.1	110.6	101.6	103.8	106	117.7	118.4	63.2	74.6	120.7	40.6	49.9	45.9	46.8	47.9
	High	[K].KMSSSDTPLGTVALLQEK.[Q]	1xOxidation [M2]; 2xTMTpro [K1; K18]; 1xTMTpro [N-Term]	0.0203555	0.00355294	1	O43290	O43290 [758-775]		U4/U6.U5 tri-snRNP-associated protein 1 [OS=Homo sapiens]	1	0.601	0.822	1.215	0.68	1.105	-0.73	-0.28	0.28	-0.56	0.14	0.84365	0.958944	0.977793	0.796801	0.973015	71.5	138.2	106.7	67.5	18.58	4.12	30.48	7.57	56.4	82.3	144.6	87.2	136.9	104.1	112.5	175.8	100.8	66.8	15.8	18.4	32.3	19.5	30.5
	High	[R].TLGEIPTYGLAGNREEQEELMDFERDEER.[S]	1xOxidation [M21]; 1xTMTpro [N-Term]	0.0240241	0.00383691	2	O43290	O43290 [562-590]		U4/U6.U5 tri-snRNP-associated protein 1 [OS=Homo sapiens]	2
	High	[K].MAIDDKYSR.[R]	1xTMTpro [K6]; 1xTMTpro [N-Term]	0.024814	0.00383691	2	O43290	O43290 [679-687]		U4/U6.U5 tri-snRNP-associated protein 1 [OS=Homo sapiens]	1	0.811	1.328	0.924	0.622	0.757	-0.3	0.41	-0.11	-0.68	-0.4	0.999951	0.798655	0.999988	0.621613	0.740233	81.2	93.5	121.2	112.3	12.76	14.3	3.45	13.63	66.1	83.1	95.7	102.7	93.4	141.6	124	88.4	93.8	92.3	45	44.9	51.7	55.5	50.4
	High	[R].EKRDDGYEAAASSK.[T]	2xTMTpro [K2; K14]; 1xTMTpro [N-Term]	0.0338267	0.00475314	1	O43290	O43290 [96-109]		U4/U6.U5 tri-snRNP-associated protein 1 [OS=Homo sapiens]	2
	High	[R].LEQGGTADGLR.[E]	1xTMTpro [N-Term]	0.0591346	0.00667561	2	O43290	O43290 [351-361]		U4/U6.U5 tri-snRNP-associated protein 1 [OS=Homo sapiens]	0
High	Q2NL82	Pre-rRNA-processing protein TSR1 homolog [OS=Homo sapiens]	0	281.884	57	36	177	36	804	91.8	7.42	1.086	0.824	0.857	0.758	0.835	0.12	-0.28	-0.22	-0.4	-0.26	0.561769	0.385905	0.713843	0.0522283	0.466636	0.956931	0.9565	0.961555	0.343548	0.972414	107.2	116.4	88.3	96.1	9.6	5.53	2.81	6.57	13.94	12.49	8.05	0.28	10.24	101.4	108.2	122.2	120.5	117.6
	Confidence	Annotated Sequence	Modifications	Qvality PEP	Qvality q-value	# PSMs	Master Protein Accessions	Positions in Master Proteins	Modifications in Master Proteins	Master Protein Descriptions	# Missed Cleavages	Abundance Ratio: (AKTa) / (EV)	Abundance Ratio: (SH3B CSKH) / (EV)	Abundance Ratio: (STAT5a) / (EV)	Abundance Ratio: (AKTa) / (SH3B CSKH)	Abundance Ratio: (STAT5a) / (SH3B CSKH)	Abundance Ratio (log2): (AKTa) / (EV)	Abundance Ratio (log2): (SH3B CSKH) / (EV)	Abundance Ratio (log2): (STAT5a) / (EV)	Abundance Ratio (log2): (AKTa) / (SH3B CSKH)	Abundance Ratio (log2): (STAT5a) / (SH3B CSKH)	Abundance Ratio Adj. P-Value: (AKTa) / (EV)	Abundance Ratio Adj. P-Value: (SH3B CSKH) / (EV)	Abundance Ratio Adj. P-Value: (STAT5a) / (EV)	Abundance Ratio Adj. P-Value: (AKTa) / (SH3B CSKH)	Abundance Ratio Adj. P-Value: (STAT5a) / (SH3B CSKH)	Abundances (Grouped): AKTa	Abundances (Grouped): EV	Abundances (Grouped): SH3B CSKH	Abundances (Grouped): TIP MIN	Abundances (Grouped) CV [%]: AKTa	Abundances (Grouped) CV [%]: SH3B CSKH	Abundances (Grouped) CV [%]: STAT5a	Abundances (Grouped) CV [%]: TIP MIN	Abundances (Scaled): F1: 130C, Sample, AKTa, 1	Abundances (Scaled): F1: 132C, Sample, AKTa, 3	Abundances (Scaled): F1: 126, Sample, EV, 1	Abundances (Scaled): F1: 127N, Sample, EV, 2	Abundances (Scaled): F1: 128N, Sample, EV, 3	Abundances (Scaled): F1: 130N, Sample, SH3B CSKH, 2	Abundances (Scaled): F1: 131N, Sample, SH3B CSKH, 3	Abundances (Scaled): F1: 127C, Sample, STAT5a, 1	Abundances (Scaled): F1: 129C, Sample, STAT5a, 3	Abundances (Scaled): F1: 132N, Sample, TIP MIN, 1	Abundances (Normalized): F1: 131C, Sample, AKTa, 2	Abundances (Normalized): F1: 132C, Sample, AKTa, 3	Abundances (Normalized): F1: 126, Sample, EV, 1	Abundances (Normalized): F1: 127N, Sample, EV, 2	Abundances (Normalized): F1: 128N, Sample, EV, 3
	High	[K].LLLLDTQQEAGMLLR.[Q]	1xOxidation [M12]; 1xTMTpro [N-Term]	3.64625e-05	0.000118358	4	Q2NL82	Q2NL82 [220-234]		Pre-rRNA-processing protein TSR1 homolog [OS=Homo sapiens]	0	0.795	0.921	0.998	0.887	0.83	-0.33	-0.12	0	-0.17	-0.27	0.999951	0.999957	0.999451	0.997542	0.951737	103.6	108.7	100.8	90.1	15.06	8.83	14.51	5.73	103.6	112.5	78.7	108.7	141.6	100.2	100.8	96.9	80.9	83.7	39.1	52.9	37	51.1	66.6
	High	[K].LLLLDTQQEAGMLLR.[Q]	1xTMTpro [N-Term]	7.21118e-08	0.000118358	19	Q2NL82	Q2NL82 [220-234]		Pre-rRNA-processing protein TSR1 homolog [OS=Homo sapiens]	0	0.687	0.985	0.655	0.698	0.706	-0.54	-0.02	-0.61	-0.52	-0.5	0.958444	0.999957	0.6615	0.751201	0.440261	82.7	120.2	118.5	85.7	17.85	7.48	12.96	1.7	82.4	97.6	119.9	110.3	141.3	113.8	131.2	73.6	92.6	85.5	40.1	57.6	70.7	65.1	83.4
	High	[R].LLHIVGYGDFQMK.[Q]	1xOxidation [M12]; 1xTMTpro [K13]; 1xTMTpro [N-Term]	6.26644e-06	0.000118358	1	Q2NL82	Q2NL82 [288-300]		Pre-rRNA-processing protein TSR1 homolog [OS=Homo sapiens]	0	0.596	0.796	0.741	0.754	0.931	-0.75	-0.33	-0.43	-0.41	-0.1	0.802798	0.896654	0.87764	0.940781	0.999848	81.8	124.5	98.1	100.5	7.65	18.19	5.07	21.02	74.4	82.9	124.8	126.1	144.2	114.8	79.3	92.5	96.4	101.8	17	16.3	24.5	24.8	28.3
	High	[R].LLHIVGYGDFQMK.[Q]	1xTMTpro [K13]; 1xTMTpro [N-Term]	2.09022e-06	0.000118358	4	Q2NL82	Q2NL82 [288-300]		Pre-rRNA-processing protein TSR1 homolog [OS=Homo sapiens]	0	0.743	1.168	0.849	0.711	0.735	-0.43	0.22	-0.24	-0.49	-0.44	0.999951	0.841727	0.999451	0.790515	0.506905	92.2	108.7	119.3	92.2	14.07	13.32	7.58	3.08	92.9	97.2	109.6	102.9	130.8	120.2	100	93	80	91	82.7	108.8	122.7	115.2	146.4
	High	[R].LEEMFPDEVDTPR.[D]	1xTMTpro [N-Term]	2.0704e-05	0.000118358	28	Q2NL82	Q2NL82 [480-492]		Pre-rRNA-processing protein TSR1 homolog [OS=Homo sapiens]	0	0.668	1.079	0.683	0.731	0.745	-0.58	0.11	-0.55	-0.45	-0.42	0.933443	0.966496	0.511746	0.849288	0.589922	84.1	115.1	121.6	98.4	7.42	7.18	8.52	9.99	90.4	85.5	100.3	117.1	128	126.3	110.2	93.5	82.1	84.1	370.2	406.2	476.2	556	608.2
	High	[R].ISLPEAMQLLQDR.[D]	1xOxidation [M7]; 1xTMTpro [N-Term]	5.95871e-05	0.000118358	1	Q2NL82	Q2NL82 [94-106]		Pre-rRNA-processing protein TSR1 homolog [OS=Homo sapiens]	0	0.743	0.977	0.868	0.76	0.54	-0.43	-0.03	-0.2	-0.4	-0.89	0.98224	0.999957	0.997205	0.991031	0.146714	91.8	120.3	120.8	76.9	27.33	39.61	24.85	6.28	116.1	93.1	105.4	122	125.3	73.1	122.5	91.5	66	77.9	10.3	14.5	16.4	19	19.5
	High	[R].ISLPEAMQLLQDR.[D]	1xTMTpro [N-Term]	2.20686e-05	0.000118358	4	Q2NL82	Q2NL82 [94-106]		Pre-rRNA-processing protein TSR1 homolog [OS=Homo sapiens]	0	0.717	0.942	0.63	0.91	0.821	-0.48	-0.09	-0.67	-0.14	-0.28	0.996884	0.999957	0.485383	0.997542	0.905047	96.8	117.8	106.4	91.8	9.47	8.55	9.07	8.5	101.2	96.3	111.9	117.1	143.9	122.1	105.7	86.6	86.8	79.9	85.4	97.9	113.9	119.1	146.4
	High	[R].GIKPQKDPDMAMEICATDAVDDMEEGLK.[V]	1xCarbamidomethyl [C15]; 3xTMTpro [K3; K6; K28]; 1xTMTpro [N-Term]	1.04496e-07	0.000118358	3	Q2NL82	Q2NL82 [315-342]		Pre-rRNA-processing protein TSR1 homolog [OS=Homo sapiens]	1	0.848	1.143	1.094	0.742	0.836	-0.24	0.19	0.13	-0.43	-0.26	0.999951	0.979919	0.977793	0.958303	0.956104	86.2	109.5	125.2	75.3	4.38	8.85	12.43	17.23	90.7	84.1	106.9	92.4	125.7	130.7	109.5	116.9	91.5	97.5	42.9	42.9	54.5	47.1	64.1
	High	[K].WTYDPYVPEPVPWLK.[S]	1xTMTpro [K15]; 1xTMTpro [N-Term]	1.12365e-05	0.000118358	7	Q2NL82	Q2NL82 [777-791]		Pre-rRNA-processing protein TSR1 homolog [OS=Homo sapiens]	0	0.982	0.913	0.813	0.801	0.752	-0.03	-0.13	-0.3	-0.32	-0.41	0.999951	0.999957	0.993075	0.986998	0.648791	96.7	111.5	105.7	101.5	31.51	9.1	12.25	15.61	95.7	132.5	97.5	118.7	110.4	104.6	100.8	83.8	75.8	81.6	113	213.3	156.9	191.1	177.7
	High	[R].WFFTSARPGDLHVVLDMAK.[V]	1xTMTpro [K19]; 1xTMTpro [N-Term]	1.08438e-05	0.000118358	2	Q2NL82	Q2NL82 [133-151]		Pre-rRNA-processing protein TSR1 homolog [OS=Homo sapiens]	0	0.803	1.138	1.033	0.6	0.577	-0.32	0.19	0.05	-0.74	-0.79	0.999951	0.999957	0.999535	0.556757	0.21382	75	93.5	144.8	102.6	10.81	17	34.55	19.92	69.8	85.5	69.4	91.5	157.3	104	142.7	71.7	82.3	100.4	12.1	14.1	11.4	15.1	25.9
	High	[K].QIDAPGDPFPLNPR.[G]	1xTMTpro [N-Term]	7.17485e-06	0.000118358	3	Q2NL82	Q2NL82 [301-314]		Pre-rRNA-processing protein TSR1 homolog [OS=Homo sapiens]	0	0.797	1.101	0.742	0.837	0.89	-0.33	0.14	-0.43	-0.26	-0.17	0.999951	0.966496	0.890929	0.994765	0.992535	92.3	108.8	111.7	98.3	4	10.59	11.75	3.02	94.5	93.2	97.4	109.8	121	120.9	97.8	100.4	89.8	99.2	102.4	108.9	113.8	128.4	141.5
	High	[R].QGTPLIAFSLLPHEQK.[M]	1xTMTpro [K16]; 1xTMTpro [N-Term]	1.68526e-07	0.000118358	3	Q2NL82	Q2NL82 [575-590]		Pre-rRNA-processing protein TSR1 homolog [OS=Homo sapiens]	0	0.848	0.908	0.848	0.875	0.955	-0.24	-0.14	-0.24	-0.19	-0.07	0.999951	0.999957	0.997205	0.997542	0.999848	93.4	116.2	106.7	81.9	3.42	2.21	9.53	11.53	92.2	98.2	106.4	119.7	115.7	106.3	105.1	105.7	87.8	79.4	47.5	50.1	54.3	61.1	59.1
	High	[K].SQDTVLMNLYK.[R]	1xOxidation [M7]; 1xTMTpro [K11]; 1xTMTpro [N-Term]	4.19767e-05	0.000118358	5	Q2NL82	Q2NL82 [761-771]		Pre-rRNA-processing protein TSR1 homolog [OS=Homo sapiens]	0	0.77	1.061	0.82	0.791	0.823	-0.38	0.09	-0.29	-0.34	-0.28	0.999951	0.97834	0.997205	0.978172	0.956104	92.4	109.9	116.6	91.3	5.09	4.99	5.54	4.4	92.2	92.4	109.2	109.6	124.5	116.2	106.6	89.6	87.7	87.4	254.8	279.1	329.9	330.9	376
	High	[K].SQDTVLMNLYK.[R]	1xTMTpro [K11]; 1xTMTpro [N-Term]	7.49482e-05	0.000118358	4	Q2NL82	Q2NL82 [761-771]		Pre-rRNA-processing protein TSR1 homolog [OS=Homo sapiens]	0	0.866	0.999	0.772	0.835	0.773	-0.21	0	-0.37	-0.26	-0.37	0.999951	0.999957	0.952664	0.994765	0.731193	95.2	110.1	112.5	96.1	16.27	8.94	1.13	12.67	98.3	101.3	113.4	116.3	113.7	116.2	99.8	89	87.8	80.6	133.5	182.3	204.1	209.2	204.5
	High	[R].RDPGNTEPVK.[A]	1xTMTpro [K10]; 1xTMTpro [N-Term]	0.0001823	0.000118358	5	Q2NL82	Q2NL82 [600-609]		Pre-rRNA-processing protein TSR1 homolog [OS=Homo sapiens]	1	1.078	1.3	0.843	0.96	0.754	0.11	0.38	-0.25	-0.06	-0.41	0.999951	0.602261	0.999451	0.997542	0.609293	107.3	94	111.7	105.5	5.87	10.93	3.08	6.57	106.2	110.5	85.1	93	102.5	130.5	107	83.3	80.7	97.8	111.9	125.7	96.8	105.8	116.6
	High	[R].DTGTVHLNELGNTQNFMLLCPR.[L]	1xCarbamidomethyl [C20]; 1xTMTpro [N-Term]	1.20693e-06	0.000118358	3	Q2NL82	Q2NL82 [107-128]		Pre-rRNA-processing protein TSR1 homolog [OS=Homo sapiens]	0	0.788	1.235	0.569	0.641	0.958	-0.34	0.3	-0.81	-0.64	-0.06	0.989817	0.998896	0.381556	0.847918	0.999848	77.3	98.1	121.2	108.4	24.56	28.67	35.17	11.28	101.4	71	89.7	157.8	90.1	91	111.4	51.1	108.2	98.4	7.8	8.5	10.7	18.8	10.7
	High	[R].AYLFAHAVDFVPSEENNLVGTLK.[I]	1xTMTpro [K23]; 1xTMTpro [N-Term]	1.85156e-06	0.000118358	6	Q2NL82	Q2NL82 [251-273]		Pre-rRNA-processing protein TSR1 homolog [OS=Homo sapiens]	0	0.797	0.85	0.712	0.765	0.781	-0.33	-0.24	-0.49	-0.39	-0.36	0.999951	0.984786	0.855906	0.954101	0.751002	94.5	125.9	107	82.4	21.94	9.29	7.76	4.66	96	101.8	110	128.5	127.8	105.9	108.6	97.9	83.8	83.6	57	88.2	95.2	111.3	110.7
	High	[K].DGPPHQVLVVPLHSR.[I]	1xTMTpro [N-Term]	1.54746e-05	0.000118358	3	Q2NL82	Q2NL82 [79-93]		Pre-rRNA-processing protein TSR1 homolog [OS=Homo sapiens]	0	0.778	1.083	0.818	0.719	0.815	-0.36	0.11	-0.29	-0.48	-0.3	0.999951	0.995687	0.991416	0.83749	0.890933	88	111	110.1	91.5	7.25	7.73	11.12	1.63	88.3	90.4	111.3	101.2	126.1	109.5	110.4	102.1	99.7	89.7	67.6	77.6	95.5	86.8	108.2
	High	[K].EPLGTHGHMK.[C]	1xTMTpro [K10]; 1xTMTpro [N-Term]	8.14282e-05	0.000118358	4	Q2NL82	Q2NL82 [743-752]		Pre-rRNA-processing protein TSR1 homolog [OS=Homo sapiens]	0	0.807	1.084	0.796	0.831	0.734	-0.31	0.12	-0.33	-0.27	-0.45	0.999951	0.966496	0.980315	0.994765	0.511386	95.5	107.8	116.9	94.1	7.92	11.72	2.86	9.18	97	95.4	107.7	103.6	120.7	124.9	98.9	85.7	89.3	94	166.9	190.3	214.8	206.7	240.8
	High	[R].EDVLWFKPVELR.[T]	1xTMTpro [K7]; 1xTMTpro [N-Term]	0.000200709	0.000118358	4	Q2NL82	Q2NL82 [721-732]		Pre-rRNA-processing protein TSR1 homolog [OS=Homo sapiens]	0	0.948	1.297	0.769	0.778	0.593	-0.08	0.38	-0.38	-0.36	-0.75	0.999951	0.761408	0.948612	0.954101	0.05153	101.5	99.3	128.8	94.1	7.79	2.26	10.38	4.33	101.3	109.8	82	99.1	123.8	128.5	124.6	67.9	83.7	93.9	64.3	75.1	56.1	67.8	84.7
	High	[R].FLTADMALVATVYAPITFPPASVLLFK.[Q]	1xTMTpro [K27]; 1xTMTpro [N-Term]	6.94456e-05	0.000118358	4	Q2NL82	Q2NL82 [643-669]		Pre-rRNA-processing protein TSR1 homolog [OS=Homo sapiens]	0	0.832	1.226	0.816	0.743	0.666	-0.26	0.29	-0.29	-0.43	-0.59	0.999951	0.946847	0.976101	0.951997	0.365528	92	110.6	135.5	80.3	9.04	17.42	6.02	22.81	92	104.8	110.5	76.9	170.2	100.6	141.1	90.2	81.5	90.2	41.5	49.2	51.9	36.1	79.9
	High	[R].ASPLFSQHTAADK.[H]	1xTMTpro [K13]; 1xTMTpro [N-Term]	4.2273e-05	0.000118358	5	Q2NL82	Q2NL82 [625-637]		Pre-rRNA-processing protein TSR1 homolog [OS=Homo sapiens]	0	0.694	0.936	0.695	0.64	0.772	-0.53	-0.09	-0.52	-0.64	-0.37	0.984636	0.999957	0.748122	0.478567	0.745658	76.4	123.9	116.1	97.4	14.16	10.68	5.24	10.49	78.8	90.3	104.3	127.8	130.1	119.7	100.4	95	85.7	84.5	93.3	124.1	143.3	175.7	178.8
	High	[K].EPLGTHGHMK.[C]	1xOxidation [M9]; 1xTMTpro [K10]; 1xTMTpro [N-Term]	0.000287243	0.000238006	2	Q2NL82	Q2NL82 [743-752]		Pre-rRNA-processing protein TSR1 homolog [OS=Homo sapiens]	0	0.925	1.1	0.869	0.96	0.796	-0.11	0.14	-0.2	-0.06	-0.33	0.999951	0.996749	0.999451	0.997542	0.892237	105.5	107.8	111	88.3	7.4	8.36	12.86	14.42	95.2	110.2	103.2	95.6	119.1	105.2	106.3	83.1	103.5	81.9	63.2	68.9	64.5	59.8	74.5
	High	[K].LKSQDTVLMNLYK.[R]	2xTMTpro [K2; K13]; 1xTMTpro [N-Term]	0.000303296	0.000238006	2	Q2NL82	Q2NL82 [759-771]		Pre-rRNA-processing protein TSR1 homolog [OS=Homo sapiens]	1	0.766	0.996	0.796	0.573	0.799	-0.38	-0.01	-0.33	-0.8	-0.32	0.999951	0.999957	0.970043	0.306486	0.875845	77.7	116	115.6	98.4	20.89	12.13	4.5	10.71	78.1	97.5	102	116.7	118	116.2	108	98.6	90.3	82.1	48.5	73.7	77	88.1	89.1
	High	[R].GIKPQKDPDMAMEICATDAVDDMEEGLK.[V]	1xCarbamidomethyl [C15]; 1xOxidation [M12]; 3xTMTpro [K3; K6; K28]; 1xTMTpro [N-Term]	0.000433699	0.000256217	3	Q2NL82	Q2NL82 [315-342]		Pre-rRNA-processing protein TSR1 homolog [OS=Homo sapiens]	1	0.853	1.01	0.921	0.754	0.861	-0.23	0.01	-0.12	-0.41	-0.22	0.999951	0.999957	0.999451	0.950834	0.983732	86.9	111.5	112.5	99.6	7.58	9.82	11.52	6.92	85.1	97.9	111.9	97.5	114.7	120.7	99.2	105.9	85.4	89.5	52.5	58.8	67.2	58.6	68.9
	High	[K].EELIFHCGFR.[R]	1xCarbamidomethyl [C7]; 1xTMTpro [N-Term]	0.000439059	0.000256217	4	Q2NL82	Q2NL82 [612-621]		Pre-rRNA-processing protein TSR1 homolog [OS=Homo sapiens]	0	0.837	0.987	0.776	0.736	0.682	-0.26	-0.02	-0.37	-0.44	-0.55	0.999951	0.999957	0.948923	0.903305	0.293756	92.1	118.6	117	86.9	16.75	4.56	15.6	6.61	91.3	108.8	109.2	117.6	129.1	116	114	84.7	69.1	86.1	55	76.9	77.2	83.1	91.3
	High	[R].FLTADMALVATVYAPITFPPASVLLFK.[Q]	1xOxidation [M6]; 1xTMTpro [K27]; 1xTMTpro [N-Term]	0.000550239	0.000256217	1	Q2NL82	Q2NL82 [643-669]		Pre-rRNA-processing protein TSR1 homolog [OS=Homo sapiens]	0	0.759	1.154	0.919	0.781	0.796	-0.4	0.21	-0.12	-0.36	-0.33	0.998273	0.986932	0.999451	0.979807	0.955003	80.3	110.1	127.1	83.8	18.52	12.77	17.47	5.34	77.8	108.5	112.6	75.4	142.9	105.2	134.3	103.5	74.2	87.7	21.5	28.3	29.4	19.7	37.3
	High	[K].QQHLAFR.[D]	1xTMTpro [N-Term]	0.00143409	0.000256217	7	Q2NL82	Q2NL82 [241-247]		Pre-rRNA-processing protein TSR1 homolog [OS=Homo sapiens]	0	1.107	1.135	1.034	0.905	0.912	0.15	0.18	0.05	-0.14	-0.13	0.999951	0.865778	0.935765	0.997542	0.999848	94.4	96.4	109.4	100.3	17.96	3.46	9.89	8.33	95.9	115.7	86.7	98	100.6	111.2	113.4	101.1	84.8	92.8	166.2	237.9	178.2	201.4	206.8
	High	[R].QESLQAEVIPDPMEGEQTWPTEEELSEAK.[D]	1xTMTpro [K29]; 1xTMTpro [N-Term]	0.00155539	0.000256217	1	Q2NL82	Q2NL82 [352-380]		Pre-rRNA-processing protein TSR1 homolog [OS=Homo sapiens]	0
	High	[K].SIFKEVEEK.[E]	2xTMTpro [K4; K9]; 1xTMTpro [N-Term]	0.00201951	0.000256217	1	Q2NL82	Q2NL82 [539-547]		Pre-rRNA-processing protein TSR1 homolog [OS=Homo sapiens]	1	1.343	1.725	0.83	0.893	0.387	0.43	0.79	-0.27	-0.16	-1.37	0.925011	0.345752	0.980315	0.997542	0.000675026	106.7	79.5	134	127.2	11.74	8.92	13.99	10.49	124.8	108.5	45.2	84.2	80.8	145.2	121.4	52.7	67	113	32.1	35.2	14.7	27.3	26.2
	High	[K].SNGMHSLIATGHLMSVDPDR.[M]	1xTMTpro [N-Term]	0.000546707	0.000256217	1	Q2NL82	Q2NL82 [672-691]		Pre-rRNA-processing protein TSR1 homolog [OS=Homo sapiens]	0
	High	[K].KEAVLAEK.[R]	2xTMTpro [K1; K8]; 1xTMTpro [N-Term]	0.00139629	0.000256217	1	Q2NL82	Q2NL82 [65-72]		Pre-rRNA-processing protein TSR1 homolog [OS=Homo sapiens]	1	1.168	1.075	0.796	0.843	0.655	0.22	0.1	-0.33	-0.25	-0.61	0.999951	0.999957	0.960924	0.994765	0.498343	104.6	98.8	115.4	118.4	8.63	13.58	18.92	11.11	117.7	99.2	100.8	65.3	109.5	128.4	117.7	64	87.2	120.7	37.7	35	35.6	23.1	38.7
	High	[K].KVDEEAEAK.[M]	2xTMTpro [K1; K9]; 1xTMTpro [N-Term]	0.00101222	0.000256217	2	Q2NL82	Q2NL82 [462-470]		Pre-rRNA-processing protein TSR1 homolog [OS=Homo sapiens]	1	1.102	1.339	0.833	0.745	0.549	0.14	0.42	-0.26	-0.42	-0.86	0.999951	0.751093	0.994226	0.950022	0.0238731	99.7	95.6	128.1	106.2	13.2	7.14	26.95	9.71	100.2	122	60.1	96.1	110.7	128.7	123.6	53.4	92.2	90.2	55.7	70.9	34.9	55.8	64.3
	High	[K].AKEELIFHCGFR.[R]	1xCarbamidomethyl [C9]; 1xTMTpro [K2]; 1xTMTpro [N-Term]	0.0015413	0.000256217	2	Q2NL82	Q2NL82 [610-621]		Pre-rRNA-processing protein TSR1 homolog [OS=Homo sapiens]	1	0.808	0.945	0.751	0.754	0.794	-0.31	-0.08	-0.41	-0.41	-0.33	0.999951	0.999957	0.90696	0.927615	0.842535	87.6	109.6	116.2	94.3	1.25	16.11	11.04	8.72	88.2	90.4	97	125.7	112	118.8	93.4	97.6	79	86.1	67.2	67.9	72.8	94.3	84.1
	High	[R].VVLSGHPFK.[I]	1xTMTpro [K9]; 1xTMTpro [N-Term]	0.00296678	0.000332799	4	Q2NL82	Q2NL82 [697-705]		Pre-rRNA-processing protein TSR1 homolog [OS=Homo sapiens]	0	0.823	0.962	0.788	0.739	0.697	-0.28	-0.06	-0.34	-0.44	-0.52	0.999951	0.999957	0.978152	0.849288	0.366718	88.3	115.6	114.5	98	9.49	5.73	9.17	7.18	88.4	98.1	106.3	115.7	119.1	109.9	114.6	83.8	79.9	87.2	110.3	133.2	144.3	157.2	161.7
	High	[R].GQTLNVNR.[L]	1xTMTpro [N-Term]	0.00272008	0.000332799	4	Q2NL82	Q2NL82 [280-287]		Pre-rRNA-processing protein TSR1 homolog [OS=Homo sapiens]	0
	High	[R].ASPLFSQHTAADKHK.[L]	2xTMTpro [K13; K15]; 1xTMTpro [N-Term]	0.00432186	0.000731847	1	Q2NL82	Q2NL82 [625-639]		Pre-rRNA-processing protein TSR1 homolog [OS=Homo sapiens]	1	0.91	0.951	1.027	0.645	0.796	-0.14	-0.07	0.04	-0.63	-0.33	0.999951	0.999957	0.999451	0.571976	0.894201	74.8	105.6	116.1	95	17.94	16.43	15.86	11.53	70.1	76.2	76.1	107.6	129.2	102.3	118.2	112.9	83.7	79.1	52.7	41	41	57.9	69.6
	High	[K].MSVLNMVVR.[R]	1xTMTpro [N-Term]	0.00490012	0.000808275	1	Q2NL82	Q2NL82 [591-599]		Pre-rRNA-processing protein TSR1 homolog [OS=Homo sapiens]	0
	High	[R].LEEMFPDEVDTPR.[D]	1xOxidation [M4]; 1xTMTpro [N-Term]	0.00558531	0.000867456	7	Q2NL82	Q2NL82 [480-492]		Pre-rRNA-processing protein TSR1 homolog [OS=Homo sapiens]	0	0.683	0.783	0.7	0.873	0.853	-0.55	-0.35	-0.51	-0.2	-0.23	0.948495	0.87699	0.739736	0.997542	0.992535	81.5	120.7	108.4	97.3	14	15.67	5.05	15.24	82.9	96.3	122.8	101.4	140.9	129	110.3	85.9	94.1	75.7	22.3	29.4	37.5	31	43.1
	High	[K].EAVLAEK.[R]	1xTMTpro [K7]; 1xTMTpro [N-Term]	0.0115544	0.00189871	3	Q2NL82	Q2NL82 [66-72]		Pre-rRNA-processing protein TSR1 homolog [OS=Homo sapiens]	0	0.864	1.113	0.925	0.805	0.885	-0.21	0.15	-0.11	-0.31	-0.18	0.999951	0.987863	0.999451	0.994765	0.993477	91	112.6	110.3	99.4	10.52	14.41	22.52	15.73	91.5	97.9	125.4	88.6	113.3	98.6	131	116	75.3	78.2	33.8	41.7	53.4	37.7	48.3
	High	[K].LKSQDTVLMNLYK.[R]	1xOxidation [M9]; 2xTMTpro [K2; K13]; 1xTMTpro [N-Term]	0.013881	0.00223527	1	Q2NL82	Q2NL82 [759-771]		Pre-rRNA-processing protein TSR1 homolog [OS=Homo sapiens]	1
	High	[R].TSPWDPKENLPQDYAR.[I]	1xTMTpro [K7]; 1xTMTpro [N-Term]	0.0125966	0.00223527	2	Q2NL82	Q2NL82 [511-526]		Pre-rRNA-processing protein TSR1 homolog [OS=Homo sapiens]	1	0.84	1.051	0.741	0.67	0.725	-0.25	0.07	-0.43	-0.58	-0.46	0.999951	0.999957	0.85636	0.754438	0.511386	84.8	111.1	121.2	95.1	11.47	4.01	12.54	6.81	84.1	92.6	96.3	125.6	110.3	120.3	115.9	103.6	81.7	88	47.1	59.3	61.7	80.5	70.7
	High	[R].GHIKEPLGTHGHMK.[C]	2xTMTpro [K4; K14]; 1xTMTpro [N-Term]	0.0136159	0.00223527	2	Q2NL82	Q2NL82 [739-752]		Pre-rRNA-processing protein TSR1 homolog [OS=Homo sapiens]	1	0.804	1.022	0.959	0.703	0.773	-0.31	0.03	-0.06	-0.51	-0.37	0.999951	0.999957	0.999535	0.757457	0.720082	86.6	110.9	117	95	5.01	4.24	15.98	6.78	89.5	81.1	111.3	86.3	123.4	123.6	117.4	112.3	90.8	86.6	68.6	64	87.9	68.1	97.4
	High	[-].MAAHRPGPLKQQNK.[A]	1xMet-loss [N-Term]; 2xTMTpro [K10; K14]; 1xTMTpro [N-Term]	0.0228436	0.00383691	1	Q2NL82	Q2NL82 [1-14]	Q2NL82 1xMet-loss [N-Term]	Pre-rRNA-processing protein TSR1 homolog [OS=Homo sapiens]	1	1.358	1.708	1.136	1.139	1.062	0.44	0.77	0.18	0.19	0.09	0.905256	0.152404	0.983703	0.99143	0.989723	107.8	74.8	115	80.3	13.62	23.35	33.43	34.93	102.4	108.6	75.4	60.5	120.9	115.8	80	68	137.3	54.6	82.5	67.9	47.1	37.8	75.6
	High	[K].SEISSTVPQGGME.[-]	1xTMTpro [N-Term]	0.0760308	0.0082858	2	Q2NL82	Q2NL82 [792-804]		Pre-rRNA-processing protein TSR1 homolog [OS=Homo sapiens]	0	0.724	1.091	0.802	0.799	0.788	-0.47	0.13	-0.32	-0.32	-0.34	0.985517	0.999957	0.980315	0.991031	0.844896	97.2	112.7	121.8	72.3	13.72	8.05	14.42	19.13	97.1	98.8	105.9	112.5	136.5	122.7	105.9	95.9	109.4	67.6	44.6	57.7	61.9	65.7	79.7
High	P62701	Small ribosomal subunit protein eS4, X isoform [OS=Homo sapiens]	0	167.021	73	25	175	15	263	29.6	10.15	1.033	0.868	0.987	0.84	0.963	0.05	-0.2	-0.02	-0.25	-0.06	0.807393	0.53466	0.938236	0.305565	0.986846	0.986558	0.9565	0.996093	0.842672	0.998718	99.3	103.9	86.2	98	3.73	2.97	2.72	5.72	5.12	8.98	1.14	5.13	4.01	95	102.2	100.2	104.9	105.6
	Confidence	Annotated Sequence	Modifications	Qvality PEP	Qvality q-value	# PSMs	Master Protein Accessions	Positions in Master Proteins	Modifications in Master Proteins	Master Protein Descriptions	# Missed Cleavages	Abundance Ratio: (AKTa) / (EV)	Abundance Ratio: (SH3B CSKH) / (EV)	Abundance Ratio: (STAT5a) / (EV)	Abundance Ratio: (AKTa) / (SH3B CSKH)	Abundance Ratio: (STAT5a) / (SH3B CSKH)	Abundance Ratio (log2): (AKTa) / (EV)	Abundance Ratio (log2): (SH3B CSKH) / (EV)	Abundance Ratio (log2): (STAT5a) / (EV)	Abundance Ratio (log2): (AKTa) / (SH3B CSKH)	Abundance Ratio (log2): (STAT5a) / (SH3B CSKH)	Abundance Ratio Adj. P-Value: (AKTa) / (EV)	Abundance Ratio Adj. P-Value: (SH3B CSKH) / (EV)	Abundance Ratio Adj. P-Value: (STAT5a) / (EV)	Abundance Ratio Adj. P-Value: (AKTa) / (SH3B CSKH)	Abundance Ratio Adj. P-Value: (STAT5a) / (SH3B CSKH)	Abundances (Grouped): AKTa	Abundances (Grouped): EV	Abundances (Grouped): SH3B CSKH	Abundances (Grouped): TIP MIN	Abundances (Grouped) CV [%]: AKTa	Abundances (Grouped) CV [%]: SH3B CSKH	Abundances (Grouped) CV [%]: STAT5a	Abundances (Grouped) CV [%]: TIP MIN	Abundances (Scaled): F1: 130C, Sample, AKTa, 1	Abundances (Scaled): F1: 132C, Sample, AKTa, 3	Abundances (Scaled): F1: 126, Sample, EV, 1	Abundances (Scaled): F1: 127N, Sample, EV, 2	Abundances (Scaled): F1: 128N, Sample, EV, 3	Abundances (Scaled): F1: 130N, Sample, SH3B CSKH, 2	Abundances (Scaled): F1: 131N, Sample, SH3B CSKH, 3	Abundances (Scaled): F1: 127C, Sample, STAT5a, 1	Abundances (Scaled): F1: 129C, Sample, STAT5a, 3	Abundances (Scaled): F1: 132N, Sample, TIP MIN, 1	Abundances (Normalized): F1: 131C, Sample, AKTa, 2	Abundances (Normalized): F1: 132C, Sample, AKTa, 3	Abundances (Normalized): F1: 126, Sample, EV, 1	Abundances (Normalized): F1: 127N, Sample, EV, 2	Abundances (Normalized): F1: 128N, Sample, EV, 3
	High	[K].LRECLPLIIFLR.[N]	1xCarbamidomethyl [C4]; 1xTMTpro [N-Term]	0.000136513	0.000118358	2	P62701	P62701 [38-49]		Small ribosomal subunit protein eS4, X isoform [OS=Homo sapiens]	1
	High	[K].GIPHLVTHDAR.[T]	1xTMTpro [N-Term]	0.000138346	0.000118358	8	P22090; P62701	P22090 [135-145]; P62701 [135-145]		Small ribosomal subunit protein eS4, Y isoform 1 [OS=Homo sapiens] Small ribosomal subunit protein eS4, X isoform [OS=Homo sapiens]	0	1.236	1.225	0.972	1.009	0.802	0.31	0.29	-0.04	0.01	-0.32	0.938863	0.510519	0.980315	0.997542	0.902729	113.9	92.3	113.1	93.7	4.87	5.72	14.69	2.63	113.9	104.6	85.6	92.2	93.5	113	116	83.2	108.5	93.3	376	344.9	282.4	304.2	308.4
	High	[R].HPGSFDVVHVK.[D]	1xTMTpro [K11]; 1xTMTpro [N-Term]	0.000200709	0.000118358	6	P22090; P62701	P22090 [201-211]; P62701 [201-211]		Small ribosomal subunit protein eS4, Y isoform 1 [OS=Homo sapiens] Small ribosomal subunit protein eS4, X isoform [OS=Homo sapiens]	0	1.129	1.062	0.84	1.072	0.797	0.18	0.09	-0.25	0.1	-0.33	0.996884	0.977503	0.999451	0.994765	0.883415	113.9	100.9	106.2	94.4	13.74	6.71	2.52	3.43	115.1	127.4	101.9	106.4	93.4	113.5	99.2	85.6	83	95.4	221.4	292.1	233.7	243.9	214.3
	High	[R].TDITYPAGFMDVISIDK.[T]	1xOxidation [M10]; 1xTMTpro [K17]; 1xTMTpro [N-Term]	5.23889e-07	0.000118358	4	P62701	P62701 [78-94]		Small ribosomal subunit protein eS4, X isoform [OS=Homo sapiens]	0	1.127	1.064	0.743	1.025	0.748	0.17	0.09	-0.43	0.04	-0.42	0.996396	0.992784	0.928312	0.994765	0.592617	112.2	99.5	109.5	95.8	9.95	3.42	14.03	3.34	112.4	126.3	99.7	111.8	97.8	111.1	104.1	67	88.5	91.4	104.2	126.8	100.1	112.2	98.2
	High	[R].TDITYPAGFMDVISIDK.[T]	1xTMTpro [K17]; 1xTMTpro [N-Term]	2.2258e-07	0.000118358	9	P62701	P62701 [78-94]		Small ribosomal subunit protein eS4, X isoform [OS=Homo sapiens]	0	1.189	1.019	0.803	1.117	0.83	0.25	0.03	-0.32	0.16	-0.27	0.967285	0.999957	0.984582	0.984929	0.968665	113.4	102.4	101.5	99.6	8.65	2.12	3.54	7.18	113.6	124.8	94.8	102.5	105	104.5	100.2	87.9	83.2	90.5	311.9	370.5	281.2	304.2	311.5
	High	[K].YALTGDEVKK.[I]	2xTMTpro [K9; K10]; 1xTMTpro [N-Term]	0.000195652	0.000118358	7	P22090; P62701	P22090 [54-63]; P62701 [54-63]		Small ribosomal subunit protein eS4, Y isoform 1 [OS=Homo sapiens] Small ribosomal subunit protein eS4, X isoform [OS=Homo sapiens]	1	1.237	0.986	0.792	1.016	0.712	0.31	-0.02	-0.34	0.02	-0.49	0.938194	0.999957	0.978152	0.997542	0.380321	113.5	97.6	108.9	102.5	12.72	8.46	8.24	10.66	113	132.8	91.3	110	97.2	108.4	94.6	72.4	85.1	89.7	357.8	457.8	314.8	379.1	334.9
	High	[K].VNDTIQIDLETGK.[I]	1xTMTpro [K13]; 1xTMTpro [N-Term]	3.94286e-06	0.000118358	49	P62701	P62701 [156-168]		Small ribosomal subunit protein eS4, X isoform [OS=Homo sapiens]	0	1.188	1.029	0.872	1.123	0.9	0.25	0.04	-0.2	0.17	-0.15	0.968992	0.999957	0.999988	0.981342	0.999848	113.1	99.1	100.7	100	7.52	2.69	6.59	2.97	113.4	120.6	95.5	99.4	100.2	102.3	97.1	97.1	87.4	95.3	1275.7	1483.2	1174	1222.4	1232.2
	High	[K].FDTGNLCMVTGGANLGR.[I]	1xCarbamidomethyl [C7]; 1xTMTpro [N-Term]	2.89809e-07	0.000118358	8	P62701	P62701 [175-191]		Small ribosomal subunit protein eS4, X isoform [OS=Homo sapiens]	0	0.952	0.947	0.819	0.96	0.808	-0.07	-0.08	-0.29	-0.06	-0.31	0.999951	0.999957	0.997205	0.997542	0.858028	104.6	106.5	108.9	92.8	8.3	7.28	1.41	11.86	105.8	110.6	100.6	107.8	116.2	97.9	110.1	86.5	89	82.5	87.1	102.6	93.3	99.9	107.8
	High	[K].FDTGNLCMVTGGANLGR.[I]	1xCarbamidomethyl [C7]; 1xOxidation [M8]; 1xTMTpro [N-Term]	5.50712e-07	0.000118358	9	P62701	P62701 [175-191]		Small ribosomal subunit protein eS4, X isoform [OS=Homo sapiens]	0	1.168	1.002	0.813	1.152	0.887	0.22	0	-0.3	0.2	-0.17	0.974383	0.999957	0.993075	0.953685	0.992535	114.7	100.8	99.6	97.6	10.06	1.25	8	15.54	116.1	127.1	99	102.1	108.8	102.2	99.7	95.1	88.4	75.6	150.4	184.1	143.4	147.9	157.6
	High	[R].ERHPGSFDVVHVK.[D]	1xTMTpro [K13]; 1xTMTpro [N-Term]	4.84836e-06	0.000118358	6	P22090; P62701	P22090 [199-211]; P62701 [199-211]		Small ribosomal subunit protein eS4, Y isoform 1 [OS=Homo sapiens] Small ribosomal subunit protein eS4, X isoform [OS=Homo sapiens]	1	1.112	1.061	0.916	1.012	0.849	0.15	0.09	-0.13	0.02	-0.24	0.999951	0.97834	0.999451	0.997542	0.991071	109.6	99.2	107.2	93.1	9.94	6.2	0.08	5.96	109.2	124.1	98.2	100.6	98.8	106.8	96.2	90.7	90.5	90.3	259	314	248.4	254.7	250
	High	[R].ECLPLIIFLR.[N]	1xCarbamidomethyl [C2]; 1xTMTpro [N-Term]	7.86655e-05	0.000118358	4	P62701	P62701 [40-49]		Small ribosomal subunit protein eS4, X isoform [OS=Homo sapiens]	0	1.058	0.898	0.837	1.178	0.875	0.08	-0.16	-0.26	0.24	-0.19	0.999951	0.999957	0.990732	0.975289	0.992535	107.4	107.7	103.8	96	10.14	8.75	5.26	12.09	126.1	106.4	106.7	119.6	100.5	107.1	90.3	90	84.2	80.8	67.5	67.6	67.8	76	63.9
	High	[K].GNKPWISLPR.[G]	1xTMTpro [K3]; 1xTMTpro [N-Term]	0.000257485	0.000238006	4	P62701	P62701 [231-240]		Small ribosomal subunit protein eS4, X isoform [OS=Homo sapiens]	0	1.196	0.97	0.799	1.043	0.824	0.26	-0.04	-0.32	0.06	-0.28	0.96073	0.999957	0.980904	0.994765	0.925876	107.7	103.2	103.3	101	20.57	8.27	2.24	14.88	94.6	139.3	79.1	114.3	101.3	101.3	98.3	83.4	80.9	86.9	111.5	147	83.5	120.6	106.9
	High	[K].LTGVFAPRPSTGPHK.[L]	1xTMTpro [K15]; 1xTMTpro [N-Term]	0.00129019	0.000256217	2	P22090; P62701	P22090 [23-37]; P62701 [23-37]		Small ribosomal subunit protein eS4, Y isoform 1 [OS=Homo sapiens] Small ribosomal subunit protein eS4, X isoform [OS=Homo sapiens]	0	1.61	1.408	0.939	1.228	0.746	0.69	0.49	-0.09	0.3	-0.42	0.767803	0.799049	0.999451	0.912946	0.729803	123	76.7	100.2	127.4	5.92	17.63	10.15	5.6	114.5	126.8	79.8	79.1	70.2	111.4	103.3	74.9	77	123.7	49.5	49.3	31	30.7	27.3
	High	[R].LTIAEERDK.[R]	1xTMTpro [K9]; 1xTMTpro [N-Term]	0.000996111	0.000256217	3	P62701	P62701 [246-254]		Small ribosomal subunit protein eS4, X isoform [OS=Homo sapiens]	1	2.575	1.801	0.861	1.43	0.478	1.36	0.85	-0.22	0.52	-1.06	0.223457	0.196178	0.993075	0.592784	0.0149166	139.8	54.3	130.1	127	25.45	17.42	26.21	10.52	132.3	192.3	51.4	69.5	43.7	123.1	130.4	44.3	69.4	119.6	51.5	81.1	21.7	29.3	18.4
	High	[R].LSNIFVIGK.[G]	1xTMTpro [K9]; 1xTMTpro [N-Term]	0.000475779	0.000256217	3	P62701	P62701 [222-230]		Small ribosomal subunit protein eS4, X isoform [OS=Homo sapiens]	0	1.191	1.09	0.882	0.962	0.809	0.25	0.12	-0.18	-0.06	-0.31	0.963324	0.968089	0.999548	0.997542	0.908425	113.5	97.2	106	96.7	15.03	9.83	0.9	4.81	112.9	130.4	94.8	96.7	107.4	105.4	96.4	86.8	86.1	89.6	155.8	210.8	153.2	156.2	173.6
	High	[R].LKYALTGDEVKK.[I]	3xTMTpro [K2; K11; K12]; 1xTMTpro [N-Term]	0.00196281	0.000256217	1	P22090; P62701	P22090 [52-63]; P62701 [52-63]		Small ribosomal subunit protein eS4, Y isoform 1 [OS=Homo sapiens] Small ribosomal subunit protein eS4, X isoform [OS=Homo sapiens]	2	1.015	0.989	0.985	1.177	1.043	0.02	-0.02	-0.02	0.23	0.06	0.999951	0.999957	0.999451	0.991031	0.997278	104.7	100.1	99	97.7	14.07	19.13	18.96	13.81	87.6	116	86.3	122	95.8	85.1	94.8	127.5	94.3	104	52.1	60.3	44.9	63.4	49.8
	High	[R].VAAPKHWMLDK.[L]	2xTMTpro [K5; K11]; 1xTMTpro [N-Term]	0.000913464	0.000256217	1	P22090; P62701	P22090 [12-22]; P62701 [12-22]		Small ribosomal subunit protein eS4, Y isoform 1 [OS=Homo sapiens] Small ribosomal subunit protein eS4, X isoform [OS=Homo sapiens]	1	1.157	0.836	0.729	1.383	0.872	0.21	-0.26	-0.46	0.47	-0.2	0.999951	0.97834	0.878886	0.728566	0.996334	125.6	108.6	90.8	95.8	2.67	7.51	15.74	15.35	128.6	123	111.2	90.9	116.9	83.8	97.2	81	66.8	108.8	60.9	58	52.5	42.9	55.2
	High	[R].KIFVGTK.[G]	2xTMTpro [K1; K7]; 1xTMTpro [N-Term]	0.00122514	0.000256217	3	P62701	P62701 [128-134]		Small ribosomal subunit protein eS4, X isoform [OS=Homo sapiens]	1	1.536	0.998	0.771	1.366	0.773	0.62	0	-0.38	0.45	-0.37	0.791127	0.999957	0.959636	0.597095	0.808738	135.3	88	96.1	104.5	2.12	10.59	10.49	12.45	131	136.5	84.4	87.9	107.2	86.6	107	76.1	82.6	111.4	92.4	93.4	57.7	60.1	73.3
	High	[K].YALTGDEVK.[K]	1xTMTpro [K9]; 1xTMTpro [N-Term]	0.000469905	0.000256217	25	P22090; P62701	P22090 [54-62]; P62701 [54-62]		Small ribosomal subunit protein eS4, Y isoform 1 [OS=Homo sapiens] Small ribosomal subunit protein eS4, X isoform [OS=Homo sapiens]	0	1.131	1.03	0.855	1.098	0.921	0.18	0.04	-0.23	0.13	-0.12	0.99663	0.999957	0.999451	0.991894	0.999848	110.7	102.7	100.8	95.6	12.02	6.21	6.17	9.3	110.7	123.2	97.9	102.7	105.5	110	97.8	92.8	90.1	87.9	622.5	792.9	630.2	660.9	678.8
	High	[R].LKYALTGDEVK.[K]	2xTMTpro [K2; K11]; 1xTMTpro [N-Term]	0.00362501	0.000496604	1	P22090; P62701	P22090 [52-62]; P62701 [52-62]		Small ribosomal subunit protein eS4, Y isoform 1 [OS=Homo sapiens] Small ribosomal subunit protein eS4, X isoform [OS=Homo sapiens]	1
	High	[R].LTIAEER.[D]	1xTMTpro [N-Term]	0.0034577	0.000496604	3	P62701	P62701 [246-252]		Small ribosomal subunit protein eS4, X isoform [OS=Homo sapiens]	0	1.412	1.055	0.768	1.321	0.728	0.5	0.08	-0.38	0.4	-0.46	0.936889	0.999957	0.922439	0.802871	0.801219	121.2	100.2	105.7	93.5	17.92	22.77	24.66	29.43	97.2	137.9	126.6	78.7	91.9	84.1	96.9	72.8	70.6	77.8	15.3	19	17.5	10.9	12.7
	High	[R].YPDPLIK.[V]	1xTMTpro [K7]; 1xTMTpro [N-Term]	0.00577994	0.000867456	7	P62701	P62701 [149-155]		Small ribosomal subunit protein eS4, X isoform [OS=Homo sapiens]	0	1.214	1.022	0.828	1.112	0.792	0.28	0.03	-0.27	0.15	-0.34	0.951929	0.999957	0.999451	0.990858	0.858014	117.7	98.5	103.6	98.2	12.66	2.53	1.43	9.63	118.3	132.2	97.5	104.4	99	104.2	101.1	84.2	82	84.9	915	1181	870.3	932.5	884
	High	[R].ITPEEAK.[Y]	1xTMTpro [K7]; 1xTMTpro [N-Term]	0.0220156	0.00377214	3	P62701	P62701 [114-120]		Small ribosomal subunit protein eS4, X isoform [OS=Homo sapiens]	0	1.026	0.896	0.758	0.915	0.677	0.04	-0.16	-0.4	-0.13	-0.56	0.999951	0.999957	0.882517	0.997542	0.550627	100.8	108.5	110.1	106.1	11.51	10.86	21.87	9.09	101.2	114.7	98.7	131.6	108.9	117.9	95	74.8	91.5	91.1	37	46.5	40	53.4	44.2
	High	[K].DANGNSFATR.[LI]	1xTMTpro [N-Term]	0.0258222	0.00387762	3	P22090; P62701	P22090 [212-221]; P62701 [212-221]		Small ribosomal subunit protein eS4, Y isoform 1 [OS=Homo sapiens] Small ribosomal subunit protein eS4, X isoform [OS=Homo sapiens]	0	1.415	1.434	1.165	0.912	0.735	0.5	0.52	0.22	-0.13	-0.44	0.91161	0.88285	0.993075	0.997542	0.775824	105.9	92.7	122.5	89	15.5	6.81	13.76	17.47	125.4	101.3	88.6	121.9	64.1	117.1	111.1	103.2	79.3	85.1	15.8	17	14.9	20.5	10.8
	High	[R].IGVITNR.[E]	1xTMTpro [N-Term]	0.027088	0.00426736	2	P62701	P62701 [192-198]		Small ribosomal subunit protein eS4, X isoform [OS=Homo sapiens]	0
	High	[R].ITPEEAKYK.[L]	2xTMTpro [K7; K9]; 1xTMTpro [N-Term]	0.0313132	0.00462139	1	P62701	P62701 [114-122]		Small ribosomal subunit protein eS4, X isoform [OS=Homo sapiens]	1
	High	[R].TIRYPDPLIK.[V]	1xTMTpro [K10]; 1xTMTpro [N-Term]	0.0352014	0.00480617	1	P62701	P62701 [146-155]		Small ribosomal subunit protein eS4, X isoform [OS=Homo sapiens]	1	1.07	1.131	0.996	0.902	0.714	0.1	0.18	-0.01	-0.15	-0.49	0.999951	0.993178	0.999451	0.997542	0.535747	118.6	95.7	108.3	82.9	15.33	15.27	17.55	3.41	121.9	121.2	83.6	97.8	113.3	110.7	100.9	96.5	70.2	89.8	48.6	64.1	44.2	51.8	59.9
High	P61247	Small ribosomal subunit protein eS1 [OS=Homo sapiens]	0	155.018	73	25	166	25	264	29.9	9.73	1.136	0.904	1.136	0.792	1.032	0.18	-0.15	0.18	-0.34	0.05	0.380493	0.670553	0.601431	0.121205	0.703243	0.892885	0.9565	0.93232	0.572337	0.998631	90.5	102.8	81.9	103	3.1	2.91	1.84	9.4	7.18	4.65	4.81	3.93	2.65	86.6	91.3	91.5	104.3	103.7
	Confidence	Annotated Sequence	Modifications	Qvality PEP	Qvality q-value	# PSMs	Master Protein Accessions	Positions in Master Proteins	Modifications in Master Proteins	Master Protein Descriptions	# Missed Cleavages	Abundance Ratio: (AKTa) / (EV)	Abundance Ratio: (SH3B CSKH) / (EV)	Abundance Ratio: (STAT5a) / (EV)	Abundance Ratio: (AKTa) / (SH3B CSKH)	Abundance Ratio: (STAT5a) / (SH3B CSKH)	Abundance Ratio (log2): (AKTa) / (EV)	Abundance Ratio (log2): (SH3B CSKH) / (EV)	Abundance Ratio (log2): (STAT5a) / (EV)	Abundance Ratio (log2): (AKTa) / (SH3B CSKH)	Abundance Ratio (log2): (STAT5a) / (SH3B CSKH)	Abundance Ratio Adj. P-Value: (AKTa) / (EV)	Abundance Ratio Adj. P-Value: (SH3B CSKH) / (EV)	Abundance Ratio Adj. P-Value: (STAT5a) / (EV)	Abundance Ratio Adj. P-Value: (AKTa) / (SH3B CSKH)	Abundance Ratio Adj. P-Value: (STAT5a) / (SH3B CSKH)	Abundances (Grouped): AKTa	Abundances (Grouped): EV	Abundances (Grouped): SH3B CSKH	Abundances (Grouped): TIP MIN	Abundances (Grouped) CV [%]: AKTa	Abundances (Grouped) CV [%]: SH3B CSKH	Abundances (Grouped) CV [%]: STAT5a	Abundances (Grouped) CV [%]: TIP MIN	Abundances (Scaled): F1: 130C, Sample, AKTa, 1	Abundances (Scaled): F1: 132C, Sample, AKTa, 3	Abundances (Scaled): F1: 126, Sample, EV, 1	Abundances (Scaled): F1: 127N, Sample, EV, 2	Abundances (Scaled): F1: 128N, Sample, EV, 3	Abundances (Scaled): F1: 130N, Sample, SH3B CSKH, 2	Abundances (Scaled): F1: 131N, Sample, SH3B CSKH, 3	Abundances (Scaled): F1: 127C, Sample, STAT5a, 1	Abundances (Scaled): F1: 129C, Sample, STAT5a, 3	Abundances (Scaled): F1: 132N, Sample, TIP MIN, 1	Abundances (Normalized): F1: 131C, Sample, AKTa, 2	Abundances (Normalized): F1: 132C, Sample, AKTa, 3	Abundances (Normalized): F1: 126, Sample, EV, 1	Abundances (Normalized): F1: 127N, Sample, EV, 2	Abundances (Normalized): F1: 128N, Sample, EV, 3
	High	[K].LIPDSIGKDIEK.[A]	2xTMTpro [K8; K12]; 1xTMTpro [N-Term]	7.39174e-05	0.000118358	6	P61247	P61247 [188-199]		Small ribosomal subunit protein eS1 [OS=Homo sapiens]	1	1.514	1.225	0.86	1.065	0.783	0.6	0.29	-0.22	0.09	-0.35	0.718512	0.618534	0.999451	0.994765	0.800615	127.9	84.5	104.6	103.7	15.35	9.26	11.69	11.76	127.1	149.2	83.9	97.8	82.2	104	100.7	66.7	78.8	85.6	224.9	305.7	171.9	200.3	168.4
	High	[K].LMELHGEGSSSGK.[A]	1xOxidation [M2]; 1xTMTpro [K13]; 1xTMTpro [N-Term]	8.25591e-05	0.000118358	2	P61247	P61247 [228-240]		Small ribosomal subunit protein eS1 [OS=Homo sapiens]	0	1.454	0.953	0.827	1.548	0.828	0.54	-0.07	-0.27	0.63	-0.27	0.792299	0.999957	0.983703	0.366147	0.944528	139.7	96.1	93.4	91.3	8.52	6.66	5.49	2.91	140.8	146.6	96.9	86.5	98.9	103.3	94.2	80.1	76.8	88.9	93.7	110.7	73.2	65.3	74.7
	High	[K].LMELHGEGSSSGK.[A]	1xTMTpro [K13]; 1xTMTpro [N-Term]	0.000191931	0.000118358	4	P61247	P61247 [228-240]		Small ribosomal subunit protein eS1 [OS=Homo sapiens]	0	1.27	1.077	0.852	1.085	0.791	0.34	0.11	-0.23	0.12	-0.34	0.899105	0.984786	0.999451	0.991031	0.78501	123.1	95.8	102.8	96.9	19.6	6.63	10.1	14.93	122.6	145.5	96.5	95	95.4	102.3	99.9	90.4	73.9	80.9	120.4	179.4	119	117.2	117.7
	High	[R].KTSYAQHQQVR.[Q]	1xTMTpro [K1]; 1xTMTpro [N-Term]	0.000147852	0.000118358	8	P61247	P61247 [152-162]		Small ribosomal subunit protein eS1 [OS=Homo sapiens]	1	1.726	1.337	0.931	1.315	0.689	0.79	0.42	-0.1	0.4	-0.54	0.50837	0.205911	0.999451	0.680173	0.252923	132.2	77.4	104.5	113.8	13.65	2.24	12.51	9.03	131.4	154.6	76.1	76.9	77.7	103.9	103.8	64.2	82.3	102.9	410.3	536.3	264.1	266.9	269.5
	High	[K].KWQTMIEAHVDVK.[T]	2xTMTpro [K1; K13]; 1xTMTpro [N-Term]	4.88304e-06	0.000118358	9	P61247	P61247 [116-128]		Small ribosomal subunit protein eS1 [OS=Homo sapiens]	1	1.387	1.138	0.875	1.219	0.802	0.47	0.19	-0.19	0.29	-0.32	0.824882	0.818117	0.999988	0.865485	0.904122	126.6	91.2	103.9	98.4	10.86	6.95	5.78	6.04	129.9	133.8	93.6	87	96.3	107.5	94.7	85.5	82	92.8	259.2	318.9	223.2	207.5	229.5
	High	[K].TSYAQHQQVR.[Q]	1xTMTpro [N-Term]	8.19918e-05	0.000118358	12	P61247	P61247 [153-162]		Small ribosomal subunit protein eS1 [OS=Homo sapiens]	0	1.29	1.203	0.958	1.072	0.816	0.37	0.27	-0.06	0.1	-0.29	0.897908	0.68063	0.997205	0.994765	0.935801	118	91.5	104.6	100.6	8.1	4.7	2.1	7.51	117.8	130.1	91.3	86.8	92.2	104.4	100	85.1	88.3	91.4	231.9	271.8	190.8	181.2	192.5
	High	[R].VFEVSLADLQNDEVAFRK.[F]	1xTMTpro [K18]; 1xTMTpro [N-Term]	2.87749e-07	0.000118358	1	P61247	P61247 [66-83]		Small ribosomal subunit protein eS1 [OS=Homo sapiens]	1
	High	[R].VFEVSLADLQNDEVAFR.[K]	1xTMTpro [N-Term]	1.80986e-07	0.000118358	50	P61247	P61247 [66-82]		Small ribosomal subunit protein eS1 [OS=Homo sapiens]	0	1.293	1.048	0.946	1.034	0.696	0.37	0.07	-0.08	0.05	-0.52	0.948495	0.999957	0.999451	0.997542	0.632408	112.3	98.5	103.2	103.9	19.56	9.13	20.22	15.35	110.2	145	85.2	114.1	96.7	97.6	101.3	80.6	99.4	78.9	43.2	62.1	36.5	48.8	41.4
	High	[K].WQTMIEAHVDVK.[T]	1xTMTpro [K12]; 1xTMTpro [N-Term]	3.97107e-06	0.000118358	6	P61247	P61247 [117-128]		Small ribosomal subunit protein eS1 [OS=Homo sapiens]	0	1.436	1.188	0.868	1.164	0.767	0.52	0.25	-0.2	0.22	-0.38	0.785526	0.766803	0.999451	0.935151	0.711794	121.5	90.7	104.4	103.4	13.53	5.76	1.64	9.58	122.5	140.6	84.7	91.4	97.9	108.6	97	80.7	82	90	184.7	242.2	145.9	157.4	168.7
	High	[K].NCLTNFHGMDLTR.[D]	1xCarbamidomethyl [C2]; 1xTMTpro [N-Term]	1.34236e-05	0.000118358	4	P61247	P61247 [95-107]		Small ribosomal subunit protein eS1 [OS=Homo sapiens]	0	1.315	0.899	0.72	1.207	0.842	0.4	-0.15	-0.47	0.27	-0.25	0.92471	0.998125	0.838584	0.952889	0.985479	121.6	104.5	100.7	91.3	12.61	13.93	20.46	16.37	122.6	138.5	90.6	114.6	105.4	103.1	79.5	101	66.9	81.7	43.1	55.5	36.3	45.9	42.2
	High	[K].NCLTNFHGMDLTR.[D]	1xCarbamidomethyl [C2]; 1xOxidation [M9]; 1xTMTpro [N-Term]	0.000106376	0.000118358	2	P61247	P61247 [95-107]		Small ribosomal subunit protein eS1 [OS=Homo sapiens]	0	1.185	0.857	0.885	1.083	0.991	0.24	-0.22	-0.18	0.11	-0.01	0.999951	0.97834	0.999451	0.994765	0.999848	113.8	96.1	98.1	101.1	19.56	17.6	12.04	3.02	114.2	140.2	96.4	116.5	86.8	98.5	74.4	91.3	76.8	105.8	31.4	46.5	31.9	38.6	28.8
	High	[R].EVQTNDLKEVVNK.[L]	2xTMTpro [K8; K13]; 1xTMTpro [N-Term]	6.44762e-06	0.000118358	4	P61247	P61247 [175-187]		Small ribosomal subunit protein eS1 [OS=Homo sapiens]	1	1.411	1.156	0.96	1.238	0.918	0.5	0.21	-0.06	0.31	-0.12	0.802999	0.828159	0.99553	0.831474	0.999848	116.4	87.8	101.5	102.8	15.69	12.35	15.53	8.76	102	138.9	72.3	94.9	87.4	93.6	101.1	109	80.2	88.4	236.4	283.3	147.4	193.4	178.3
	High	[K].ACQSIYPLHDVFVR.[K]	1xCarbamidomethyl [C2]; 1xTMTpro [N-Term]	3.46798e-06	0.000118358	10	P61247	P61247 [200-213]		Small ribosomal subunit protein eS1 [OS=Homo sapiens]	0	1.15	1.041	0.86	1.081	0.851	0.2	0.06	-0.22	0.11	-0.23	0.985517	0.998423	0.999451	0.991031	0.983732	111.9	97.3	102.9	104.6	5.68	9.35	6.59	11.16	113	124.1	98.3	99.9	94.3	104	90.2	92	81.1	86.7	179.1	197.9	156.6	159.3	150.4
	High	[K].ATGDETGAK.[V]	1xTMTpro [K9]; 1xTMTpro [N-Term]	0.000326064	0.000238006	7	P61247	P61247 [241-249]		Small ribosomal subunit protein eS1 [OS=Homo sapiens]	0	1.256	1.007	1.261	1.254	1	0.33	0.01	0.33	0.33	0	0.931646	0.999957	0.457066	0.744137	0.999848	110.5	87.5	95.7	96.3	9.03	11.37	21.02	9.49	102.8	122.8	87.5	87.7	97.8	88.3	95.8	110.3	123.3	84.3	163.5	181.4	129.2	129.5	144.5
	High	[K].LITEDVQGK.[N]	1xTMTpro [K9]; 1xTMTpro [N-Term]	0.000469905	0.000256217	16	P61247	P61247 [86-94]		Small ribosomal subunit protein eS1 [OS=Homo sapiens]	0	1.452	1.142	0.901	1.277	0.803	0.54	0.19	-0.15	0.35	-0.32	0.777277	0.806803	0.999451	0.756356	0.907761	125.4	91.9	99.5	100.2	10.69	3.57	3.68	14.58	125.5	140.2	85.6	92	96.6	105.1	99.6	86.1	80	83.1	587.9	727.9	444.6	477.5	501.3
	High	[R].LFCVGFTK.[K]	1xCarbamidomethyl [C3]; 1xTMTpro [K8]; 1xTMTpro [N-Term]	0.00152737	0.000256217	1	P61247	P61247 [137-144]		Small ribosomal subunit protein eS1 [OS=Homo sapiens]	0	1.755	1.351	1.266	1.437	0.862	0.81	0.43	0.34	0.52	-0.21	0.707812	0.941887	0.977793	0.681911	0.992535	137.7	78.4	96.8	87.8	14.83	26.38	11.64	33.56	106.1	138.3	91.5	53.6	78.8	97.2	72.1	105.4	99.8	88.2	25.1	24.8	16.4	9.6	14.2
	High	[R].EVQTNDLK.[E]	1xTMTpro [K8]; 1xTMTpro [N-Term]	0.00121471	0.000256217	1	P61247	P61247 [175-182]		Small ribosomal subunit protein eS1 [OS=Homo sapiens]	0
	High	[R].DKMCSMVK.[K]	1xCarbamidomethyl [C4]; 1xOxidation [M]; 2xTMTpro [K2; K8]; 1xTMTpro [N-Term]	0.0050316	0.000867456	5	P61247	P61247 [108-115]		Small ribosomal subunit protein eS1 [OS=Homo sapiens]	1	1.395	1.126	0.866	1.231	0.778	0.48	0.17	-0.21	0.3	-0.36	0.816446	0.855698	0.999451	0.844994	0.783839	120.3	92.7	104.1	101.9	8.08	3.71	0.88	8.96	121	138.6	78.4	93.3	99.4	105	104.8	82.2	81.5	88.6	284.9	327.1	185.1	220	234.5
	High	[K].IASDGLK.[G]	1xTMTpro [K7]; 1xTMTpro [N-Term]	0.00603042	0.000937348	6	P61247	P61247 [57-63]		Small ribosomal subunit protein eS1 [OS=Homo sapiens]	0	1.373	1.114	0.871	1.233	0.781	0.46	0.16	-0.2	0.3	-0.36	0.836428	0.886786	0.999988	0.84231	0.801219	125.1	92	101.5	101.5	17.71	2.96	1.24	9.89	125.8	151.2	91.6	93.5	92.5	104.7	98.6	79.7	81.7	86.3	652.5	929.8	563.2	575	568.9
	High	[-].MAVGKNK.[R]	1xMet-loss [N-Term]; 2xTMTpro [K5; K7]; 1xTMTpro [N-Term]	0.00906911	0.00140079	1	P61247	P61247 [1-7]	P61247 1xMet-loss [N-Term]	Small ribosomal subunit protein eS1 [OS=Homo sapiens]	1
	High	[K].KMMEIMTR.[E]	1xTMTpro [K1]; 1xTMTpro [N-Term]	0.0104179	0.00172103	1	P61247	P61247 [167-174]		Small ribosomal subunit protein eS1 [OS=Homo sapiens]	1	2.584	2.512	1.281	1.585	0.531	1.37	1.33	0.36	0.66	-0.91	0.265245	0.0856471	0.979405	0.363166	0.0225952	136.3	51.3	120.8	127.5	31.36	31.94	20.63	18.38	107.4	197.4	51	52.4	47.7	131.7	120	44.7	63.7	119.9	30.4	44.3	11.4	11.8	10.7
	High	[K].KDWYDVK.[A]	2xTMTpro [K1; K7]; 1xTMTpro [N-Term]	0.0113991	0.00189871	1	P61247	P61247 [28-34]		Small ribosomal subunit protein eS1 [OS=Homo sapiens]	1	1.347	1.073	0.739	1.275	0.65	0.43	0.1	-0.44	0.35	-0.62	0.97979	0.999957	0.83378	0.834625	0.432043	129.4	96.1	101.5	100.7	8.29	12.25	16.12	1.45	143	132	82.6	99.7	98	113.3	103.5	57.1	78.6	104.5	38.3	41.7	26.1	31.5	31
	High	[K].KWQTMIEAHVDVK.[T]	1xOxidation [M5]; 2xTMTpro [K1; K13]; 1xTMTpro [N-Term]	0.0197563	0.00339413	1	P61247	P61247 [116-128]		Small ribosomal subunit protein eS1 [OS=Homo sapiens]	1	1.466	1.071	0.665	1.369	0.689	0.55	0.1	-0.59	0.45	-0.54	0.883845	0.999957	0.642177	0.557592	0.612567	137.9	94	102	95.7	16.06	3.38	10.37	9.31	137.3	157.4	93.6	120.1	87.1	101.6	106.9	62.3	76.7	81.3	38.3	53.1	31.6	40.5	29.4
	High	[K].MMEIMTR.[E]	1xTMTpro [N-Term]	0.0196387	0.00339413	1	P61247	P61247 [168-174]		Small ribosomal subunit protein eS1 [OS=Homo sapiens]	0	1.198	1.336	0.794	0.975	0.61	0.26	0.42	-0.33	-0.04	-0.71	0.997999	0.969032	0.90709	0.997542	0.416499	119.7	99.9	114	87.1	28.77	23.24	13.19	26.13	114.3	175.5	95.4	112.2	63.3	108.8	84.6	75.7	86.5	73.4	13.3	21.9	11.9	14	7.9
	High	[K].APAMFNIR.[N]	1xTMTpro [N-Term]	0.0199937	0.00345383	1	P61247	P61247 [35-42]		Small ribosomal subunit protein eS1 [OS=Homo sapiens]	0
	High	[R].DKMCSMVK.[K]	1xCarbamidomethyl [C4]; 2xTMTpro [K2; K8]; 1xTMTpro [N-Term]	0.0204776	0.00355294	1	P61247	P61247 [108-115]		Small ribosomal subunit protein eS1 [OS=Homo sapiens]	1	2.799	1.771	0.895	1.646	0.563	1.48	0.82	-0.16	0.72	-0.83	0.114718	0.327958	0.999451	0.209402	0.120797	143.2	44	119.5	140.4	24.94	27.89	32.08	10.55	121.3	194.7	43.3	66.5	28.3	117.7	118.3	38.8	73.7	134.5	45.4	62.7	14	21.4	9.1
	High	[K].LIPDSIGK.[D]	1xTMTpro [K8]; 1xTMTpro [N-Term]	0.022424	0.00383216	3	P61247	P61247 [188-195]		Small ribosomal subunit protein eS1 [OS=Homo sapiens]	0	1.329	1.011	0.689	1.348	0.692	0.41	0.02	-0.54	0.43	-0.53	0.899148	0.999957	0.716441	0.681464	0.352896	134.7	98.7	99.9	97.5	14.46	3.5	4.29	8.07	134	155	100.8	98.2	95.3	103.3	96.4	68.8	73.3	89.6	94.7	126.6	82.3	80.2	77.8
	High	[K].KVVDPFSK.[K]	2xTMTpro [K1; K8]; 1xTMTpro [N-Term]	0.0388633	0.00520561	1	P61247	P61247 [20-27]		Small ribosomal subunit protein eS1 [OS=Homo sapiens]	1	1.367	0.97	0.937	1.284	0.968	0.45	-0.04	-0.09	0.36	-0.05	0.974041	0.999957	0.999451	0.787983	0.999848	125.1	94.8	95.8	95.5	2.69	9.14	25.9	12.45	123.5	130.2	99.2	71.9	95.3	109.6	92.2	105.1	89.3	114.2	38.5	39.9	30.4	22	29.2
	High	[K].TTDGYLLR.[L]	1xTMTpro [N-Term]	0.0564653	0.00652584	1	P61247	P61247 [129-136]		Small ribosomal subunit protein eS1 [OS=Homo sapiens]	0
High	P08708	Small ribosomal subunit protein eS17 [OS=Homo sapiens]	0	207.076	70	17	156	17	135	15.5	9.85	1.058	0.876	0.936	0.812	0.921	0.08	-0.19	-0.1	-0.3	-0.12	0.686979	0.566536	0.928114	0.184097	0.831707	0.977471	0.9565	0.995181	0.698363	0.998631	102.3	108.2	89.7	95.7	0.58	3.7	2.49	7.54	5.91	3.47	8.34	2.18	2.53	101.7	102.7	102.8	112.4	108.7
	Confidence	Annotated Sequence	Modifications	Qvality PEP	Qvality q-value	# PSMs	Master Protein Accessions	Positions in Master Proteins	Modifications in Master Proteins	Master Protein Descriptions	# Missed Cleavages	Abundance Ratio: (AKTa) / (EV)	Abundance Ratio: (SH3B CSKH) / (EV)	Abundance Ratio: (STAT5a) / (EV)	Abundance Ratio: (AKTa) / (SH3B CSKH)	Abundance Ratio: (STAT5a) / (SH3B CSKH)	Abundance Ratio (log2): (AKTa) / (EV)	Abundance Ratio (log2): (SH3B CSKH) / (EV)	Abundance Ratio (log2): (STAT5a) / (EV)	Abundance Ratio (log2): (AKTa) / (SH3B CSKH)	Abundance Ratio (log2): (STAT5a) / (SH3B CSKH)	Abundance Ratio Adj. P-Value: (AKTa) / (EV)	Abundance Ratio Adj. P-Value: (SH3B CSKH) / (EV)	Abundance Ratio Adj. P-Value: (STAT5a) / (EV)	Abundance Ratio Adj. P-Value: (AKTa) / (SH3B CSKH)	Abundance Ratio Adj. P-Value: (STAT5a) / (SH3B CSKH)	Abundances (Grouped): AKTa	Abundances (Grouped): EV	Abundances (Grouped): SH3B CSKH	Abundances (Grouped): TIP MIN	Abundances (Grouped) CV [%]: AKTa	Abundances (Grouped) CV [%]: SH3B CSKH	Abundances (Grouped) CV [%]: STAT5a	Abundances (Grouped) CV [%]: TIP MIN	Abundances (Scaled): F1: 130C, Sample, AKTa, 1	Abundances (Scaled): F1: 132C, Sample, AKTa, 3	Abundances (Scaled): F1: 126, Sample, EV, 1	Abundances (Scaled): F1: 127N, Sample, EV, 2	Abundances (Scaled): F1: 128N, Sample, EV, 3	Abundances (Scaled): F1: 130N, Sample, SH3B CSKH, 2	Abundances (Scaled): F1: 131N, Sample, SH3B CSKH, 3	Abundances (Scaled): F1: 127C, Sample, STAT5a, 1	Abundances (Scaled): F1: 129C, Sample, STAT5a, 3	Abundances (Scaled): F1: 132N, Sample, TIP MIN, 1	Abundances (Normalized): F1: 131C, Sample, AKTa, 2	Abundances (Normalized): F1: 132C, Sample, AKTa, 3	Abundances (Normalized): F1: 126, Sample, EV, 1	Abundances (Normalized): F1: 127N, Sample, EV, 2	Abundances (Normalized): F1: 128N, Sample, EV, 3
	High	[K].LLDFGSLSNLQVTQPTVGMNFK.[T]	1xTMTpro [K22]; 1xTMTpro [N-Term]	7.36716e-08	0.000118358	21	P08708	P08708 [108-129]		Small ribosomal subunit protein eS17 [OS=Homo sapiens]	0	0.98	1.067	0.848	0.919	0.795	-0.03	0.09	-0.24	-0.12	-0.33	0.999951	0.97834	0.999451	0.997542	0.86449	103.4	105.5	110.9	92.7	10.48	1.31	9.19	5.79	104	113.3	106.1	100.5	113.9	110.2	111.6	89.9	75.6	89	185.6	229.1	214.5	203.2	230.3
	High	[K].LLDFGSLSNLQVTQPTVGMNFK.[T]	1xOxidation [M19]; 1xTMTpro [K22]; 1xTMTpro [N-Term]	8.80542e-08	0.000118358	5	P08708	P08708 [108-129]		Small ribosomal subunit protein eS17 [OS=Homo sapiens]	0	1.056	1.103	0.927	1.011	0.841	0.08	0.14	-0.11	0.02	-0.25	0.999951	0.999957	0.999988	0.997542	0.978506	114.5	97.8	107.9	89.3	9.78	14.68	19.29	7.87	115.8	97.3	98.9	109.8	93.4	128.7	96.2	91.7	96.2	88.5	66.6	55.9	56.8	63.1	53.7
	High	[K].IAGYVTHLMK.[R]	1xOxidation [M9]; 1xTMTpro [K10]; 1xTMTpro [N-Term]	4.0812e-05	0.000118358	19	P08708	P08708 [50-59]		Small ribosomal subunit protein eS17 [OS=Homo sapiens]	0	0.96	0.998	0.826	0.966	0.827	-0.06	0	-0.28	-0.05	-0.27	0.999951	0.999957	0.999451	0.997542	0.960191	104.9	105.3	104.6	94.9	2.23	3.42	4.92	5.15	105	105.3	109.5	105.4	102	104.7	102.2	90.4	93.5	91	958.7	998.1	1037.5	998.8	966.8
	High	[K].IAGYVTHLMK.[R]	1xTMTpro [K10]; 1xTMTpro [N-Term]	6.00416e-06	0.000118358	12	P08708	P08708 [50-59]		Small ribosomal subunit protein eS17 [OS=Homo sapiens]	0	0.999	1.028	0.85	0.992	0.846	0	0.04	-0.24	-0.01	-0.24	0.999951	0.999957	0.999451	0.997542	0.989302	105.2	103	106	96.1	3.22	1.68	5.43	8.97	108	105.2	103	101.4	105.6	109	106	91.1	89.7	89.1	879.4	913.6	893.8	880.6	916.7
	High	[R].VCEEIAIIPSKKLR.[N]	1xCarbamidomethyl [C2]; 2xTMTpro [K11; K12]; 1xTMTpro [N-Term]	1.59208e-05	0.000118358	1	P08708	P08708 [34-47]		Small ribosomal subunit protein eS17 [OS=Homo sapiens]	2	1.375	1.416	1.104	0.8	0.819	0.46	0.5	0.14	-0.32	-0.29	0.951929	0.752374	0.999451	0.991031	0.969695	109.2	83.6	118.4	100.4	33.47	20.81	14.48	12.21	100.8	160.5	73.4	77.2	115.7	109.3	99.8	81	81.7	75.4	25.1	46.1	21.1	22.2	33.2
	High	[R].VCEEIAIIPSKK.[L]	1xCarbamidomethyl [C2]; 2xTMTpro [K11; K12]; 1xTMTpro [N-Term]	6.4783e-05	0.000118358	11	P08708	P08708 [34-45]		Small ribosomal subunit protein eS17 [OS=Homo sapiens]	1	0.987	1.082	0.864	0.868	0.777	-0.02	0.11	-0.21	-0.2	-0.36	0.999951	0.961994	0.999451	0.997542	0.778998	102.2	103.6	110.3	97.6	8.47	4.43	4.61	6.72	102.4	111.6	103.8	104.2	100.2	110.6	108.5	91.6	86.6	87.5	779.5	923.6	859.4	862.4	829.7
	High	[R].NKIAGYVTHLMK.[R]	2xTMTpro [K2; K12]; 1xTMTpro [N-Term]	0.000149822	0.000118358	2	P08708	P08708 [48-59]		Small ribosomal subunit protein eS17 [OS=Homo sapiens]	1	1.315	1.357	0.855	1.13	0.952	0.39	0.44	-0.23	0.18	-0.07	0.927396	0.78491	0.997205	0.986998	0.999848	114.4	87.6	101.2	102.3	29.82	25.08	31.96	26.1	114.6	149.6	74.7	87.7	113.8	130.3	78.6	63.8	94.6	67.7	61.1	112.9	56.4	66.2	85.9
	High	[R].NKIAGYVTHLMKR.[I]	2xTMTpro [K2; K12]; 1xTMTpro [N-Term]	0.000115398	0.000118358	1	P08708	P08708 [48-60]		Small ribosomal subunit protein eS17 [OS=Homo sapiens]	2	1.215	0.997	1.088	0.73	0.843	0.28	0	0.12	-0.45	-0.25	0.995461	0.999957	0.994942	0.9389	0.95723	106.8	107.9	107.6	95.2	36.06	23.04	22.47	31.41	105.7	142.3	65.9	106.8	117.2	106.5	93.9	81.6	79.1	61.1	43.9	93.7	43.4	70.3	77.1
	High	[R].NKIAGYVTHLMKR.[I]	1xOxidation [M11]; 2xTMTpro [K2; K12]; 1xTMTpro [N-Term]	0.000147852	0.000118358	1	P08708	P08708 [48-60]		Small ribosomal subunit protein eS17 [OS=Homo sapiens]	2	1.294	0.871	0.95	0.989	0.853	0.37	-0.2	-0.07	-0.02	-0.23	0.967285	0.996749	0.999988	0.997542	0.985479	110.9	105.9	104.6	89.5	27.87	15.06	22.11	19.74	115.1	142.3	74.6	124.6	109.9	108.6	86.3	70.9	111.3	70	41	73.2	38.4	64.1	56.5
	High	[R].RDNYVPEVSALDQEIIEVDPDTK.[E]	1xTMTpro [K23]; 1xTMTpro [N-Term]	2.51277e-07	0.000118358	16	P08708	P08708 [81-103]		Small ribosomal subunit protein eS17 [OS=Homo sapiens]	1	0.975	0.998	0.859	0.876	0.802	-0.04	0	-0.22	-0.19	-0.32	0.999951	0.999957	0.999451	0.997542	0.902769	97.3	104.8	108.7	100	6.59	3.01	8.01	7.64	98	107.2	100.5	110	105.5	109.4	105.4	89.7	90.7	91.7	226.8	257.4	241.2	264	253.4
	High	[R].RDNYVPEVSALDQEIIEVDPDTKEMLK.[L]	2xTMTpro [K23; K27]; 1xTMTpro [N-Term]	5.02426e-06	0.000118358	4	P08708	P08708 [81-107]		Small ribosomal subunit protein eS17 [OS=Homo sapiens]	2	0.848	1.069	0.934	0.883	0.85	-0.24	0.1	-0.1	-0.18	-0.23	0.999951	0.998423	0.999451	0.997542	0.978656	99.5	96.3	112.7	101.5	14.64	12.34	16.31	7.76	76.8	98.7	94.2	95.6	116.5	102.2	111.8	110.6	81	100.7	80.6	78.5	74.9	76	92.6
	High	[R].RDNYVPEVSALDQEIIEVDPDTKEMLK.[L]	1xOxidation [M25]; 2xTMTpro [K23; K27]; 1xTMTpro [N-Term]	1.64965e-05	0.000118358	4	P08708	P08708 [81-107]		Small ribosomal subunit protein eS17 [OS=Homo sapiens]	2	1.016	1.048	0.77	0.969	0.806	0.02	0.07	-0.38	-0.04	-0.31	0.999951	0.999957	0.935567	0.997542	0.94482	104.7	103.1	108	101.4	14.82	7.47	25.33	5.2	82.9	103.6	95.5	106.4	102	101.6	106.9	120	76.9	100.3	51.4	47.9	44.1	49.2	47.1
	High	[R].DNYVPEVSALDQEIIEVDPDTKEMLK.[L]	1xOxidation [M24]; 2xTMTpro [K22; K26]; 1xTMTpro [N-Term]	2.96448e-06	0.000118358	10	P08708	P08708 [82-107]		Small ribosomal subunit protein eS17 [OS=Homo sapiens]	1	1.04	1.117	0.945	0.932	0.879	0.06	0.16	-0.08	-0.1	-0.19	0.999951	0.900305	0.999451	0.997542	0.999848	100.7	100.1	108.1	93	9.89	11.69	16.34	4.7	91.5	99.6	99	102.7	95.8	100.5	106.9	110.3	79.2	90.1	237.9	213	211.8	219.6	204.7
	High	[R].DNYVPEVSALDQEIIEVDPDTKEMLK.[L]	2xTMTpro [K22; K26]; 1xTMTpro [N-Term]	4.3832e-07	0.000118358	8	P08708	P08708 [82-107]		Small ribosomal subunit protein eS17 [OS=Homo sapiens]	1	0.967	1.134	0.846	0.823	0.94	-0.05	0.18	-0.24	-0.28	-0.09	0.999951	0.832575	0.999451	0.994542	0.999848	95.8	102.6	116.3	93.2	12.46	11.5	14.45	2.14	84.4	96.2	87.3	109.8	103	97	116.8	113.9	87.1	93.6	244.2	216.6	196.7	247.4	232
	High	[R].DNYVPEVSALDQEIIEVDPDTK.[E]	1xTMTpro [K22]; 1xTMTpro [N-Term]	4.22963e-07	0.000118358	12	P08708	P08708 [82-103]		Small ribosomal subunit protein eS17 [OS=Homo sapiens]	0	1.059	1.058	0.894	1.028	0.803	0.08	0.08	-0.16	0.04	-0.32	0.999951	0.98464	0.999988	0.997542	0.886973	109.8	107.1	106.9	90.5	4.86	3.66	13.23	0.71	113.8	110.2	107.5	107.8	96.3	114.1	107.3	98.1	86.1	90.6	205.9	219.7	214.1	214.9	192
	High	[K].RVCEEIAIIPSK.[K]	1xCarbamidomethyl [C3]; 1xTMTpro [K12]; 1xTMTpro [N-Term]	0.00187224	0.000256217	2	P08708	P08708 [33-44]		Small ribosomal subunit protein eS17 [OS=Homo sapiens]	1	1.035	0.964	0.877	0.953	0.898	0.05	-0.05	-0.19	-0.07	-0.16	0.999951	0.999957	0.999982	0.997542	0.999848	100.5	103.8	104.9	99.6	4.04	3.77	6.9	5.21	101.2	108.2	111.8	91.9	104.5	105.7	100.1	96.8	91.7	92.7	169.8	182.4	188.5	154.9	176.3
	High	[R].LGNDFHTNKR.[V]	1xTMTpro [K9]; 1xTMTpro [N-Term]	0.000599	0.000256217	9	P08708	P08708 [24-33]		Small ribosomal subunit protein eS17 [OS=Homo sapiens]	1	1.134	1.029	1.002	1.086	0.834	0.18	0.04	0	0.12	-0.26	0.993773	0.999957	0.938097	0.99456	0.973015	109.7	95.8	105.7	94.2	3.59	7.04	8.64	12.47	114.8	109.7	105.9	94.4	95.7	113.4	98.5	83.6	99.1	80.2	383.8	393.2	379.8	338.5	343.3
	High	[R].LGNDFHTNK.[R]	1xTMTpro [K9]; 1xTMTpro [N-Term]	0.000572066	0.000256217	3	P08708	P08708 [24-32]		Small ribosomal subunit protein eS17 [OS=Homo sapiens]	0	1.073	1.053	0.853	1.019	0.798	0.1	0.07	-0.23	0.03	-0.33	0.999951	0.999957	0.999451	0.994765	0.839827	111	99.8	108.9	95.3	19.1	9.63	6.27	12.92	113.8	119.1	106.1	100.6	102.3	118.3	97.7	83.4	87.3	81	87.4	126.9	113	107.2	109.1
	High	[R].VCEEIAIIPSK.[K]	1xCarbamidomethyl [C2]; 1xTMTpro [K11]; 1xTMTpro [N-Term]	0.00127904	0.000256217	7	P08708	P08708 [34-44]		Small ribosomal subunit protein eS17 [OS=Homo sapiens]	0	1.015	1.037	0.857	0.965	0.837	0.02	0.05	-0.22	-0.05	-0.26	0.999951	0.996749	0.999451	0.997542	0.977225	105.5	103.5	105.6	94.1	7.53	2.73	5.25	12.76	106.3	109.1	104.3	102.6	107.5	106.5	104.3	92.2	92.2	83.6	453.4	523.7	500.7	492.7	515.9
	High	[K].IAGYVTHLMKR.[I]	1xOxidation [M9]; 1xTMTpro [K10]; 1xTMTpro [N-Term]	0.000529481	0.000256217	1	P08708	P08708 [50-60]		Small ribosomal subunit protein eS17 [OS=Homo sapiens]	1	1.291	1.183	0.938	0.942	0.798	0.37	0.24	-0.09	-0.09	-0.33	0.957348	0.941651	0.999451	0.997542	0.89433	107.5	95	114.1	84.7	20.32	5.22	15.92	19.34	107.5	141.8	83.3	105.3	95.1	123.8	112.5	75.9	103.5	63.3	42.7	62.5	36.7	46.4	41.9
	High	[K].IAGYVTHLMKR.[I]	1xTMTpro [K10]; 1xTMTpro [N-Term]	0.000433699	0.000256217	1	P08708	P08708 [50-60]		Small ribosomal subunit protein eS17 [OS=Homo sapiens]	1	1.477	1.294	1.135	0.878	1.141	0.56	0.37	0.18	-0.19	0.19	0.872752	0.887294	0.9524	0.997542	0.919614	104.3	88.8	115	86.2	24.92	29.47	29.08	15.95	109.5	144.4	69.3	93.3	97.7	120.7	69.3	75.2	111	70.9	58.9	96.5	46.3	62.4	65.4
	High	[K].RVCEEIAIIPSKK.[L]	1xCarbamidomethyl [C3]; 2xTMTpro [K12; K13]; 1xTMTpro [N-Term]	0.00291015	0.000332799	2	P08708	P08708 [33-45]		Small ribosomal subunit protein eS17 [OS=Homo sapiens]	2	1.064	0.966	0.788	0.985	0.827	0.09	-0.05	-0.34	-0.02	-0.27	0.999951	0.999957	0.970129	0.997542	0.955036	104.4	105.4	105.9	96.6	7.58	2.51	3.41	19.95	111.8	96.1	105.1	113.8	89.4	105.6	106.3	82.8	88.3	96.3	64.1	59.1	64.7	70	55.1
	High	[R].VIIEKYYTR.[L]	1xTMTpro [K5]; 1xTMTpro [N-Term]	0.00233118	0.000332799	4	P08708	P08708 [15-23]		Small ribosomal subunit protein eS17 [OS=Homo sapiens]	1	1.721	1.322	0.968	1.01	0.741	0.78	0.4	-0.05	0.02	-0.43	0.685596	0.798757	0.999988	0.997542	0.626899	115.8	84.7	114.6	100.1	15.54	4.29	37.55	6.18	115.2	149.4	66.9	87.4	84.4	114.3	111.7	45	101.2	95.5	85.5	110.6	49.5	64.7	62.5
High	A0A0A0MS14	Immunoglobulin heavy variable 1-45 [OS=Homo sapiens]	0	14.811	9	1	154	1	117	13.5	9.1	0.953	0.848	0.792	0.871	0.829	-0.07	-0.24	-0.34	-0.2	-0.27	0.768201	0.465513	0.535795	0.486433	0.444564	0.986558	0.9565	0.93232	0.969042	0.963772	113	108.8	95.8	89	1.28	1.31	8.05	6.16	1.2	3.49	2.76	0.29	0.37	115.1	112.9	112.3	108.8	109.9
	Confidence	Annotated Sequence	Modifications	Qvality PEP	Qvality q-value	# PSMs	Master Protein Accessions	Positions in Master Proteins	Modifications in Master Proteins	Master Protein Descriptions	# Missed Cleavages	Abundance Ratio: (AKTa) / (EV)	Abundance Ratio: (SH3B CSKH) / (EV)	Abundance Ratio: (STAT5a) / (EV)	Abundance Ratio: (AKTa) / (SH3B CSKH)	Abundance Ratio: (STAT5a) / (SH3B CSKH)	Abundance Ratio (log2): (AKTa) / (EV)	Abundance Ratio (log2): (SH3B CSKH) / (EV)	Abundance Ratio (log2): (STAT5a) / (EV)	Abundance Ratio (log2): (AKTa) / (SH3B CSKH)	Abundance Ratio (log2): (STAT5a) / (SH3B CSKH)	Abundance Ratio Adj. P-Value: (AKTa) / (EV)	Abundance Ratio Adj. P-Value: (SH3B CSKH) / (EV)	Abundance Ratio Adj. P-Value: (STAT5a) / (EV)	Abundance Ratio Adj. P-Value: (AKTa) / (SH3B CSKH)	Abundance Ratio Adj. P-Value: (STAT5a) / (SH3B CSKH)	Abundances (Grouped): AKTa	Abundances (Grouped): EV	Abundances (Grouped): SH3B CSKH	Abundances (Grouped): TIP MIN	Abundances (Grouped) CV [%]: AKTa	Abundances (Grouped) CV [%]: SH3B CSKH	Abundances (Grouped) CV [%]: STAT5a	Abundances (Grouped) CV [%]: TIP MIN	Abundances (Scaled): F1: 130C, Sample, AKTa, 1	Abundances (Scaled): F1: 132C, Sample, AKTa, 3	Abundances (Scaled): F1: 126, Sample, EV, 1	Abundances (Scaled): F1: 127N, Sample, EV, 2	Abundances (Scaled): F1: 128N, Sample, EV, 3	Abundances (Scaled): F1: 130N, Sample, SH3B CSKH, 2	Abundances (Scaled): F1: 131N, Sample, SH3B CSKH, 3	Abundances (Scaled): F1: 127C, Sample, STAT5a, 1	Abundances (Scaled): F1: 129C, Sample, STAT5a, 3	Abundances (Scaled): F1: 132N, Sample, TIP MIN, 1	Abundances (Normalized): F1: 131C, Sample, AKTa, 2	Abundances (Normalized): F1: 132C, Sample, AKTa, 3	Abundances (Normalized): F1: 126, Sample, EV, 1	Abundances (Normalized): F1: 127N, Sample, EV, 2	Abundances (Normalized): F1: 128N, Sample, EV, 3
	High	[R].SEDTAMYYCAR.[-]	1xCarbamidomethyl [C9]; 1xTMTpro [N-Term]	8.90518e-05	0.000118358	113	A0A0A0MS14	A0A0A0MS14 [107-117]		Immunoglobulin heavy variable 1-45 [OS=Homo sapiens]	0	0.82	0.949	0.836	0.846	0.893	-0.29	-0.08	-0.26	-0.24	-0.16	0.999951	0.999957	0.999451	0.994765	0.999848	93.8	114.4	108.6	88	4.15	2.31	8.22	6.42	88.4	95.9	114.2	114.1	112.8	110.6	105.6	108.7	94.3	80	829.5	849.5	1011.7	1011.3	1000
	High	[R].SEDTAMYYCAR.[-]	1xCarbamidomethyl [C9]; 1xOxidation [M6]; 1xTMTpro [N-Term]	0.00024668	0.000238006	41	A0A0A0MS14	A0A0A0MS14 [107-117]		Immunoglobulin heavy variable 1-45 [OS=Homo sapiens]	0	0.842	0.983	0.884	0.856	0.899	-0.25	-0.03	-0.18	-0.22	-0.15	0.999951	0.999957	0.999988	0.994765	0.999848	92.4	110.7	109.1	90.8	4.6	0.8	8.17	5.74	86.4	94.2	116.9	110.3	111.3	108.4	110	106.5	90.5	82.7	396	401.9	498.8	470.3	474.7
High	P62263	Small ribosomal subunit protein uS11 [OS=Homo sapiens]	0	121.858	44	11	148	11	151	16.3	10.05	1.1	0.887	0.992	0.791	0.884	0.14	-0.17	-0.01	-0.34	-0.18	0.507972	0.605365	0.925039	0.117147	0.670119	0.93475	0.9565	0.994258	0.562607	0.998631	101.1	108.8	87.6	96	2.67	1.32	3.93	4.74	2.94	3.41	2.97	0.46	4.61	101.2	100.7	96.4	108.4	110.7
	Confidence	Annotated Sequence	Modifications	Qvality PEP	Qvality q-value	# PSMs	Master Protein Accessions	Positions in Master Proteins	Modifications in Master Proteins	Master Protein Descriptions	# Missed Cleavages	Abundance Ratio: (AKTa) / (EV)	Abundance Ratio: (SH3B CSKH) / (EV)	Abundance Ratio: (STAT5a) / (EV)	Abundance Ratio: (AKTa) / (SH3B CSKH)	Abundance Ratio: (STAT5a) / (SH3B CSKH)	Abundance Ratio (log2): (AKTa) / (EV)	Abundance Ratio (log2): (SH3B CSKH) / (EV)	Abundance Ratio (log2): (STAT5a) / (EV)	Abundance Ratio (log2): (AKTa) / (SH3B CSKH)	Abundance Ratio (log2): (STAT5a) / (SH3B CSKH)	Abundance Ratio Adj. P-Value: (AKTa) / (EV)	Abundance Ratio Adj. P-Value: (SH3B CSKH) / (EV)	Abundance Ratio Adj. P-Value: (STAT5a) / (EV)	Abundance Ratio Adj. P-Value: (AKTa) / (SH3B CSKH)	Abundance Ratio Adj. P-Value: (STAT5a) / (SH3B CSKH)	Abundances (Grouped): AKTa	Abundances (Grouped): EV	Abundances (Grouped): SH3B CSKH	Abundances (Grouped): TIP MIN	Abundances (Grouped) CV [%]: AKTa	Abundances (Grouped) CV [%]: SH3B CSKH	Abundances (Grouped) CV [%]: STAT5a	Abundances (Grouped) CV [%]: TIP MIN	Abundances (Scaled): F1: 130C, Sample, AKTa, 1	Abundances (Scaled): F1: 132C, Sample, AKTa, 3	Abundances (Scaled): F1: 126, Sample, EV, 1	Abundances (Scaled): F1: 127N, Sample, EV, 2	Abundances (Scaled): F1: 128N, Sample, EV, 3	Abundances (Scaled): F1: 130N, Sample, SH3B CSKH, 2	Abundances (Scaled): F1: 131N, Sample, SH3B CSKH, 3	Abundances (Scaled): F1: 127C, Sample, STAT5a, 1	Abundances (Scaled): F1: 129C, Sample, STAT5a, 3	Abundances (Scaled): F1: 132N, Sample, TIP MIN, 1	Abundances (Normalized): F1: 131C, Sample, AKTa, 2	Abundances (Normalized): F1: 132C, Sample, AKTa, 3	Abundances (Normalized): F1: 126, Sample, EV, 1	Abundances (Normalized): F1: 127N, Sample, EV, 2	Abundances (Normalized): F1: 128N, Sample, EV, 3
	High	[R].IEDVTPIPSDSTR.[R]	1xTMTpro [N-Term]	0.000155875	0.000118358	33	P62263	P62263 [129-141]		Small ribosomal subunit protein uS11 [OS=Homo sapiens]	0	1.128	1.028	0.969	1.088	0.914	0.17	0.04	-0.05	0.12	-0.13	0.996884	0.999957	0.980315	0.99456	0.999848	109.2	100.9	103.6	94.6	4.09	3.59	4.56	3.73	114.2	109.7	101.3	92.5	103.4	108.3	100.8	98.1	92.1	89.5	508	529.3	488.9	446.7	499.1
	High	[K].IGRIEDVTPIPSDSTR.[R]	1xTMTpro [N-Term]	1.78371e-05	0.000118358	3	P62263	P62263 [126-141]		Small ribosomal subunit protein uS11 [OS=Homo sapiens]	1	0.774	1.107	1.025	0.699	0.926	-0.37	0.15	0.04	-0.52	-0.11	0.999951	0.971045	0.985763	0.844994	0.999848	86.6	104.7	115.9	86.9	3.91	7.2	4.84	6.65	81.3	87.2	105.1	113.1	103.6	108.1	124.9	110.3	106.2	87.3	82.2	82.4	99.3	106.8	97.9
	High	[R].TKTPGPGAQSALR.[A]	1xTMTpro [K2]; 1xTMTpro [N-Term]	2.6345e-05	0.000118358	8	P62263	P62263 [105-117]		Small ribosomal subunit protein uS11 [OS=Homo sapiens]	1	1.727	1.543	0.997	1.05	0.618	0.79	0.63	0	0.07	-0.69	0.507964	0.0347294	0.980315	0.994765	0.0357175	127.3	69.9	120.2	114.1	13.25	8.46	11.23	14.99	104.5	135.6	70.4	69.3	78.5	122.2	121.2	64.7	80.2	100.8	281	297	154.2	151.7	172
	High	[K].VKADRDESSPYAAMLAAQDVAQR.[C]	1xOxidation [M14]; 1xTMTpro [K2]; 1xTMTpro [N-Term]	0.000169739	0.000118358	2	P62263	P62263 [62-84]		Small ribosomal subunit protein uS11 [OS=Homo sapiens]	2	1.211	1.213	1.16	0.998	0.97	0.28	0.28	0.21	0	-0.04	0.986366	0.913544	0.976642	0.997542	0.999848	99.2	95.9	116.3	100.6	9.36	21.22	19.03	9.42	112.7	96.1	93.1	120.2	73.7	81.9	126	112.5	85.5	114.4	48.1	48	46.5	60	36.8
	High	[K].VKADRDESSPYAAMLAAQDVAQR.[C]	1xTMTpro [K2]; 1xTMTpro [N-Term]	2.54287e-05	0.000118358	10	P62263	P62263 [62-84]		Small ribosomal subunit protein uS11 [OS=Homo sapiens]	2	0.897	1.039	1.021	0.811	0.983	-0.16	0.06	0.03	-0.3	-0.02	0.999951	0.996749	0.898039	0.991031	0.992535	96.1	106.5	110.7	90.7	7.91	16.3	11.81	2.17	86.9	98.8	109.5	112.6	86.1	88.1	121.8	111.8	88.3	92.8	284.4	278	308.2	317	242.5
	High	[R].CKELGITALHIK.[L]	1xCarbamidomethyl [C1]; 2xTMTpro [K2; K12]; 1xTMTpro [N-Term]	5.20166e-07	0.000118358	5	P62263	P62263 [85-96]		Small ribosomal subunit protein uS11 [OS=Homo sapiens]	1	1.032	1.092	0.861	0.873	0.784	0.05	0.13	-0.22	-0.2	-0.35	0.999951	0.947942	0.999451	0.997542	0.817199	99.9	97.1	114.4	98.9	7.07	8.81	4.37	12.64	99.3	111.1	96.3	109.7	96.5	119.8	100.6	89.2	83.1	84.7	263.4	299.1	259.1	295.3	259.8
	High	[R].DESSPYAAMLAAQDVAQR.[C]	1xTMTpro [N-Term]	2.01426e-07	0.000118358	9	P62263	P62263 [67-84]		Small ribosomal subunit protein uS11 [OS=Homo sapiens]	0	0.908	0.989	0.877	0.913	0.887	-0.14	-0.02	-0.19	-0.13	-0.17	0.999951	0.999957	0.999451	0.997542	0.992535	96.6	106.5	105.3	98.3	3.2	1.09	5.35	3.5	97.7	97.7	107.7	115.2	95.7	104.8	107	94.4	85.9	104.1	94.7	100.1	110.4	118.1	98.1
	High	[K].ELGITALHIK.[L]	1xTMTpro [K10]; 1xTMTpro [N-Term]	8.66365e-05	0.000118358	10	P62263	P62263 [87-96]		Small ribosomal subunit protein uS11 [OS=Homo sapiens]	0	1.097	1.181	0.857	1.011	0.738	0.13	0.24	-0.22	0.02	-0.44	0.999951	0.68063	0.999451	0.997542	0.546171	112.8	95.7	111.7	97.8	5.15	5.27	1.68	5.27	114.9	111.7	113.1	94.7	93.6	115.8	110.5	79.1	81.6	96.8	314.5	338.3	342.6	286.8	283.6
	High	[K].ELGITALHIKLR.[A]	1xTMTpro [K10]; 1xTMTpro [N-Term]	0.000104938	0.000118358	1	P62263	P62263 [87-98]		Small ribosomal subunit protein uS11 [OS=Homo sapiens]	1	0.781	0.782	0.653	1.024	0.835	-0.36	-0.36	-0.62	0.03	-0.26	0.999951	0.844857	0.595929	0.997542	0.958278	108.8	122.9	109.1	79	7.99	18.05	31.73	19.74	106.9	91.7	140.8	117.6	117.4	91.9	130.5	108.1	57.4	103.3	66.4	58.5	89.8	75	74.9
	High	[K].ADRDESSPYAAMLAAQDVAQR.[C]	1xTMTpro [N-Term]	1.76139e-06	0.000118358	39	P62263	P62263 [64-84]		Small ribosomal subunit protein uS11 [OS=Homo sapiens]	1	1.052	1.116	0.843	1.052	0.808	0.07	0.16	-0.25	0.07	-0.31	0.999951	0.882311	0.999451	0.994765	0.926565	110.3	100.2	107.7	97.3	4.79	11.43	3.54	4.66	113.5	110.4	96.7	100.3	105	123.8	99	87.2	81.2	90.7	461.8	493.5	432.1	448.5	469.4
	High	[K].ADRDESSPYAAMLAAQDVAQR.[C]	1xOxidation [M12]; 1xTMTpro [N-Term]	6.39706e-07	0.000118358	11	P62263	P62263 [64-84]		Small ribosomal subunit protein uS11 [OS=Homo sapiens]	1	1.136	1.024	0.907	1.053	0.879	0.18	0.03	-0.14	0.07	-0.19	0.999951	0.999957	0.999451	0.994765	0.991071	111.7	99.4	106.1	92.5	1.66	5.95	3.86	8.78	108	110.4	110.7	98.2	96.3	100.6	104.8	85.3	92.2	91.4	98.5	97.4	97.7	86.7	85
	High	[K].TPGPGAQSALR.[A]	1xTMTpro [N-Term]	0.000710489	0.000256217	9	P62263	P62263 [107-117]		Small ribosomal subunit protein uS11 [OS=Homo sapiens]	0	1.036	1.057	0.906	1.101	0.921	0.05	0.08	-0.14	0.14	-0.12	0.999951	0.999957	0.999451	0.994765	0.999848	105.5	101.8	106.6	87.9	6.81	11.29	3.89	8.05	116.8	103.3	98.3	101.3	115.4	107.1	87	97.8	98.7	87.5	48.2	47.4	45.1	46.5	53
	High	[R].IEDVTPIPSDSTRR.[K]	1xTMTpro [N-Term]	0.000949827	0.000256217	8	P62263	P62263 [129-142]		Small ribosomal subunit protein uS11 [OS=Homo sapiens]	1	0.982	1.113	0.99	0.882	0.878	-0.03	0.15	-0.01	-0.18	-0.19	0.999951	0.973725	0.999451	0.997542	0.992535	102.6	104.4	107.4	91.4	5.59	6.16	14.53	6.67	103.3	105.6	105.1	132.4	79.4	108.1	103.8	105.4	78.6	95.7	74.6	83	82.7	104.1	62.5
High	P23396	Small ribosomal subunit protein uS3 [OS=Homo sapiens]	0	149.77	81	20	144	20	243	26.7	9.66	1.027	0.828	0.92	0.827	0.896	0.04	-0.27	-0.12	-0.27	-0.16	0.834981	0.399034	0.886204	0.245534	0.718956	0.986558	0.9565	0.987378	0.797895	0.998631	104.6	110.3	87.6	96.5	5.24	5.7	2.75	10.46	7.09	8.05	0.32	3.35	7.39	101	112	105	110.7	115
	Confidence	Annotated Sequence	Modifications	Qvality PEP	Qvality q-value	# PSMs	Master Protein Accessions	Positions in Master Proteins	Modifications in Master Proteins	Master Protein Descriptions	# Missed Cleavages	Abundance Ratio: (AKTa) / (EV)	Abundance Ratio: (SH3B CSKH) / (EV)	Abundance Ratio: (STAT5a) / (EV)	Abundance Ratio: (AKTa) / (SH3B CSKH)	Abundance Ratio: (STAT5a) / (SH3B CSKH)	Abundance Ratio (log2): (AKTa) / (EV)	Abundance Ratio (log2): (SH3B CSKH) / (EV)	Abundance Ratio (log2): (STAT5a) / (EV)	Abundance Ratio (log2): (AKTa) / (SH3B CSKH)	Abundance Ratio (log2): (STAT5a) / (SH3B CSKH)	Abundance Ratio Adj. P-Value: (AKTa) / (EV)	Abundance Ratio Adj. P-Value: (SH3B CSKH) / (EV)	Abundance Ratio Adj. P-Value: (STAT5a) / (EV)	Abundance Ratio Adj. P-Value: (AKTa) / (SH3B CSKH)	Abundance Ratio Adj. P-Value: (STAT5a) / (SH3B CSKH)	Abundances (Grouped): AKTa	Abundances (Grouped): EV	Abundances (Grouped): SH3B CSKH	Abundances (Grouped): TIP MIN	Abundances (Grouped) CV [%]: AKTa	Abundances (Grouped) CV [%]: SH3B CSKH	Abundances (Grouped) CV [%]: STAT5a	Abundances (Grouped) CV [%]: TIP MIN	Abundances (Scaled): F1: 130C, Sample, AKTa, 1	Abundances (Scaled): F1: 132C, Sample, AKTa, 3	Abundances (Scaled): F1: 126, Sample, EV, 1	Abundances (Scaled): F1: 127N, Sample, EV, 2	Abundances (Scaled): F1: 128N, Sample, EV, 3	Abundances (Scaled): F1: 130N, Sample, SH3B CSKH, 2	Abundances (Scaled): F1: 131N, Sample, SH3B CSKH, 3	Abundances (Scaled): F1: 127C, Sample, STAT5a, 1	Abundances (Scaled): F1: 129C, Sample, STAT5a, 3	Abundances (Scaled): F1: 132N, Sample, TIP MIN, 1	Abundances (Normalized): F1: 131C, Sample, AKTa, 2	Abundances (Normalized): F1: 132C, Sample, AKTa, 3	Abundances (Normalized): F1: 126, Sample, EV, 1	Abundances (Normalized): F1: 127N, Sample, EV, 2	Abundances (Normalized): F1: 128N, Sample, EV, 3
	High	[K].FVDGLMIHSGDPVNYYVDTAVR.[H]	1xTMTpro [N-Term]	5.50712e-07	0.000118358	3	P23396	P23396 [152-173]		Small ribosomal subunit protein uS3 [OS=Homo sapiens]	0	0.968	1.097	0.664	0.905	0.797	-0.05	0.13	-0.59	-0.14	-0.33	0.999951	0.999957	0.769563	0.997542	0.942109	105.8	109.3	113.1	97.1	3.05	12.39	18.87	11.3	101.6	108	92.2	108.5	111.9	119	93.1	96.9	74.3	96.3	34.5	35.4	30.3	35.6	36.7
	High	[K].FVDGLMIHSGDPVNYYVDTAVR.[H]	1xOxidation [M6]; 1xTMTpro [N-Term]	1.78371e-05	0.000118358	2	P23396	P23396 [152-173]		Small ribosomal subunit protein uS3 [OS=Homo sapiens]	0	1.28	1.166	0.784	1.335	0.807	0.36	0.22	-0.35	0.42	-0.31	0.993499	0.999957	0.937777	0.793795	0.926854	105.6	105	122.5	84.6	27.23	32.24	27.77	17.39	103.8	163.1	81.1	108.9	104.8	71	122.2	113.1	82.1	90.6	14.4	22.3	11.1	14.9	14.3
	High	[R].GLCAIAQAESLR.[Y]	1xCarbamidomethyl [C3]; 1xTMTpro [N-Term]	1.01709e-05	0.000118358	12	P23396	P23396 [95-106]		Small ribosomal subunit protein uS3 [OS=Homo sapiens]	0	0.933	0.968	0.791	0.834	0.741	-0.1	-0.05	-0.34	-0.26	-0.43	0.999951	0.999957	0.983703	0.994765	0.535603	99.8	107	113.8	94.7	4.72	9.18	5.15	9.4	102.7	98.8	104.3	116.3	105.8	112.6	102.5	91.3	83.7	85.3	170.3	179.9	190.1	211.9	192.8
	High	[K].KPLPDHVSIVEPK.[D]	2xTMTpro [K1; K13]; 1xTMTpro [N-Term]	2.19127e-05	0.000118358	6	P23396	P23396 [202-214]		Small ribosomal subunit protein uS3 [OS=Homo sapiens]	0	0.963	0.942	0.788	1.023	0.843	-0.05	-0.09	-0.34	0.03	-0.25	0.999951	0.999957	0.972295	0.997542	0.983732	105.1	110.2	102.7	95.2	9.79	11	1.31	8.59	104.4	116.6	108.4	112.9	109.6	117	94.4	86.1	86.3	83.9	340.2	413.1	384	399.9	388.1
	High	[R].KFVADGIFK.[A]	2xTMTpro [K1; K9]; 1xTMTpro [N-Term]	9.80185e-05	0.000118358	6	P23396	P23396 [10-18]		Small ribosomal subunit protein uS3 [OS=Homo sapiens]	1	0.962	1.161	0.861	0.829	0.759	-0.06	0.22	-0.22	-0.27	-0.4	0.999951	0.749833	0.999451	0.994765	0.675571	95.5	99.3	115.3	101	8.95	1.06	3	8.57	95.1	104.9	98.8	116.4	94.6	114.8	116.9	85.1	88.7	87.8	440.2	526	495.5	583.7	474.3
	High	[K].RFGFPEGSVELYAEK.[V]	1xTMTpro [K15]; 1xTMTpro [N-Term]	1.91494e-05	0.000118358	2	P23396	P23396 [76-90]		Small ribosomal subunit protein uS3 [OS=Homo sapiens]	1	0.995	1.013	0.895	0.975	0.883	-0.01	0.02	-0.16	-0.04	-0.18	0.999951	0.999957	0.999451	0.997542	0.992535	104.1	104.6	106.8	88.5	5.15	5.23	6.15	15.1	110.6	100	100.7	104	106.9	106.2	108.3	99	95.7	88	85.7	82.7	83.3	86.1	88.5
	High	[K].DEILPTTPISEQK.[G]	1xTMTpro [K13]; 1xTMTpro [N-Term]	6.97327e-06	0.000118358	18	P23396	P23396 [215-227]		Small ribosomal subunit protein uS3 [OS=Homo sapiens]	0	1.009	1.001	0.789	0.985	0.794	0.01	0	-0.34	-0.02	-0.33	0.999951	0.999957	0.975205	0.997542	0.869171	104.1	106.1	105.6	100.2	7.81	9.13	0.95	11.1	104.6	107.5	101.6	118.2	106.6	118.3	98.9	84.3	84	85.2	612.6	711.7	672.4	782.3	705.4
	High	[R].FGFPEGSVELYAEK.[V]	1xTMTpro [K14]; 1xTMTpro [N-Term]	4.60763e-07	0.000118358	9	P23396	P23396 [77-90]		Small ribosomal subunit protein uS3 [OS=Homo sapiens]	0	0.861	0.985	0.862	0.841	0.875	-0.22	-0.02	-0.21	-0.25	-0.19	0.999951	0.999957	0.999451	0.994765	0.998508	94.8	110.2	110.8	92.3	10.09	5.9	8.11	10.49	93.7	109.1	108.9	113	101.2	109.5	99.7	101.8	87.3	86.2	192	230.9	230.5	239.2	214.1
	High	[R].ELAEDGYSGVEVR.[V]	1xTMTpro [N-Term]	9.86907e-05	0.000118358	15	P23396	P23396 [28-40]		Small ribosomal subunit protein uS3 [OS=Homo sapiens]	0	0.985	1.209	1.023	1.042	0.833	-0.02	0.27	0.03	0.06	-0.26	0.999951	0.929091	0.999451	0.997542	0.9691	101.9	97.2	106.7	105.4	15.59	10.49	12.62	13.47	101.8	111.1	74.2	97.2	112.8	117.5	106.6	77	88.8	105.3	40.9	55.9	37.4	48.9	56.8
	High	[R].FIMESGAK.[G]	1xTMTpro [K8]; 1xTMTpro [N-Term]	0.000363499	0.000238006	4	P23396	P23396 [125-132]		Small ribosomal subunit protein uS3 [OS=Homo sapiens]	0	0.912	0.983	0.804	0.901	0.818	-0.13	-0.03	-0.31	-0.15	-0.29	0.999951	0.999957	0.985125	0.997542	0.950822	98.1	111.2	108.9	92.4	10.54	3.88	5.2	8.13	100.1	109.2	100.2	113.5	119.7	111.5	104	92	83.6	83.4	218.5	270.1	247.7	280.5	296
	High	[R].FIMESGAK.[G]	1xOxidation [M3]; 1xTMTpro [K8]; 1xTMTpro [N-Term]	0.000342186	0.000238006	6	P23396	P23396 [125-132]		Small ribosomal subunit protein uS3 [OS=Homo sapiens]	0	0.958	1.027	0.848	0.877	0.785	-0.06	0.04	-0.24	-0.19	-0.35	0.999951	0.999957	0.999451	0.997542	0.822189	101.2	106.4	110.9	91.3	7.61	8.27	2.9	13.95	103.1	103.8	98.8	110	108.4	113	100	92.2	91.9	82	471.8	541.8	516	574.4	565.8
	High	[K].GCEVVVSGK.[L]	1xCarbamidomethyl [C2]; 1xTMTpro [K9]; 1xTMTpro [N-Term]	0.000398134	0.000238006	3	P23396	P23396 [133-141]		Small ribosomal subunit protein uS3 [OS=Homo sapiens]	0	0.991	1.14	0.922	0.923	0.809	-0.01	0.19	-0.12	-0.12	-0.31	0.999951	0.869967	0.999451	0.997542	0.916861	99.6	99.3	109.3	100.3	1.22	3.07	6.15	12.86	102.4	101.1	94.5	100.8	108.7	114.9	108	96	85.1	80.9	173.5	175.5	164.2	175	188.7
	High	[R].TEIIILATR.[T]	1xTMTpro [N-Term]	0.000627661	0.000256217	9	P23396	P23396 [46-54]		Small ribosomal subunit protein uS3 [OS=Homo sapiens]	0	0.959	0.968	0.837	0.973	0.869	-0.06	-0.05	-0.26	-0.04	-0.2	0.999951	0.999957	0.999451	0.997542	0.992535	101.6	107.9	104.6	94	4.61	0.68	10.72	11.92	100.5	109.7	104.7	109	110.9	105.5	106.8	93.7	92.8	81.9	153.5	164	156.6	163	165.9
	High	[K].IMLPWDPTGK.[I]	1xTMTpro [K10]; 1xTMTpro [N-Term]	0.000493933	0.000256217	3	P23396	P23396 [188-197]		Small ribosomal subunit protein uS3 [OS=Homo sapiens]	0	0.96	0.982	0.79	0.822	0.792	-0.06	-0.03	-0.34	-0.28	-0.34	0.999951	0.999957	0.976101	0.99456	0.799166	98.1	104.7	114.4	92.8	12.89	14.25	13.22	19.7	100.8	110.5	105	119.7	107.6	117.5	93.1	92.5	73.7	72.8	107.4	139.2	132.3	150.8	135.6
	High	[K].IMLPWDPTGK.[I]	1xOxidation [M2]; 1xTMTpro [K10]; 1xTMTpro [N-Term]	0.00105404	0.000256217	1	P23396	P23396 [188-197]		Small ribosomal subunit protein uS3 [OS=Homo sapiens]	0	0.94	0.91	0.827	1.161	0.875	-0.09	-0.14	-0.27	0.22	-0.19	0.999951	0.999957	0.969101	0.954101	0.992535	104.9	111.6	98.8	98.2	12.87	14.52	18.96	5.26	120.2	92.7	91.1	115.7	128.4	105.3	79.8	89.6	65.7	96.2	25.5	21.7	21.4	27.1	30.1
	High	[R].ELTAVVQK.[R]	1xTMTpro [K8]; 1xTMTpro [N-Term]	0.00133603	0.000256217	8	P23396	P23396 [68-75]		Small ribosomal subunit protein uS3 [OS=Homo sapiens]	0	0.994	1.015	0.82	0.897	0.809	-0.01	0.02	-0.29	-0.16	-0.31	0.999951	0.999957	0.997205	0.997542	0.926854	100.3	101.9	111.8	96.6	13.4	4.6	5	11.11	101.6	113.2	102.2	113.9	103.2	113.8	104.7	93.4	84.7	81.2	524	686.7	619.5	690.9	625.7
	High	[R].QGVLGIK.[V]	1xTMTpro [K7]; 1xTMTpro [N-Term]	0.00272008	0.000332799	7	P23396	P23396 [179-185]		Small ribosomal subunit protein uS3 [OS=Homo sapiens]	0	1.083	1.021	0.89	0.96	0.871	0.11	0.03	-0.17	-0.06	-0.2	0.999951	0.999957	0.999451	0.998204	0.997278	105.2	100	109.7	96.1	9.68	4.35	9.94	8.8	104.7	114.6	96.7	111.8	99.5	110.1	101.6	100.2	88.5	87	641	778.4	656.7	759.6	675.6
	High	[R].TQNVLGEK.[G]	1xTMTpro [K8]; 1xTMTpro [N-Term]	0.00288223	0.000332799	7	P23396	P23396 [55-62]		Small ribosomal subunit protein uS3 [OS=Homo sapiens]	0	0.976	1.082	0.85	0.834	0.797	-0.04	0.11	-0.23	-0.26	-0.33	0.999951	0.963336	0.999451	0.994765	0.88326	94.7	105.4	113.6	95.7	12.33	5.73	1.81	13.11	95.4	112.5	97.8	109.3	106.2	118.2	105.6	91.2	89.6	79.2	437.7	554	481.4	537.9	522.7
	High	[K].FVADGIFK.[A]	1xTMTpro [K8]; 1xTMTpro [N-Term]	0.00432186	0.000731847	7	P23396	P23396 [11-18]		Small ribosomal subunit protein uS3 [OS=Homo sapiens]	0	0.993	1.08	0.858	0.919	0.794	-0.01	0.11	-0.22	-0.12	-0.33	0.999951	0.966496	0.999451	0.997542	0.869171	101.6	102.3	110.5	97.9	18.36	11.16	2.83	13.34	102.4	123.9	103.1	108.4	99.6	122.8	98.1	88.5	85.7	79	606.1	875.2	728.3	765.4	703.3
	High	[K].AELNEFLTR.[E]	1xTMTpro [N-Term]	0.00456267	0.000731847	5	P23396	P23396 [19-27]		Small ribosomal subunit protein uS3 [OS=Homo sapiens]	0
	High	[K].GGKPEPPAMPQPVPTA.[-]	1xTMTpro [K3]; 1xTMTpro [N-Term]	0.00634172	0.00101341	5	P23396	P23396 [228-243]		Small ribosomal subunit protein uS3 [OS=Homo sapiens]	0	0.95	0.984	0.794	0.965	0.854	-0.07	-0.02	-0.33	-0.05	-0.23	0.999951	0.999957	0.980315	0.997542	0.992535	100.3	110.9	103.9	96.7	12.59	8.82	8.07	6.8	99.2	113.4	104.4	109.8	110	119	102.3	95.6	87.3	88.9	215.3	276.7	254.8	267.8	268.5
	High	[K].GGKPEPPAMPQPVPTA.[-]	1xOxidation [M9]; 1xTMTpro [K3]; 1xTMTpro [N-Term]	0.00752696	0.00112813	4	P23396	P23396 [228-243]		Small ribosomal subunit protein uS3 [OS=Homo sapiens]	0	0.933	0.971	0.819	0.956	0.843	-0.1	-0.04	-0.29	-0.06	-0.25	0.999951	0.999957	0.997194	0.997542	0.983093	100.6	106.6	110.3	89.5	3.16	6.16	5.87	7.35	101	106	105.1	107.1	114.1	111.4	110.8	94	93.4	85	178.1	189	187.3	191	203.5
	High	[R].ACYGVLR.[F]	1xCarbamidomethyl [C2]; 1xTMTpro [N-Term]	0.0227024	0.00383691	1	P23396	P23396 [118-124]		Small ribosomal subunit protein uS3 [OS=Homo sapiens]	0
	High	[K].LLGGLAVR.[R]	1xTMTpro [N-Term]	0.024814	0.00383691	1	P23396	P23396 [109-116]		Small ribosomal subunit protein uS3 [OS=Homo sapiens]	0
High	P11021	Endoplasmic reticulum chaperone BiP [OS=Homo sapiens]	0	245.713	56	40	144	37	654	72.3	5.16	3.854	2.032	5.66	0.48	1.398	1.95	1.02	2.5	-1.06	0.48	1e-17	0.000606328	2.0994e-08	1.44572e-09	0.0497001	4.22625e-15	0.0106217	1.9184e-06	4.32565e-08	0.396312	30.4	128.8	61.8	172.2	6.95	11.61	7.26	4.43	14	13.31	14.26	10.28	7.48	28.9	30.1	33	130.8	104.9
	Confidence	Annotated Sequence	Modifications	Qvality PEP	Qvality q-value	# PSMs	Master Protein Accessions	Positions in Master Proteins	Modifications in Master Proteins	Master Protein Descriptions	# Missed Cleavages	Abundance Ratio: (AKTa) / (EV)	Abundance Ratio: (SH3B CSKH) / (EV)	Abundance Ratio: (STAT5a) / (EV)	Abundance Ratio: (AKTa) / (SH3B CSKH)	Abundance Ratio: (STAT5a) / (SH3B CSKH)	Abundance Ratio (log2): (AKTa) / (EV)	Abundance Ratio (log2): (SH3B CSKH) / (EV)	Abundance Ratio (log2): (STAT5a) / (EV)	Abundance Ratio (log2): (AKTa) / (SH3B CSKH)	Abundance Ratio (log2): (STAT5a) / (SH3B CSKH)	Abundance Ratio Adj. P-Value: (AKTa) / (EV)	Abundance Ratio Adj. P-Value: (SH3B CSKH) / (EV)	Abundance Ratio Adj. P-Value: (STAT5a) / (EV)	Abundance Ratio Adj. P-Value: (AKTa) / (SH3B CSKH)	Abundance Ratio Adj. P-Value: (STAT5a) / (SH3B CSKH)	Abundances (Grouped): AKTa	Abundances (Grouped): EV	Abundances (Grouped): SH3B CSKH	Abundances (Grouped): TIP MIN	Abundances (Grouped) CV [%]: AKTa	Abundances (Grouped) CV [%]: SH3B CSKH	Abundances (Grouped) CV [%]: STAT5a	Abundances (Grouped) CV [%]: TIP MIN	Abundances (Scaled): F1: 130C, Sample, AKTa, 1	Abundances (Scaled): F1: 132C, Sample, AKTa, 3	Abundances (Scaled): F1: 126, Sample, EV, 1	Abundances (Scaled): F1: 127N, Sample, EV, 2	Abundances (Scaled): F1: 128N, Sample, EV, 3	Abundances (Scaled): F1: 130N, Sample, SH3B CSKH, 2	Abundances (Scaled): F1: 131N, Sample, SH3B CSKH, 3	Abundances (Scaled): F1: 127C, Sample, STAT5a, 1	Abundances (Scaled): F1: 129C, Sample, STAT5a, 3	Abundances (Scaled): F1: 132N, Sample, TIP MIN, 1	Abundances (Normalized): F1: 131C, Sample, AKTa, 2	Abundances (Normalized): F1: 132C, Sample, AKTa, 3	Abundances (Normalized): F1: 126, Sample, EV, 1	Abundances (Normalized): F1: 127N, Sample, EV, 2	Abundances (Normalized): F1: 128N, Sample, EV, 3
	High	[R].IINEPTAAAIAYGLDK.[KRG]	1xTMTpro [K16]; 1xTMTpro [N-Term]	1.4508e-07	0.000118358	5	P11142; P11021	P11142 [172-187]; P11021 [198-213]		Heat shock cognate 71 kDa protein [OS=Homo sapiens] Endoplasmic reticulum chaperone BiP [OS=Homo sapiens]	0	1.5	1.663	1.385	0.902	0.876	0.59	0.73	0.47	-0.15	-0.19	0.746642	0.034859	0.334695	0.997542	0.992535	94.9	65.7	109.8	133.5	17.38	5.01	8.64	9.48	122.7	91.2	64.2	61.9	67.9	102.9	107.3	88.2	94	116.9	136	133.6	94.1	90.7	99.5
	High	[R].IINEPTAAAIAYGLDKR.[E]	1xTMTpro [K16]; 1xTMTpro [N-Term]	7.48817e-06	0.000118358	4	P11021	P11021 [198-214]		Endoplasmic reticulum chaperone BiP [OS=Homo sapiens]	1	10.924	10.776	5.226	0.87	0.453	3.45	3.43	2.39	-0.2	-1.14	5.03668e-07	1.45889e-15	0.00042353	0.997542	0.0082072	105.3	15.8	145.9	167	23.25	22.78	15.48	22.97	139	89.9	0	9.3	24.9	100.2	140.7	65	63.8	235	30.1	26.7	0	2.8	7.4
	High	[R].IEIESFYEGEDFSETLTR.[A]	1xTMTpro [N-Term]	4.80911e-07	0.000118358	7	P11021	P11021 [307-324]		Endoplasmic reticulum chaperone BiP [OS=Homo sapiens]	0	1.107	2.384	1.182	0.656	0.454	0.15	1.25	0.24	-0.61	-1.14	0.999951	0.104901	0.999451	0.841879	0.0309811	70.5	58.2	136.9	165.5	51.51	17.03	36.54	12.85	142	59.8	53.3	70.9	54.1	99.9	140.9	50.1	63.9	153.7	7.8	7.1	6.3	8.4	6.4
	High	[K].IEWLESHQDADIEDFKAK.[K]	2xTMTpro [K16; K18]; 1xTMTpro [N-Term]	0.000105655	0.000118358	2	P11021	P11021 [602-619]		Endoplasmic reticulum chaperone BiP [OS=Homo sapiens]	1	4.342	5.652	3.064	0.776	0.542	2.12	2.5	1.62	-0.37	-0.88	0.0189046	3.70834e-07	0.30143	0.987131	0.178199	93.4	25.3	121.6	193.9	4.44	5.84	12.1	8.43	98.3	93.1	0	29.7	21.5	112.7	121.2	57.8	65.7	222.9	14.7	15.2	0	4.8	3.5
	High	[K].IEWLESHQDADIEDFK.[A]	1xTMTpro [K16]; 1xTMTpro [N-Term]	1.8384e-06	0.000118358	9	P11021	P11021 [602-617]		Endoplasmic reticulum chaperone BiP [OS=Homo sapiens]	0	6.586	7.116	2.87	0.926	0.435	2.72	2.83	1.52	-0.11	-1.2	3.63036e-06	1.45889e-15	3.95135e-06	0.997542	1.15549e-05	110.7	20.4	129.7	180.7	25.31	11.01	10.78	0.94	134.3	79.7	20.4	15.7	24.5	116.4	129.8	58.5	56.5	180.8	186.7	134.3	34.4	26.4	41.2
	High	[K].KTKPYIQVDIGGGQTK.[T]	3xTMTpro [K1; K3; K16]; 1xTMTpro [N-Term]	9.47222e-05	0.000118358	2	P11021	P11021 [123-138]		Endoplasmic reticulum chaperone BiP [OS=Homo sapiens]	1	6.408	6.492	3.521	0.828	0.457	2.68	2.7	1.82	-0.27	-1.13	9.69694e-05	1.45889e-15	1.23748e-07	0.994765	0.000172013	108.8	18.7	122	184.7	12.37	18.03	9.45	3.1	125.7	99.2	18.3	16.7	23.1	108.2	119.7	64.6	54.7	187.9	92	85.4	15.8	14.4	19.9
	High	[K].KVTHAVVTVPAYFNDAQR.[Q]	1xTMTpro [K1]; 1xTMTpro [N-Term]	0.000127674	0.000118358	2	P11021	P11021 [164-181]		Endoplasmic reticulum chaperone BiP [OS=Homo sapiens]	1	2.178	2.499	1.336	0.877	0.512	1.12	1.32	0.42	-0.19	-0.97	0.3965	0.0119775	0.882517	0.997542	0.00449992	104.5	48.9	125.2	155.1	7.5	10.08	5.04	5.64	116.9	104	53.3	48.6	47.8	108.9	124.6	66	63.8	154.3	47.8	48.7	25	22.8	22.4
	High	[K].KKELEEIVQPIISK.[L]	3xTMTpro [K1; K2; K14]; 1xTMTpro [N-Term]	9.02834e-05	0.000118358	3	P11021	P11021 [620-633]		Endoplasmic reticulum chaperone BiP [OS=Homo sapiens]	2	6.441	6.698	3.149	0.962	0.445	2.69	2.74	1.65	-0.06	-1.17	5.08343e-06	1.45889e-15	2.73988e-07	0.997542	2.38739e-05	110.7	17.2	127.8	187.4	18.42	9.08	10.73	9.95	132.6	91.8	16.8	16.9	19.4	113.5	126	53	56	207.9	189.1	159	29.1	29.4	33.7
	High	[R].TWNDPSVQQDIK.[F]	1xTMTpro [K12]; 1xTMTpro [N-Term]	2.41986e-05	0.000118358	2	P11021	P11021 [102-113]		Endoplasmic reticulum chaperone BiP [OS=Homo sapiens]	0	3.486	3.915	2.028	0.983	0.504	1.8	1.97	1.02	-0.02	-0.99	0.00734529	1.89853e-08	0.0116509	0.997542	0.00141434	98.6	28.3	123.2	187.8	32.18	13.87	19.04	9.75	154.1	89	26.6	27	30.1	95.7	117.7	54	59.3	202.4	70.9	67	20	20.3	22.6
	High	[RK].VEIIANDQGNR.[TI]	1xTMTpro [N-Term]	0.000107102	0.000118358	28	P17066; P11142; P11021; P0DMV9	P17066 [28-38]; P11142 [26-36]; P11021 [50-60]; P0DMV9 [26-36]		Heat shock 70 kDa protein 6 [OS=Homo sapiens] Heat shock cognate 71 kDa protein [OS=Homo sapiens] Endoplasmic reticulum chaperone BiP [OS=Homo sapiens] Heat shock 70 kDa protein 1B [OS=Homo sapiens]	0	1.224	1.394	1.259	0.878	0.895	0.29	0.48	0.33	-0.19	-0.16	0.948495	0.269655	0.3379	0.997542	0.999848	92.1	78.2	106.9	124.4	10.26	3.53	1.58	3.38	108.3	91.5	77.7	74	80.2	103.2	106.2	97.7	95.1	125.8	156.9	158.4	134.4	128.1	138.8
	High	[K].TFAPEEISAMVLTK.[M]	1xTMTpro [K14]; 1xTMTpro [N-Term]	3.72417e-05	0.000118358	4	P11021	P11021 [139-152]		Endoplasmic reticulum chaperone BiP [OS=Homo sapiens]	0	2.254	2.401	1.345	0.95	0.56	1.17	1.26	0.43	-0.07	-0.84	0.184381	3.81208e-05	0.777713	0.997542	0.00715179	101.1	52.2	125.3	151.3	14.04	11.19	10.35	3.25	124.2	95.2	52.9	45.4	53.2	107.8	134.5	71.1	59.9	154.7	109.3	101.7	56.4	48.5	56.8
	High	[K].TKPYIQVDIGGGQTK.[T]	2xTMTpro [K2; K15]; 1xTMTpro [N-Term]	3.91485e-06	0.000118358	4	P11021	P11021 [124-138]		Endoplasmic reticulum chaperone BiP [OS=Homo sapiens]	0	4.429	5.089	2.351	0.949	0.439	2.15	2.35	1.23	-0.07	-1.19	0.0030577	1.45889e-15	0.00155995	0.998204	7.59472e-06	100.5	22.7	131.4	186.1	25.15	12.88	10.82	1.33	146.9	96.4	22.1	22.2	26	103.4	132.3	52	58	181.8	153.2	150.3	34.5	34.6	40.5
	High	[K].VLEDSDLKKSDIDEIVLVGGSTR.[I]	2xTMTpro [K8; K9]; 1xTMTpro [N-Term]	0.000167538	0.000118358	2	P11021	P11021 [345-367]		Endoplasmic reticulum chaperone BiP [OS=Homo sapiens]	2	1.786	0.818	0.703	2.299	0.578	0.84	-0.29	-0.51	1.2	-0.79	0.612157	0.954854	0.715456	0.00541281	0.158937	146.6	95.5	102.7	97.4	31.05	64.25	82.57	76.59	196.2	121.9	104.3	79.4	68.2	42.2	166.2	131	48	196.3	45.5	48	41.1	31.3	26.9
	High	[K].VTHAVVTVPAYFNDAQR.[Q]	1xTMTpro [N-Term]	3.18872e-05	0.000118358	1	P11021	P11021 [165-181]		Endoplasmic reticulum chaperone BiP [OS=Homo sapiens]	0	5.439	5.763	2.835	1.156	0.511	2.44	2.53	1.5	0.21	-0.97	0.000687259	4.87136e-09	0.0049481	0.980126	0.0388472	125	20.3	113.9	178.1	12.62	9.74	7.32	2.24	133	103.8	20	23.2	20.5	105	127.5	56.6	65.2	180	49.2	40.5	7.8	9	8
	High	[R].NELESYAYSLK.[N]	1xTMTpro [K11]; 1xTMTpro [N-Term]	2.56094e-05	0.000118358	4	P11021	P11021 [563-573]		Endoplasmic reticulum chaperone BiP [OS=Homo sapiens]	0	3.922	4.765	2.019	0.881	0.401	1.97	2.25	1.01	-0.18	-1.32	0.00527263	1.45889e-15	0.0400616	0.997542	1.64734e-06	103.6	26.4	132.1	184.9	19.35	10.52	24.18	5.22	135.9	97.9	24.7	25.3	26.6	112.9	126.7	49.8	50.8	177.4	147.8	145.6	36.7	37.7	39.5
	High	[K].SQIFSTASDNQPTVTIK.[V]	1xTMTpro [K17]; 1xTMTpro [N-Term]	1.13026e-07	0.000118358	4	P11021	P11021 [448-464]		Endoplasmic reticulum chaperone BiP [OS=Homo sapiens]	0	3.982	5.666	2.558	0.832	0.46	1.99	2.5	1.35	-0.27	-1.12	0.00454516	1.45889e-15	0.000459786	0.994765	0.000113979	97.1	24.3	133.5	183	18.42	8.83	9.35	3.86	127.8	94	22.9	29.6	23.6	113.5	134.8	59.6	60.4	187.4	115.4	114.9	28	36.2	28.9
	High	[K].SDIDEIVLVGGSTR.[I]	1xTMTpro [N-Term]	0.000102816	0.000118358	11	P11021	P11021 [354-367]		Endoplasmic reticulum chaperone BiP [OS=Homo sapiens]	0	5.54	6.554	3.231	1.039	0.384	2.47	2.71	1.69	0.05	-1.38	0.000332918	1.45889e-15	5.95746e-05	0.994765	2.08375e-07	102.3	17.9	128.6	200.9	25.53	16.77	18.15	2.95	150.3	100.7	14.2	17.6	19.6	93.8	128.6	45.8	49.4	203	114.4	118.2	16.6	20.7	23
	High	[K].FEELNMDLFR.[S]	1xTMTpro [N-Term]	6.58692e-06	0.000118358	2	P11021	P11021 [327-336]		Endoplasmic reticulum chaperone BiP [OS=Homo sapiens]	0
	High	[K].DNHLLGTFDLTGIPPAPR.[G]	1xTMTpro [N-Term]	9.13844e-07	0.000118358	3	P11021	P11021 [475-492]		Endoplasmic reticulum chaperone BiP [OS=Homo sapiens]	0	6.641	4.398	2.958	1.263	0.559	2.73	2.14	1.56	0.34	-0.84	0.000361472	5.43252e-06	0.00732461	0.889889	0.109906	116.9	17.6	132.2	177	30.61	28.36	19.07	4.94	169.1	92.9	30.8	17.8	11.9	78.3	137.1	74.8	56.9	179.1	44	34.5	11.5	6.6	4.4
	High	[K].DAGTIAGLNVMR.[I]	1xOxidation [M11]; 1xTMTpro [N-Term]	1.5808e-05	0.000118358	4	P11021	P11021 [186-197]		Endoplasmic reticulum chaperone BiP [OS=Homo sapiens]	0	3.846	5.836	2.265	0.86	0.4	1.94	2.54	1.18	-0.22	-1.32	0.0241137	1.45889e-15	0.00343457	0.997542	3.84818e-06	116.5	23.4	136.7	168.6	16.19	26.51	7.22	8.01	127.9	92.8	23.7	35.4	24.1	87.5	140.9	53.6	56.4	190.8	100.1	77.4	19.7	29.5	20.1
	High	[K].DAGTIAGLNVMR.[I]	1xTMTpro [N-Term]	0.000132026	0.000118358	4	P11021	P11021 [186-197]		Endoplasmic reticulum chaperone BiP [OS=Homo sapiens]	0	4.678	5.624	2.909	0.984	0.517	2.23	2.49	1.54	-0.02	-0.95	0.0006443	9.00358e-12	2.35315e-05	0.997542	0.00456395	106.7	22.8	128.2	176	21.76	16.48	6.66	5.67	144.7	104.5	19.9	24.6	22.3	99.8	125.6	66.5	65	188.5	79.2	84.3	16.1	19.9	18
	High	[K].ELEEIVQPIISK.[L]	1xTMTpro [K12]; 1xTMTpro [N-Term]	1.72148e-05	0.000118358	2	P11021	P11021 [622-633]		Endoplasmic reticulum chaperone BiP [OS=Homo sapiens]	0	5.157	5.985	2.465	0.914	0.412	2.37	2.58	1.3	-0.13	-1.28	0.000341977	2.8262e-12	0.00218711	0.997542	1.54567e-05	105.9	22.4	134	181.9	15.34	20.93	6.04	11	134.1	104.4	26	15.2	22.1	96	132	55	54.4	205.3	80.9	81.7	20.4	11.9	17.3
	High	[R].ALSSQHQAR.[I]	1xTMTpro [N-Term]	0.00022342	0.000118358	5	P11021	P11021 [298-306]		Endoplasmic reticulum chaperone BiP [OS=Homo sapiens]	0	1.733	1.658	1.216	1.018	0.926	0.79	0.73	0.28	0.03	-0.11	0.516882	0.0222763	0.548891	0.997542	0.999848	117.7	67.9	113.9	97.6	7.46	2	23.57	6.59	117.8	111.3	68	67.1	94	111.2	114	70.7	114.2	87.5	212.3	183.3	111.9	110.5	154.7
	High	[R].STMKPVQK.[V]	2xTMTpro [K4; K8]; 1xTMTpro [N-Term]	0.0010204	0.000256217	2	P11021	P11021 [337-344]		Endoplasmic reticulum chaperone BiP [OS=Homo sapiens]	0	5.324	6.25	2.445	0.926	0.459	2.41	2.64	1.29	-0.11	-1.12	0.000543511	1.45889e-15	0.00574975	0.999737	4.91986e-05	103.4	19.4	121.4	202.8	8.28	9.12	23.69	6.35	120.6	105.4	15.9	22.1	19.8	108.8	123.8	35.6	56.8	186.2	119.4	120.7	18.2	25.3	22.7
	High	[K].NQLTSNPENTVFDAK.[R]	1xTMTpro [K15]; 1xTMTpro [N-Term]	0.00053287	0.000256217	2	P11021	P11021 [82-96]		Endoplasmic reticulum chaperone BiP [OS=Homo sapiens]	0	2.949	2.768	1.863	1.04	0.609	1.56	1.47	0.9	0.06	-0.72	0.0957933	0.00315683	0.157569	0.997542	0.152699	111.2	37.7	113.9	166.9	30.09	10.55	0.91	0.76	135.2	71.9	32.9	38.1	42.1	105.6	115.2	71.4	70.1	168.8	52.7	33.7	15.4	17.9	19.8
	High	[K].NQLTSNPENTVFDAKR.[L]	1xTMTpro [K15]; 1xTMTpro [N-Term]	0.000539731	0.000256217	1	P11021	P11021 [82-97]		Endoplasmic reticulum chaperone BiP [OS=Homo sapiens]	1
	High	[K].LYGSAGPPPTGEEDTAEKDEL.[-]	1xTMTpro [K18]; 1xTMTpro [N-Term]	0.000631906	0.000256217	2	P11021	P11021 [634-654]		Endoplasmic reticulum chaperone BiP [OS=Homo sapiens]	1	2.111	2.372	1.47	1.012	0.68	1.08	1.25	0.56	0.02	-0.56	0.539726	0.0446529	0.848835	0.997542	0.511386	103.6	49.1	120.9	155	30.03	24.28	22.94	6.41	126.9	67.6	50.5	50.9	56.8	82.7	134.8	74.1	91.6	166.3	29.4	18.5	13.8	13.9	15.5
	High	[K].MKETAEAYLGK.[K]	2xTMTpro [K2; K11]; 1xTMTpro [N-Term]	0.000561013	0.000256217	2	P11021	P11021 [153-163]		Endoplasmic reticulum chaperone BiP [OS=Homo sapiens]	1	4.534	4.33	2.126	1.047	0.514	2.18	2.11	1.09	0.07	-0.96	0.00835053	1.04203e-08	0.0301595	0.994765	0.00255909	110.9	28.5	124.7	174.1	22.11	12.41	6.43	11.28	150.5	102.5	27.5	23.6	29.1	102.2	120.2	54.5	61.8	199.7	98.6	94.5	25.3	21.7	26.8
	High	[K].VLEDSDLKK.[S]	2xTMTpro [K8; K9]; 1xTMTpro [N-Term]	0.000746773	0.000256217	2	P11021	P11021 [345-353]		Endoplasmic reticulum chaperone BiP [OS=Homo sapiens]	1	3.022	3.151	1.572	0.959	0.499	1.6	1.66	0.65	-0.06	-1	0.0237751	7.73715e-06	0.418765	0.998191	0.00430267	109.8	36.3	116.4	177.6	20.4	2.98	8.36	4.68	146.4	107.5	23.9	46.8	35.6	114	112.1	58.6	55.9	173.9	66.9	70.5	15.7	30.7	23.3
	High	[R].VTAEDKGTGNK.[N]	2xTMTpro [K6; K11]; 1xTMTpro [N-Term]	0.000785669	0.000256217	3	P11021	P11021 [511-521]		Endoplasmic reticulum chaperone BiP [OS=Homo sapiens]	1	3.749	3.665	2.089	0.972	0.491	1.91	1.87	1.06	-0.04	-1.03	0.00516574	5.86281e-09	0.037294	0.997542	0.00123516	117.2	31.3	120.8	170.6	10.48	9.65	8.95	7.89	121.2	99.6	27.6	31.7	33.5	104.2	122.7	61.2	55.4	193.3	119.8	100.3	27.8	32	33.7
	High	[R].AKFEELNMDLFR.[S]	1xTMTpro [K2]; 1xTMTpro [N-Term]	0.000458411	0.000256217	2	P11021	P11021 [325-336]		Endoplasmic reticulum chaperone BiP [OS=Homo sapiens]	1	2.029	3.007	1.895	0.851	0.452	1.02	1.59	0.92	-0.23	-1.15	0.516914	0.000124386	0.143079	0.997542	0.00477811	104.6	42.2	126.9	160.5	22.06	26.14	41.12	28.25	109.4	71.3	42.7	59.8	35.1	85.8	147.3	92.8	66.6	224.7	39.4	26.5	15.9	22.2	13.1
	High	[R].VMEHFIK.[L]	1xTMTpro [K7]; 1xTMTpro [N-Term]	0.00239946	0.000332799	3	P11021	P11021 [262-268]		Endoplasmic reticulum chaperone BiP [OS=Homo sapiens]	0	3.517	3.894	1.846	0.903	0.451	1.81	1.96	0.88	-0.15	-1.15	0.00396707	1.45889e-15	0.0100024	0.997542	1.84922e-06	100.7	30.5	125.7	186.3	18.44	8.06	18.38	5	129.5	93.7	29.5	27.7	32.3	107.7	121.5	54.5	54.8	194.3	265.8	256	80.6	75.6	88.3
	High	[K].ITITNDQNR.[L]	1xTMTpro [N-Term]	0.00339264	0.000416059	4	P11021	P11021 [524-532]		Endoplasmic reticulum chaperone BiP [OS=Homo sapiens]	0	2.747	2.721	1.401	0.893	0.562	1.46	1.44	0.49	-0.16	-0.83	0.282394	0.00130358	0.788256	0.997542	0.026639	99.4	45.3	123.3	162.4	14.42	7.58	11.51	4.13	124	99.1	45.2	31.8	54.5	107.6	123.4	63.3	69.3	161.8	46.5	47.9	21.8	15.4	26.3
	High	[K].ETAEAYLGKK.[V]	2xTMTpro [K9; K10]; 1xTMTpro [N-Term]	0.00795654	0.00112813	1	P11021	P11021 [155-164]		Endoplasmic reticulum chaperone BiP [OS=Homo sapiens]	1	3.137	3.155	1.298	0.966	0.46	1.65	1.66	0.38	-0.05	-1.12	0.0920297	0.00400369	0.984582	0.997542	0.0077255	106.3	40.4	113	182.3	12.01	8.01	25.21	6.27	101.1	126.2	29	44.5	40.2	109.6	127	35.9	58.4	173.9	24.4	29.1	6.7	10.3	9.3
	High	[R].ITPSYVAFTPEGER.[L]	1xTMTpro [N-Term]	0.00853376	0.00132826	4	P11021	P11021 [61-74]		Endoplasmic reticulum chaperone BiP [OS=Homo sapiens]	0	1.871	1.744	1.184	1.069	0.668	0.9	0.8	0.24	0.1	-0.58	0.569973	0.504273	0.999988	0.994765	0.61188	119	62.2	108.5	137.7	41.06	19.7	19.42	16.71	128.6	59	37.8	77.1	67.2	82.5	117.2	61.5	78.3	167.2	18.2	7.4	4.8	9.7	8.5
	High	[K].NQIGDKEK.[L]	2xTMTpro [K6; K8]; 1xTMTpro [N-Term]	0.00913745	0.00146052	1	P11021	P11021 [574-581]		Endoplasmic reticulum chaperone BiP [OS=Homo sapiens]	1	5.588	6.502	2.125	0.824	0.412	2.48	2.7	1.09	-0.28	-1.28	0.00140245	3.13768e-09	0.666905	0.994765	0.00110948	101.1	22.9	122.9	202.5	25.52	11.52	14.63	13.66	148.8	99.4	22.5	17.3	23.4	120.8	120.6	41.7	49.7	199	24.3	25	5.7	4.4	5.9
	High	[R].LIGDAAK.[N]	1xTMTpro [K7]; 1xTMTpro [N-Term]	0.0107147	0.00178864	7	P11142; P11021; P0DMV9	P11142 [50-56]; P11021 [75-81]; P0DMV9 [50-56]		Heat shock cognate 71 kDa protein [OS=Homo sapiens] Endoplasmic reticulum chaperone BiP [OS=Homo sapiens] Heat shock 70 kDa protein 1B [OS=Homo sapiens]	0	1.377	1.722	1.418	0.834	0.859	0.46	0.78	0.5	-0.26	-0.22	0.850776	0.0113284	0.0828568	0.994765	0.992535	92.5	65.6	110.9	136.7	13.84	2.41	3.06	5.76	112.5	87.2	65.2	66.8	63.3	110.2	109	89.4	93.7	135.8	173.8	164.8	123.2	126.2	119.6
	High	[R].NTVVPTK.[K]	1xTMTpro [K7]; 1xTMTpro [N-Term]	0.0129296	0.00223527	1	P11021	P11021 [440-446]		Endoplasmic reticulum chaperone BiP [OS=Homo sapiens]	0	3.315	4.066	2.225	1.029	0.495	1.73	2.02	1.15	0.04	-1.01	0.0798674	4.84439e-07	0.11617	0.997542	0.0226756	115.8	31.7	105.5	178.3	12.06	19.02	15.79	11.8	134.5	116.9	15.4	32	35.3	103	143.4	52.7	69.3	148.1	31	34.2	4.5	9.4	10.3
	High	[K].VLEDSDLK.[K]	1xTMTpro [K8]; 1xTMTpro [N-Term]	0.0191748	0.00328547	3	P11021	P11021 [345-352]		Endoplasmic reticulum chaperone BiP [OS=Homo sapiens]	0	3.792	5.206	2.34	0.957	0.456	1.92	2.38	1.23	-0.06	-1.13	0.00497108	1.45889e-15	0.00888939	0.997542	0.000147537	99.7	26.3	139.2	173.2	20.56	16.13	7.38	10.15	134.3	92.8	26.1	26.1	26.6	103.5	138.4	63.6	55	198.2	138.2	129.5	36.4	36.5	37.1
	High	[R].STMKPVQK.[V]	1xOxidation [M3]; 2xTMTpro [K4; K8]; 1xTMTpro [N-Term]	0.0202341	0.0035109	1	P11021	P11021 [337-344]		Endoplasmic reticulum chaperone BiP [OS=Homo sapiens]	0
	High	[R].NTVVPTKK.[S]	2xTMTpro [K7; K8]; 1xTMTpro [N-Term]	0.0228436	0.00383691	2	P11021	P11021 [440-447]		Endoplasmic reticulum chaperone BiP [OS=Homo sapiens]	1	7.013	6.23	3.3	1.126	0.468	2.81	2.64	1.72	0.17	-1.1	0.000110704	2.38874e-10	0.0479092	0.991031	0.00462799	116.9	18.2	107.2	213.3	2.64	11.03	19.19	3.12	118.2	122	0	19.5	17.4	119.6	108.4	44.8	57.4	215.7	39.8	41.9	0	6.7	6
	High	[R].LTPEEIER.[MA]	1xTMTpro [N-Term]	0.0301637	0.00446057	2	P11021	P11021 [533-540]		Endoplasmic reticulum chaperone BiP [OS=Homo sapiens]	0
High	Q9H0A0	RNA cytidine acetyltransferase [OS=Homo sapiens]	0	370.173	62	53	139	53	1025	115.7	8.27	0.791	0.81	0.797	1.04	1.007	-0.34	-0.3	-0.33	0.06	0.01	0.12491	0.34349	0.549625	0.372795	0.801091	0.658846	0.946345	0.93232	0.904174	0.998631	119.9	94.9	101.5	95.6	7.16	1.72	4.12	12.13	7.07	4.28	0.45	4.7	7.54	109.3	125.9	120.5	98.1	95.1
	Confidence	Annotated Sequence	Modifications	Qvality PEP	Qvality q-value	# PSMs	Master Protein Accessions	Positions in Master Proteins	Modifications in Master Proteins	Master Protein Descriptions	# Missed Cleavages	Abundance Ratio: (AKTa) / (EV)	Abundance Ratio: (SH3B CSKH) / (EV)	Abundance Ratio: (STAT5a) / (EV)	Abundance Ratio: (AKTa) / (SH3B CSKH)	Abundance Ratio: (STAT5a) / (SH3B CSKH)	Abundance Ratio (log2): (AKTa) / (EV)	Abundance Ratio (log2): (SH3B CSKH) / (EV)	Abundance Ratio (log2): (STAT5a) / (EV)	Abundance Ratio (log2): (AKTa) / (SH3B CSKH)	Abundance Ratio (log2): (STAT5a) / (SH3B CSKH)	Abundance Ratio Adj. P-Value: (AKTa) / (EV)	Abundance Ratio Adj. P-Value: (SH3B CSKH) / (EV)	Abundance Ratio Adj. P-Value: (STAT5a) / (EV)	Abundance Ratio Adj. P-Value: (AKTa) / (SH3B CSKH)	Abundance Ratio Adj. P-Value: (STAT5a) / (SH3B CSKH)	Abundances (Grouped): AKTa	Abundances (Grouped): EV	Abundances (Grouped): SH3B CSKH	Abundances (Grouped): TIP MIN	Abundances (Grouped) CV [%]: AKTa	Abundances (Grouped) CV [%]: SH3B CSKH	Abundances (Grouped) CV [%]: STAT5a	Abundances (Grouped) CV [%]: TIP MIN	Abundances (Scaled): F1: 130C, Sample, AKTa, 1	Abundances (Scaled): F1: 132C, Sample, AKTa, 3	Abundances (Scaled): F1: 126, Sample, EV, 1	Abundances (Scaled): F1: 127N, Sample, EV, 2	Abundances (Scaled): F1: 128N, Sample, EV, 3	Abundances (Scaled): F1: 130N, Sample, SH3B CSKH, 2	Abundances (Scaled): F1: 131N, Sample, SH3B CSKH, 3	Abundances (Scaled): F1: 127C, Sample, STAT5a, 1	Abundances (Scaled): F1: 129C, Sample, STAT5a, 3	Abundances (Scaled): F1: 132N, Sample, TIP MIN, 1	Abundances (Normalized): F1: 131C, Sample, AKTa, 2	Abundances (Normalized): F1: 132C, Sample, AKTa, 3	Abundances (Normalized): F1: 126, Sample, EV, 1	Abundances (Normalized): F1: 127N, Sample, EV, 2	Abundances (Normalized): F1: 128N, Sample, EV, 3
	High	[K].ILGNTFGMCVLQDFEALTPNLLAR.[T]	1xCarbamidomethyl [C9]; 1xTMTpro [N-Term]	1.27407e-08	0.000118358	2	Q9H0A0	Q9H0A0 [113-136]		RNA cytidine acetyltransferase [OS=Homo sapiens]	0
	High	[K].ILGNTFGMCVLQDFEALTPNLLAR.[T]	1xCarbamidomethyl [C9]; 1xOxidation [M8]; 1xTMTpro [N-Term]	9.27951e-05	0.000118358	3	Q9H0A0	Q9H0A0 [113-136]		RNA cytidine acetyltransferase [OS=Homo sapiens]	0
	High	[R].LDYLGVSYGLTPR.[L]	1xTMTpro [N-Term]	5.87614e-05	0.000118358	3	Q9H0A0	Q9H0A0 [706-718]		RNA cytidine acetyltransferase [OS=Homo sapiens]	0	0.714	0.799	0.865	0.951	1.083	-0.49	-0.32	-0.21	-0.07	0.11	0.993447	0.947942	0.999451	0.999484	0.983732	83.2	119.3	99.1	92.1	16.22	7.89	7.19	11.14	82.2	108.6	124.8	117.2	120	88	102.4	107.9	94.6	76.8	67.5	87.6	100.6	94.5	96.7
	High	[R].IAVHPDYQGMGYGSR.[A]	1xOxidation [M10]; 1xTMTpro [N-Term]	0.000196906	0.000118358	2	Q9H0A0	Q9H0A0 [629-643]		RNA cytidine acetyltransferase [OS=Homo sapiens]	0	0.695	0.793	0.759	0.846	0.978	-0.53	-0.33	-0.4	-0.24	-0.03	0.974383	0.928223	0.916213	0.994765	0.999848	88.4	125	104.5	79.9	6.16	6.52	8.61	7.7	86.2	96.5	124.1	134.7	120.2	103.8	95.3	108.4	91.2	75.2	51.1	56.1	72.2	78.4	69.9
	High	[R].IAVHPDYQGMGYGSR.[A]	1xTMTpro [N-Term]	0.000121802	0.000118358	3	Q9H0A0	Q9H0A0 [629-643]		RNA cytidine acetyltransferase [OS=Homo sapiens]	0	0.86	0.761	0.707	1.13	0.98	-0.22	-0.39	-0.5	0.18	-0.03	0.999951	0.861143	0.851259	0.986314	0.999848	101.6	125.5	90.5	92.7	19.21	10.22	7.45	14.28	101.7	117.3	81.4	125.7	136.5	90.7	103.9	101.4	89.9	89.6	35	51.7	35.9	55.4	60.2
	High	[K].LGQAELVVIDEAAAIPLPLVK.[S]	1xTMTpro [K21]; 1xTMTpro [N-Term]	6.58221e-07	0.000118358	5	Q9H0A0	Q9H0A0 [379-399]		RNA cytidine acetyltransferase [OS=Homo sapiens]	0	0.875	0.806	0.812	0.922	1.089	-0.19	-0.31	-0.3	-0.12	0.12	0.999951	0.887294	0.993075	0.997542	0.919822	92.4	115.7	93.2	91.3	19.8	12.65	11.55	6.24	90.5	113.5	103.5	138.2	113.4	83.4	91.4	116.2	92.1	84.2	121.4	179.4	163.6	218.3	179.2
	High	[R].IYFLNQLGDLALSAAQSALLLGIGLQHK.[S]	1xTMTpro [K28]; 1xTMTpro [N-Term]	0.000137427	0.000118358	1	Q9H0A0	Q9H0A0 [848-875]		RNA cytidine acetyltransferase [OS=Homo sapiens]	0
	High	[R].IVSGCPLPEACELYYVNR.[D]	2xCarbamidomethyl [C5; C11]; 1xTMTpro [N-Term]	5.14522e-05	0.000118358	2	Q9H0A0	Q9H0A0 [495-512]		RNA cytidine acetyltransferase [OS=Homo sapiens]	0
	High	[R].LMALYVASHYK.[N]	1xTMTpro [K11]; 1xTMTpro [N-Term]	1.06147e-05	0.000118358	1	Q9H0A0	Q9H0A0 [529-539]		RNA cytidine acetyltransferase [OS=Homo sapiens]	0	0.736	0.842	0.645	0.838	0.73	-0.44	-0.25	-0.63	-0.26	-0.45	0.985517	0.972798	0.599273	0.994765	0.768007	89.5	122.4	103	108.3	26.45	3.2	10.5	25.51	93.6	94.3	81.8	147.3	128.1	104.9	107.8	80.5	78.7	76.6	24.8	41.2	35.8	64.4	56
	High	[K].GFDALQYQEHLDYEIIQSLNPEFNK.[A]	1xTMTpro [K25]; 1xTMTpro [N-Term]	2.9857e-06	0.000118358	1	Q9H0A0	Q9H0A0 [329-353]		RNA cytidine acetyltransferase [OS=Homo sapiens]	0
	High	[K].KASGDLIPWTVSEQFQDPDFGGLSGGR.[V]	1xTMTpro [K1]; 1xTMTpro [N-Term]	0.00011856	0.000118358	2	Q9H0A0	Q9H0A0 [599-625]		RNA cytidine acetyltransferase [OS=Homo sapiens]	1	0.74	0.663	0.653	1.115	1.204	-0.44	-0.59	-0.61	0.16	0.27	0.987338	0.551208	0.688664	0.991894	0.973887	89.5	137.6	80.2	98.8	18.25	10.21	6.13	14.45	88.4	84.5	119.6	136	144.7	92.8	77.1	100.2	92.9	97.6	15.2	11	15.5	17.7	18.8
	High	[R].KDLPPLLLK.[L]	2xTMTpro [K1; K9]; 1xTMTpro [N-Term]	0.000190704	0.000118358	3	Q9H0A0	Q9H0A0 [689-697]		RNA cytidine acetyltransferase [OS=Homo sapiens]	1	0.85	0.787	0.766	0.937	1.125	-0.23	-0.35	-0.38	-0.09	0.17	0.999951	0.681985	0.93101	0.998204	0.647434	88.7	122.8	94.7	92.8	20.13	5.99	6.92	9.99	90.1	111.9	106	133.8	124.7	87.6	98.1	108.2	94.2	80.3	209.6	313.1	296.9	374.5	349.1
	High	[K].TLSDDLDEAAKEFQEK.[H]	2xTMTpro [K11; K16]; 1xTMTpro [N-Term]	2.60738e-06	0.000118358	7	Q9H0A0	Q9H0A0 [932-947]		RNA cytidine acetyltransferase [OS=Homo sapiens]	1	0.942	0.823	0.943	1.121	1.153	-0.09	-0.28	-0.08	0.16	0.21	0.999951	0.966496	0.999451	0.981342	0.929066	98.3	109.8	90.4	96.7	10.51	1.86	10.38	12.49	97	113	103.1	124.8	108.4	89.6	89.2	122.4	102.2	76.3	107.9	131.3	119.7	145	125.9
	High	[K].TLTDEDEADQGGWLAAFWK.[D]	1xTMTpro [K19]; 1xTMTpro [N-Term]	1.85156e-06	0.000118358	7	Q9H0A0	Q9H0A0 [751-769]		RNA cytidine acetyltransferase [OS=Homo sapiens]	0	0.712	0.762	0.838	0.892	1.1	-0.49	-0.39	-0.26	-0.17	0.14	0.985517	0.778819	0.992527	0.997542	0.96015	85.9	126.6	96.3	88.4	16.44	10.53	6.99	13.88	87	105.2	122.3	128.2	130.7	97.7	80.8	104.2	93.8	77.2	53.3	73.7	85.7	89.9	91.5
	High	[K].WLNDLLCLDCLNITR.[I]	2xCarbamidomethyl [C7; C10]; 1xTMTpro [N-Term]	1.73644e-06	0.000118358	3	Q9H0A0	Q9H0A0 [480-494]		RNA cytidine acetyltransferase [OS=Homo sapiens]	0	0.758	0.799	1.125	1.14	1.575	-0.4	-0.32	0.17	0.19	0.65	0.999951	0.875394	0.999451	0.980184	0.290354	98.6	108.6	86.6	81.2	25.32	8.07	10.26	22.11	107.5	97.3	141.8	107.1	97.5	85.6	85.4	123.3	109.6	78.2	8.9	13.5	19.6	14.8	13.5
	High	[R].YCYYNETHK.[I]	1xCarbamidomethyl [C2]; 1xTMTpro [K9]; 1xTMTpro [N-Term]	6.12725e-05	0.000118358	3	Q9H0A0	Q9H0A0 [104-112]		RNA cytidine acetyltransferase [OS=Homo sapiens]	0	0.917	0.786	0.809	1.081	1.011	-0.12	-0.35	-0.31	0.11	0.02	0.999951	0.8838	0.980315	0.994765	0.999848	85.5	118.2	101.8	98.9	23.62	19.69	9.24	13.62	86.4	118.2	94.2	145.1	119.5	102.8	109.3	86.4	96.6	81.3	19.8	30.9	24.7	38	31.3
	High	[K].VLETPQEIHTVSSEAVSLLEEVITPR.[K]	1xTMTpro [N-Term]	6.58221e-07	0.000118358	4	Q9H0A0	Q9H0A0 [663-688]		RNA cytidine acetyltransferase [OS=Homo sapiens]	0	1.032	0.79	0.899	1.14	1.091	0.05	-0.34	-0.15	0.19	0.13	0.999951	0.875976	0.999451	0.991031	0.982802	108	108.7	93.9	95.2	20.32	5.37	8.87	13.42	78	117.6	119.6	103.8	107.7	93.9	85.1	108.2	92.8	90.2	47.3	51.9	52.8	45.8	47.6
	High	[R].NMVDYHLIMDMIPAISR.[I]	1xTMTpro [N-Term]	1.20652e-05	0.000118358	3	Q9H0A0	Q9H0A0 [831-847]		RNA cytidine acetyltransferase [OS=Homo sapiens]	0	0.813	0.822	0.967	0.99	0.983	-0.3	-0.28	-0.05	-0.01	-0.02	0.999951	0.960211	0.999988	0.997542	0.999848	94.9	116.7	102.1	85.8	27.76	4.32	7.64	12.21	92.9	123.4	114.2	100.3	129.2	99.9	102	110.5	96.1	84	24.1	42.1	39	34.2	44.1
	High	[K].QDDPFELFIAATNIR.[Y]	1xTMTpro [N-Term]	3.67154e-06	0.000118358	4	Q9H0A0	Q9H0A0 [89-103]		RNA cytidine acetyltransferase [OS=Homo sapiens]	0	0.858	0.819	0.777	0.994	1.005	-0.22	-0.29	-0.36	-0.01	0.01	0.999951	0.958988	0.948923	0.997542	0.999848	97.4	116.7	95.5	99.5	13.63	4.09	19.39	15.99	87.2	114	116	112.9	116.3	97.5	89.9	117.2	90.4	78.3	39.3	46.2	47.1	45.8	47.2
	High	[K].SLLGPYLVFMASTINGYEGTGR.[S]	1xTMTpro [N-Term]	7.43502e-06	0.000118358	1	Q9H0A0	Q9H0A0 [400-421]		RNA cytidine acetyltransferase [OS=Homo sapiens]	0	0.741	0.758	0.701	0.943	0.866	-0.43	-0.4	-0.51	-0.08	-0.21	0.993447	0.829528	0.848835	0.998191	0.992535	95	125.7	100.7	90.5	17.54	5.42	9.61	6.85	95.9	100.1	123	126.8	135.2	92.8	102.5	86.1	88.8	97	19.8	27.9	34.3	35.3	37.7
	High	[K].SMDLSEYIIR.[G]	1xTMTpro [N-Term]	2.16041e-05	0.000118358	4	Q9H0A0	Q9H0A0 [957-966]		RNA cytidine acetyltransferase [OS=Homo sapiens]	0	0.973	0.885	0.881	1.156	1.004	-0.04	-0.18	-0.18	0.21	0.01	0.999951	0.995687	0.999451	0.979319	0.999848	106.8	112.4	92.4	95.7	18.54	17.95	9.09	12.61	110.2	112.9	107.6	121	116	112.6	78.3	95.7	102.2	81.1	53.7	76.6	73	82.1	78.7
	High	[K].SMDLSEYIIRGDDEEWNEVLNK.[A]	1xTMTpro [K22]; 1xTMTpro [N-Term]	4.77973e-06	0.000118358	3	Q9H0A0	Q9H0A0 [957-978]		RNA cytidine acetyltransferase [OS=Homo sapiens]	1	0.804	0.967	0.709	0.819	0.832	-0.32	-0.05	-0.5	-0.29	-0.27	0.999951	0.999957	0.757019	0.994765	0.973015	95.7	119	101.4	91.7	23.3	18.6	16.28	8.91	66.9	107.7	83.2	119.3	136	101.6	131.4	115.1	92.5	82.5	23.3	26.1	20.2	28.9	33
	High	[K].QLYTVTMDVHSR.[Y]	1xTMTpro [N-Term]	6.22195e-06	0.000118358	2	Q9H0A0	Q9H0A0 [159-170]		RNA cytidine acetyltransferase [OS=Homo sapiens]	0	0.659	0.79	1.033	1.064	1.217	-0.6	-0.34	0.05	0.09	0.28	0.915609	0.96009	0.999451	0.997542	0.947691	91.2	115.5	91.2	82.8	22.59	20.76	23.74	15.47	93.7	113.6	142.2	118.7	115.8	93.7	106.8	81	129.9	66.1	10.3	16.3	20.4	17.1	16.7
	High	[R].QTIQYIHPADAVK.[L]	1xTMTpro [K13]; 1xTMTpro [N-Term]	2.14515e-05	0.000118358	3	Q9H0A0	Q9H0A0 [366-378]		RNA cytidine acetyltransferase [OS=Homo sapiens]	0	0.753	0.787	0.807	0.847	1.015	-0.41	-0.35	-0.31	-0.24	0.02	0.999951	0.815231	0.990732	0.994765	0.999848	82.9	124.7	98.1	95	21.43	4.38	9.04	15.39	81.2	115.6	107.8	131.5	122.2	103.5	96.2	97.3	88.6	76.1	116.7	166.1	154.8	188.9	175.5
	High	[R].QTPNDLTGEHSCIMLK.[T]	1xCarbamidomethyl [C12]; 1xTMTpro [K16]; 1xTMTpro [N-Term]	1.21513e-05	0.000118358	2	Q9H0A0	Q9H0A0 [735-750]		RNA cytidine acetyltransferase [OS=Homo sapiens]	0	0.693	0.843	0.799	1.09	0.972	-0.53	-0.25	-0.32	0.12	-0.04	0.974366	0.972798	0.963153	0.991894	0.999848	94.8	116.4	97.8	96	22.54	6.74	9.54	12.54	71.4	113	107.2	133.8	113.8	85	96	93	89.5	92.9	39.4	48	45.5	56.8	48.3
	High	[R].QQSAQSQVSTTAENK.[T]	1xTMTpro [K15]; 1xTMTpro [N-Term]	1.9576e-07	0.000118358	4	Q9H0A0	Q9H0A0 [433-447]		RNA cytidine acetyltransferase [OS=Homo sapiens]	0	0.718	0.815	0.685	0.876	0.982	-0.48	-0.3	-0.55	-0.19	-0.03	0.993447	0.970738	0.81156	0.997542	0.999848	81.5	128.7	103.5	92.5	17.28	6.46	8.09	7.84	77.8	106.3	108.4	138.2	129.9	93.9	105.8	102.6	87.3	81.3	65.4	84.5	86.1	109.9	103.3
	High	[R].ELKESLQDTQPVGVLVDCCK.[T]	2xCarbamidomethyl [C18; C19]; 2xTMTpro [K3; K20]; 1xTMTpro [N-Term]	3.13465e-07	0.000118358	4	Q9H0A0	Q9H0A0 [237-256]		RNA cytidine acetyltransferase [OS=Homo sapiens]	1	0.7	0.793	0.852	0.835	1.032	-0.51	-0.34	-0.23	-0.26	0.04	0.993773	0.844392	0.999451	0.994765	0.992535	79.3	125.3	99.1	94	21	2.54	8.57	8.24	74.2	107.5	106	131.3	123.6	93.6	97.9	100.8	94.5	87.5	113.3	155.8	153.6	190.2	179
	High	[K].ELGFSSHR.[K]	1xTMTpro [N-Term]	0.000106376	0.000118358	1	Q9H0A0	Q9H0A0 [62-69]		RNA cytidine acetyltransferase [OS=Homo sapiens]	0	0.846	0.775	0.912	1.092	1.177	-0.24	-0.37	-0.13	0.13	0.23	0.999951	0.886786	0.999451	0.994765	0.90979	93.5	114.5	91.5	92.6	9.02	9.58	14.89	6.63	96.4	103.5	118.1	99.9	122.2	94.4	94.7	86.1	111.5	95.5	28.4	34	38.8	32.8	40.2
	High	[K].EIELPSGQLMGLFNR.[I]	1xTMTpro [N-Term]	2.30969e-06	0.000118358	1	Q9H0A0	Q9H0A0 [883-897]		RNA cytidine acetyltransferase [OS=Homo sapiens]	0	0.869	0.826	0.846	1.052	1.011	-0.2	-0.28	-0.24	0.07	0.02	0.999951	0.939212	0.985125	0.997542	0.999848	92	124.1	100.3	82.2	12.5	11.41	5.12	14.45	84	106.9	128.6	104.6	122.6	86.4	99.2	108.8	100.2	77.5	30.3	35.6	42.8	34.8	40.8
	High	[K].ESLQDTQPVGVLVDCCK.[T]	2xCarbamidomethyl [C15; C16]; 1xTMTpro [K17]; 1xTMTpro [N-Term]	1.62378e-08	0.000118358	6	Q9H0A0	Q9H0A0 [240-256]		RNA cytidine acetyltransferase [OS=Homo sapiens]	0	0.893	0.711	0.843	0.99	1.172	-0.16	-0.49	-0.25	-0.01	0.23	0.999951	0.427464	0.999451	0.997542	0.593322	95.8	123.8	88.5	88.8	20.42	5.44	5.04	11.22	96.2	117	107.7	124.3	127	88.3	88.8	96.9	107.1	79.7	131.1	198.1	182.4	210.4	215.1
	High	[R].EELEALFLPYDLK.[R]	1xTMTpro [K13]; 1xTMTpro [N-Term]	1.47235e-05	0.000118358	3	Q9H0A0	Q9H0A0 [811-823]		RNA cytidine acetyltransferase [OS=Homo sapiens]	0	0.715	0.859	0.747	0.803	0.977	-0.48	-0.22	-0.42	-0.32	-0.03	0.999937	0.99227	0.90709	0.991031	0.999848	82.9	120.1	100	99.4	28.79	8.87	5.46	15.87	78.4	128	109.6	118.8	132.4	102	86	96.6	98.4	76.8	91.6	143	122.4	132.7	147.9
	High	[R].ALQLLQMYYEGR.[F]	1xTMTpro [N-Term]	1.78371e-05	0.000118358	1	Q9H0A0	Q9H0A0 [644-655]		RNA cytidine acetyltransferase [OS=Homo sapiens]	0	0.736	0.941	0.945	0.841	1.064	-0.44	-0.09	-0.08	-0.25	0.09	0.96395	0.999957	0.999451	0.994765	0.997728	92.9	117.4	100.7	88.6	25.94	11.9	12.04	24.54	96.4	98.3	121.8	110.3	133.5	104.5	90.2	121.9	96.7	59.4	10.8	17.9	22.2	20.1	24.4
	High	[K].ASGDLIPWTVSEQFQDPDFGGLSGGR.[V]	1xTMTpro [N-Term]	7.06888e-07	0.000118358	2	Q9H0A0	Q9H0A0 [600-625]		RNA cytidine acetyltransferase [OS=Homo sapiens]	0	0.967	0.807	0.939	1.091	1.164	-0.05	-0.31	-0.09	0.13	0.22	0.999951	0.951831	0.999451	0.992128	0.959964	101.8	112	84.9	90.6	20.7	22.37	9.08	16.62	84.5	126.9	109.7	103.1	123.3	83.2	116.3	116.1	108.3	69	31.8	40.4	34.9	32.8	39.3
	High	[K].AIEEQMVAAK.[D]	1xTMTpro [K10]; 1xTMTpro [N-Term]	0.000356964	0.000238006	2	Q9H0A0	Q9H0A0 [913-922]		RNA cytidine acetyltransferase [OS=Homo sapiens]	0	0.784	0.79	0.718	0.952	0.909	-0.35	-0.34	-0.48	-0.07	-0.14	0.999951	0.887825	0.854749	0.997542	0.998508	96.7	123.3	96.4	95.9	20.69	6.57	14.76	12.55	96.6	112.7	123.2	126.4	122	89	96.4	87	87.6	77.7	80.9	123.6	135.1	138.6	133.7
	High	[K].AGPNASIISLK.[S]	1xTMTpro [K11]; 1xTMTpro [N-Term]	0.000367926	0.000238006	2	Q9H0A0	Q9H0A0 [979-989]		RNA cytidine acetyltransferase [OS=Homo sapiens]	0	0.762	0.839	0.896	0.908	1.073	-0.39	-0.25	-0.16	-0.14	0.1	0.999951	0.974654	0.999988	0.997542	0.992535	88.7	116.4	97.7	91.2	14.72	2.22	10.51	13.54	88.5	110.6	116.2	118.9	112	99.3	95	105.9	88	80.4	102.9	134.2	141	144.2	135.9
	High	[R].GKDQVVILHHMLSK.[A]	2xTMTpro [K2; K14]; 1xTMTpro [N-Term]	0.000386212	0.000238006	3	Q9H0A0	Q9H0A0 [33-46]		RNA cytidine acetyltransferase [OS=Homo sapiens]	1	0.868	0.844	0.92	0.97	1.025	-0.2	-0.25	-0.12	-0.04	0.04	0.999951	0.923136	0.999451	0.997542	0.960191	93.5	119.4	96.8	91.5	16.43	2.77	10.33	14.71	95.1	106	105.7	121.4	122.1	98.4	103	100.5	90.8	76.1	171	238.4	237.8	273.2	274.7
	High	[R].DTLFCYHK.[A]	1xCarbamidomethyl [C5]; 1xTMTpro [K8]; 1xTMTpro [N-Term]	0.000906421	0.000256217	3	Q9H0A0	Q9H0A0 [513-520]		RNA cytidine acetyltransferase [OS=Homo sapiens]	0	0.788	0.969	0.833	0.905	0.883	-0.34	-0.05	-0.26	-0.14	-0.18	0.999951	0.999957	0.989088	0.997542	0.992535	84.3	104.6	109.3	104.7	27.47	12.84	12.01	14.48	80.7	128.7	102.4	118.4	104	114.7	108.8	78.7	96.7	82.2	60.7	93.1	74.1	85.6	75.3
	High	[K].DVVMEPTMK.[T]	1xTMTpro [K9]; 1xTMTpro [N-Term]	0.00143409	0.000256217	2	Q9H0A0	Q9H0A0 [923-931]		RNA cytidine acetyltransferase [OS=Homo sapiens]	0	0.864	0.813	0.801	1.017	1.023	-0.21	-0.3	-0.32	0.02	0.03	0.999951	0.958944	0.989088	0.997542	0.998508	91.6	123.4	94.3	91.9	24.61	5.42	3.09	15.01	92.5	122.2	107	124.9	124.5	95.1	101.3	103.5	99.7	73.7	62.1	101	88.5	103.2	102.9
	High	[R].STVALTAAR.[G]	1xTMTpro [N-Term]	0.00123568	0.000256217	1	Q9H0A0	Q9H0A0 [278-286]		RNA cytidine acetyltransferase [OS=Homo sapiens]	0
	High	[R].FILSLASCK.[K]	1xCarbamidomethyl [C8]; 1xTMTpro [K9]; 1xTMTpro [N-Term]	0.00148651	0.000256217	1	Q9H0A0	Q9H0A0 [187-195]		RNA cytidine acetyltransferase [OS=Homo sapiens]	0	0.635	0.787	0.675	0.697	0.844	-0.65	-0.34	-0.57	-0.52	-0.24	0.857884	0.900166	0.745133	0.927615	0.991851	81.9	114.9	117.6	101.5	36.79	17.74	12.79	11.53	68.2	132.1	107.4	143.7	110.6	113.1	82.1	81	74.7	89.1	13.3	22.3	18.1	24.2	18.6
	High	[K].TLSDDLDEAAK.[E]	1xTMTpro [K11]; 1xTMTpro [N-Term]	0.00194431	0.000256217	1	Q9H0A0	Q9H0A0 [932-942]		RNA cytidine acetyltransferase [OS=Homo sapiens]	0
	High	[R].QTPNDLTGEHSCIMLK.[T]	1xCarbamidomethyl [C12]; 1xOxidation [M14]; 1xTMTpro [K16]; 1xTMTpro [N-Term]	0.000575814	0.000256217	1	Q9H0A0	Q9H0A0 [735-750]		RNA cytidine acetyltransferase [OS=Homo sapiens]	0	1.226	1.108	0.855	1.122	1.191	0.29	0.15	-0.23	0.17	0.25	0.999951	0.999957	0.983703	0.994765	0.941456	108.4	100.8	101.5	91.5	27.97	21.32	17.37	17.1	105.5	139.5	86	150.1	98.1	70.6	108.7	117.5	83.9	73.9	17.8	31.3	19.3	33.7	22
	High	[R].NMGKPAQPALSR.[E]	1xTMTpro [K4]; 1xTMTpro [N-Term]	0.00049704	0.000256217	2	Q9H0A0	Q9H0A0 [799-810]		RNA cytidine acetyltransferase [OS=Homo sapiens]	0	1.13	1.456	0.657	0.811	0.811	0.18	0.54	-0.61	-0.3	-0.3	0.999951	0.688942	0.631585	0.994765	0.969695	85.1	79.4	115.7	132.2	36.67	5.55	32.4	26.5	82.3	150.1	72.8	131.4	78.3	103.5	114	47.4	92.5	79.5	22	39.4	19.1	34.5	20.6
	High	[K].FIEGISEK.[T]	1xTMTpro [K8]; 1xTMTpro [N-Term]	0.0022007	0.000256217	2	Q9H0A0	Q9H0A0 [267-274]		RNA cytidine acetyltransferase [OS=Homo sapiens]	0	0.776	0.825	0.815	0.856	1.04	-0.37	-0.28	-0.3	-0.22	0.06	0.999951	0.860513	0.992527	0.994765	0.959964	86.4	117	100.9	92.3	22.86	10.34	7.47	16.04	87	111.9	112.2	127.9	117.9	105.5	86.4	105.7	92	77.1	140	220.5	221	251.9	232.2
	High	[K].LFNEVQEK.[A]	1xTMTpro [K8]; 1xTMTpro [N-Term]	0.000681296	0.000256217	4	Q9H0A0	Q9H0A0 [905-912]		RNA cytidine acetyltransferase [OS=Homo sapiens]	0	0.729	0.793	0.906	0.919	1.105	-0.46	-0.33	-0.14	-0.12	0.14	0.993447	0.769563	0.999451	0.997542	0.791249	86.2	118.4	93.9	95.8	21.18	3.02	6.72	13.93	86.9	108.6	119.3	123.3	117.5	90.9	96.4	98.7	106.5	76.6	136.7	208.8	229.4	237.3	226.1
	High	[R].GDDEEWNEVLNK.[A]	1xTMTpro [K12]; 1xTMTpro [N-Term]	0.00116429	0.000256217	1	Q9H0A0	Q9H0A0 [967-978]		RNA cytidine acetyltransferase [OS=Homo sapiens]	0
	High	[R].FPCLEEK.[V]	1xCarbamidomethyl [C3]; 1xTMTpro [K7]; 1xTMTpro [N-Term]	0.00132438	0.000256217	3	Q9H0A0	Q9H0A0 [656-662]		RNA cytidine acetyltransferase [OS=Homo sapiens]	0	0.76	0.805	0.835	0.862	0.984	-0.4	-0.31	-0.26	-0.21	-0.02	0.999951	0.773473	0.999451	0.994765	0.993811	87.3	116.4	99	100	20.45	8.77	1.8	14.4	84.7	117.4	111.5	131.1	113	96.1	90.9	97.4	94.3	77.9	184.3	261.3	248.2	291.9	251.6
	High	[R].QSILNSLSR.[G]	1xTMTpro [N-Term]	0.00269394	0.000332799	2	Q9H0A0	Q9H0A0 [588-596]		RNA cytidine acetyltransferase [OS=Homo sapiens]	0
	High	[R].ILIENGVAER.[Q]	1xTMTpro [N-Term]	0.00548989	0.000867456	1	Q9H0A0	Q9H0A0 [12-21]		RNA cytidine acetyltransferase [OS=Homo sapiens]	0
	High	[R].YAPGDAVEK.[W]	1xTMTpro [K9]; 1xTMTpro [N-Term]	0.00711489	0.00112813	1	Q9H0A0	Q9H0A0 [471-479]		RNA cytidine acetyltransferase [OS=Homo sapiens]	0	1.11	0.842	0.877	1.318	1.037	0.15	-0.25	-0.19	0.4	0.05	0.999951	0.97834	0.998266	0.841199	0.999848	112	100.1	107.8	92.3	15.77	14.28	22.03	29.78	104.9	135.9	91.7	93.8	141	79	101	107.4	69.9	72.1	17.8	23.2	15.6	16	24.1
	High	[K].AGPNASIISLKSDKK.[R]	3xTMTpro [K11; K14; K15]; 1xTMTpro [N-Term]	0.00879889	0.00132826	1	Q9H0A0	Q9H0A0 [979-993]		RNA cytidine acetyltransferase [OS=Homo sapiens]	2	0.992	1.203	0.943	1.097	0.915	-0.01	0.27	-0.09	0.13	-0.13	0.999951	0.97834	0.999451	0.99456	0.999848	109	94	99.3	106.8	21.51	7.97	12.92	25.91	91.1	106.5	91.9	75.8	131.2	96.1	97.1	86.6	88.8	64.8	50.6	39	33.6	27.7	48
	High	[R].SLFVVVGDR.[G]	1xTMTpro [N-Term]	0.00990891	0.00159083	1	Q9H0A0	Q9H0A0 [24-32]		RNA cytidine acetyltransferase [OS=Homo sapiens]	0
	High	[R].AGFVPVYLR.[Q]	1xTMTpro [N-Term]	0.0141505	0.00223527	3	Q9H0A0	Q9H0A0 [726-734]		RNA cytidine acetyltransferase [OS=Homo sapiens]	0	0.809	0.785	0.844	0.85	1.065	-0.31	-0.35	-0.24	-0.23	0.09	0.999951	0.864992	0.999451	0.994765	0.992535	90	119.4	96.7	93.1	9.66	6.41	7.19	8	89.3	95.8	104.4	134.5	118.5	96	93	111.9	100.1	83.7	71.7	87	94.8	122	107.6
	High	[K].DLPPLLLK.[L]	1xTMTpro [K8]; 1xTMTpro [N-Term]	0.0276618	0.00431062	1	Q9H0A0	Q9H0A0 [690-697]		RNA cytidine acetyltransferase [OS=Homo sapiens]	0	0.804	0.786	0.896	1.123	0.954	-0.32	-0.35	-0.16	0.17	-0.07	0.999951	0.958944	0.999451	0.981034	0.999848	102.9	112.7	95.8	93.1	22.29	10.69	12.75	10.52	99	118.1	108.5	98.1	147	92.2	105.1	111	91.8	89.5	22.4	35.4	32.5	29.4	44
	High	[R].NMGKPAQPALSREELEALFLPYDLK.[R]	2xTMTpro [K4; K25]; 1xTMTpro [N-Term]	0.0278575	0.00431062	2	Q9H0A0	Q9H0A0 [799-823]		RNA cytidine acetyltransferase [OS=Homo sapiens]	1	0.699	0.614	0.788	1.074	1.227	-0.52	-0.7	-0.34	0.1	0.29	0.974383	0.247809	0.975205	0.994765	0.822616	91.4	125.4	85.2	99	2.45	11.87	12.07	10.11	90.9	87.2	98.9	141.2	124.8	84.8	76.7	119	98.4	87.9	37.8	36.2	41.1	58.7	51.8
	High	[R].NMGKPAQPALSR.[E]	1xOxidation [M2]; 1xTMTpro [K4]; 1xTMTpro [N-Term]	0.0299418	0.00446057	1	Q9H0A0	Q9H0A0 [799-810]		RNA cytidine acetyltransferase [OS=Homo sapiens]	0	0.803	0.768	0.744	0.91	0.969	-0.32	-0.38	-0.43	-0.14	-0.04	0.999951	0.824946	0.876262	0.997542	0.999848	89.1	121.2	97.8	101.7	26.04	4.08	5.84	26.92	88.5	121.3	110.2	134.1	120.5	100.3	92.5	94.9	89.7	69.8	51.7	85.6	77.8	94.7	85
	High	[K].ASEVFLQR.[L]	1xTMTpro [N-Term]	0.0636948	0.0070287	2	Q9H0A0	Q9H0A0 [521-528]		RNA cytidine acetyltransferase [OS=Homo sapiens]	0
High	Q71U36	Tubulin alpha-1A chain [OS=Homo sapiens]	0	201.683	59	21	134	1	451	50.1	5.06	1.011	1.171	0.954	1.214	0.943	0.02	0.23	-0.07	0.28	-0.08	0.91899	0.42133	0.976943	0.0223314	0.929668	0.989654	0.9565	0.996093	0.182603	0.998631	99.4	97.1	117.8	94.8	2.44	2.96	5.46	8.75	1.53	7.25	0.11	1.33	1.64	100.1	95.5	98.9	95.7	96.6
	Confidence	Annotated Sequence	Modifications	Qvality PEP	Qvality q-value	# PSMs	Master Protein Accessions	Positions in Master Proteins	Modifications in Master Proteins	Master Protein Descriptions	# Missed Cleavages	Abundance Ratio: (AKTa) / (EV)	Abundance Ratio: (SH3B CSKH) / (EV)	Abundance Ratio: (STAT5a) / (EV)	Abundance Ratio: (AKTa) / (SH3B CSKH)	Abundance Ratio: (STAT5a) / (SH3B CSKH)	Abundance Ratio (log2): (AKTa) / (EV)	Abundance Ratio (log2): (SH3B CSKH) / (EV)	Abundance Ratio (log2): (STAT5a) / (EV)	Abundance Ratio (log2): (AKTa) / (SH3B CSKH)	Abundance Ratio (log2): (STAT5a) / (SH3B CSKH)	Abundance Ratio Adj. P-Value: (AKTa) / (EV)	Abundance Ratio Adj. P-Value: (SH3B CSKH) / (EV)	Abundance Ratio Adj. P-Value: (STAT5a) / (EV)	Abundance Ratio Adj. P-Value: (AKTa) / (SH3B CSKH)	Abundance Ratio Adj. P-Value: (STAT5a) / (SH3B CSKH)	Abundances (Grouped): AKTa	Abundances (Grouped): EV	Abundances (Grouped): SH3B CSKH	Abundances (Grouped): TIP MIN	Abundances (Grouped) CV [%]: AKTa	Abundances (Grouped) CV [%]: SH3B CSKH	Abundances (Grouped) CV [%]: STAT5a	Abundances (Grouped) CV [%]: TIP MIN	Abundances (Scaled): F1: 130C, Sample, AKTa, 1	Abundances (Scaled): F1: 132C, Sample, AKTa, 3	Abundances (Scaled): F1: 126, Sample, EV, 1	Abundances (Scaled): F1: 127N, Sample, EV, 2	Abundances (Scaled): F1: 128N, Sample, EV, 3	Abundances (Scaled): F1: 130N, Sample, SH3B CSKH, 2	Abundances (Scaled): F1: 131N, Sample, SH3B CSKH, 3	Abundances (Scaled): F1: 127C, Sample, STAT5a, 1	Abundances (Scaled): F1: 129C, Sample, STAT5a, 3	Abundances (Scaled): F1: 132N, Sample, TIP MIN, 1	Abundances (Normalized): F1: 131C, Sample, AKTa, 2	Abundances (Normalized): F1: 132C, Sample, AKTa, 3	Abundances (Normalized): F1: 126, Sample, EV, 1	Abundances (Normalized): F1: 127N, Sample, EV, 2	Abundances (Normalized): F1: 128N, Sample, EV, 3
	High	[R].IHFPLATYAPVISAEK.[A]	1xTMTpro [K16]; 1xTMTpro [N-Term]	1.8916e-06	0.000118358	6	Q71U36; Q9BQE3; P68366	Q71U36 [265-280]; Q9BQE3 [265-280]; P68366 [265-280]		Tubulin alpha-1A chain [OS=Homo sapiens] Tubulin alpha-1C chain [OS=Homo sapiens] Tubulin alpha-4A chain [OS=Homo sapiens]	0	0.904	1.041	1.043	0.934	1.002	-0.15	0.06	0.06	-0.1	0	0.999951	0.996749	0.948923	0.999484	0.998508	91.2	101	105.1	93.8	13.73	12.84	4.11	14.2	82.6	89.7	109.9	88.6	99.3	114.6	103.3	107	103.5	113.5	147.1	122.8	150.5	121.4	135.9
	High	[R].LIGQIVSSITASLR.[F]	1xTMTpro [N-Term]	7.22614e-06	0.000118358	2	Q71U36	Q71U36 [230-243]		Tubulin alpha-1A chain [OS=Homo sapiens]	0	0.937	1.089	1.215	1.027	1.197	-0.09	0.12	0.28	0.04	0.26	0.999951	0.999957	0.946096	0.997542	0.803105	98.4	95	99.4	91.8	10.79	17.52	12.51	15.86	89.5	98.9	95.5	65	112.8	100	122.8	116.1	94.3	112.5	49.1	43.8	42.3	28.8	49.9
	High	[R].LDHKFDLMYAK.[R]	1xOxidation [M8]; 2xTMTpro [K4; K11]; 1xTMTpro [N-Term]	0.000156905	0.000118358	1	Q71U36; Q9BQE3; P68366	Q71U36 [391-401]; Q9BQE3 [391-401]; P68366 [391-401]		Tubulin alpha-1A chain [OS=Homo sapiens] Tubulin alpha-1C chain [OS=Homo sapiens] Tubulin alpha-4A chain [OS=Homo sapiens]	1	0.705	0.963	1.167	0.666	1.063	-0.5	-0.05	0.22	-0.59	0.09	0.976784	0.999957	0.97191	0.740192	0.992535	72.7	106.8	102.8	108.4	6.3	14.97	10.26	28.83	68.2	73.2	107.5	109.8	78.4	81.8	109.9	110.1	106	151.2	29.7	28.1	41.2	42.1	30.1
[truncated: 24,966 more rows]
[truncated: 56 more columns]
